# Supplementary material for: The trapping of live neutrophils by macrophages during infection
Source: Cell Death Dis. 2025 Jul 3;16(1):488. doi: 10.1038/s41419-025-07808-5 (PMC12229712; doi:10.1038/s41419-025-07808-5)
Supplement: Supplementary file 8 — Supplemental Tables [file 41419_2025_7808_MOESM8_ESM.xlsx]

## Sheet: Index
	Supplemental Table 1 | Pre-enrichment TAILS peptides from neutrophils with buffer or RgpB.
	Supplemental Table 2 | N-terminomics TAILS peptides from neutrophils with buffer or RgpB.
	Supplemental Table 3 | Dual species RNA-seq: AN vs gLN signficant differentially expressed (DE) genes
	Supplemental Table 4 | Dual species RNA-seq: AN vs gLN signficant differentially expressed pathways
	Supplemental Table 5 | Dual species RNA-seq: AN vs PEM signficant differentially expressed pathways
	Supplemental Table 6 | Dual species RNA-seq: gLN vs PEM significant differentially expressed pathways
	Supplemental Table 7 | Single species RNA-seq: g-BMN vs a-BMN significant differentially expressed (DE) genes
	Supplemental Table 8| Single species RNA-seq: g-BMN_ctrl vs a-BMN_ctrl signficant differentially expressed (DE) genes
	Supplemental Table 9| Single species RNA-seq: g-BMN vs a-BMN signficant differentially expressed pathways
	Supplemental Table 10 | Single species RNA-seq: g-BMN_ctrl vs a-BMN_ctrl signficant differentially expressed pathways
	Supplemental Table 11| Single species RNA-seq: g-BMN vs g-BMN_ctrl signficant differentially expressed pathways
	Supplemental Table 12 | Single species RNA-seq: a-BMN vs a-BMN_ctrl signficant differentially expressed pathways

## Sheet: Table 1
Supplementary Table 1 | Pre-enrichment TAILS peptides from neutrophils with buffer or RgpB.
Peptide sequences were identified from the the human UniProt protein database with appended standard laboratory and common contamination protein entries and reverse decoy sequences (in total 177,324 entries) using the Andromeda algorithm as implemented in the MaxQuant software package v1.6.0.1, using an peptide FDR of 0.01. Search parameters included a mass tolerance of 1 ppm for the parent ion a…
Sequence	Modifications	Mass	Proteins	Gene Names	Protein Names	Ratio RgpB (H) vs buffer (L)	PEP	Andromeda Score	Delta score	Potential Contaminant	Intensity 1 Buffer	Intensity 1 RgpB	Intensity 2 Buffer	Intensity 2 RgpB	Intensity 3 Buffer	Intensity 3 RgpB	Intensity 4 Buffer	Intensity 4 RgpB
SLMFMQWGQLLDHDLDFTPEPAAR	Unmodified	2817.33	P05164-2;P05164;P05164-3	MPO	Myeloperoxidase;Myeloperoxidase;89 kDa myeloperoxidase;84 kDa myeloperoxidase;Myeloperoxidase light chain;Myeloperoxidase heavy chain	0.0035587	5.1919e-173	295.22	200.67		1110600000	2585600	890810000	3102400	0	0	625640000	3510100
LGEHNIDVLEGNEQFINAAK	Unmodified	2210.1	CON__P00761			0.014873	1.887e-80	233.47	147.94	+	458110000	4063300	241270000	2809400	300120000	2251300	158740000	2552900
LLVVYPWTQR	Unmodified	1273.72	A0A2R8Y7R2;P68871;F8W6P5;CON__Q3SX09;CON__P02070;A0A2R8Y7X9;P69892;P69891;P02100;E9PFT6;P02042;E9PEW8	HBB;HBG2;HBG1;HBE1;HBD	Hemoglobin subunit beta;LVV-hemorphin-7;Spinorphin;Hemoglobin subunit gamma-2;Hemoglobin subunit gamma-1;Hemoglobin subunit epsilon;Hemoglobin subunit delta	0.022213	0.0020929	133.12	31.574	+	113180000	2636600	0	0	0	0	0	0
TLDNDIMLIKLSSPATLNSR	Unmodified	2201.17	CON__P00761			0.025186	5.6698e-60	210.67	88.573	+	428410000	2412700	22819000	0	257870000	1598900	234530000	3800900
FNGNTLDNDIMLIKLSSPATLNSR	Unmodified	2633.35	CON__P00761			0.050383	1.7485e-06	114.19	58.601	+	151160000	2937600	0	0	93134000	1130200	47543000	997530
EGMNIVEAMER	Unmodified	1277.57	P62937;P62937-2	PPIA	Peptidyl-prolyl cis-trans isomerase A;Peptidyl-prolyl cis-trans isomerase A, N-terminally processed	0.10621	0.0014851	164.97	60.771		35343000	2767000	0	0	0	0	0	0
QTVELLQGTKNSHLHS	Deamidation (NQ)	1791.91	A6NGY7;Q9H694-2;Q9H694	BICC1	Protein bicaudal C homolog 1	0.11393	0.009226	143.5	13.625		142540000	6353000	0	0	583180000	36292000	0	0
TLDNDIMLIKLSSPATLNSR	Deamidation (NQ)	2202.16	CON__P00761			0.11431	0.03328	95.094	44.486	+	0	0	0	0	10155000	479800	0	0
GPVVLAEDFLDIMGQPINPQCR	Unmodified	2468.22	H0YC04;P21281	ATP6V1B2	V-type proton ATPase subunit B, brain isoform	0.12081	0.00061743	123.55	74.329		0	0	9673300	668050	0	0	0	0
LQNELDLTK	Deamidation (NQ)	1073.56	E7EQ67;H7BY63;H0YBA5;A0A087X2A7;Q8NB25-4;Q8NB25-2;Q8NB25-3;Q8NB25	FAM184A	Protein FAM184A	0.14515	0.0066129	147.34	13.736		35122000	2076900	0	0	0	0	11224000	1053400
FNGNTLDNDIMLIKLSSPATLNSR	Deamidation (NQ)	2634.33	CON__P00761			0.15191	1.6387e-06	114.37	70.423	+	110870000	10788000	36697000	4103100	184600000	18891000	21911000	1342000
RGGICNGDGGTPLVCEGLAHGV	Deamidation (NQ)	2196.01	P20160	AZU1	Azurocidin	0.18331	3.4292e-28	188.19	129.36		60887000	9757600	70462000	10774000	45460000	6137700	68733000	8869200
EVFEMATR	Unmodified	981.459	Q5JR08;P61586;P08134;A0A7I2YQV1	RHOC;RHOA	Transforming protein RhoA;Rho-related GTP-binding protein RhoC	0.20146	0.039021	113.41	10.638		135080000	9509600	61742000	8427700	53397000	5691800	42989000	12312000
VASNAELESQFQAVRR	2 Deamidation (NQ);Acetyl (N-term)	1847.9	O75165;A0A3B3IRM0	DNAJC13	DnaJ homolog subfamily C member 13	0.21516	0.032815	110.93	7.5903		187040000	18129000	0	0	56127000	8713900	0	0
RFESIPDMLELDHLTV	Unmodified	1913.96	A0A7I2YQ74;A0A087WYS1;E7EUC7;Q16851-2;Q16851	UGP2	UTP--glucose-1-phosphate uridylyltransferase	0.2164	0.00013035	155.37	70.212		68053000	17034000	0	0	0	0	0	0
GESKSLGPALLLLQKQL	Unmodified	1794.06	P14780	MMP9	Matrix metalloproteinase-9;67 kDa matrix metalloproteinase-9;82 kDa matrix metalloproteinase-9	0.26191	0.019926	116.87	54.194		0	0	0	0	21495000	1878200	0	0
IYDDDFFQNLDGVANALDNVDAR	Unmodified	2599.18	P22314-2;P22314	UBA1	Ubiquitin-like modifier-activating enzyme 1	0.36686	1.206e-06	208.38	127.05		28449000	3577500	0	0	0	0	0	0
FFESFGDLSSPDAVMGNPK	Unmodified	2043.92	E9PFT6;P02042;E9PEW8	HBD	Hemoglobin subunit delta	0.38564	0.0041665	124.12	41.268		0	0	0	0	16390000	1863700	0	0
AAGTLYTYPENWR	Acetyl (N-term)	1582.74	P26641	EEF1G	Elongation factor 1-gamma	0.39994	3.7258e-17	198.62	104.22		0	0	0	0	7002300	1108900	0	0
ECSECGKSFIQNSQLIIHMR	3 Deamidation (NQ);Acetyl (N-term)	2481.1	J3KNQ1;Q6P2D0-2;Q6P2D0	ZFP1	Zinc finger protein 1 homolog	0.402	0.0081132	106.36	26.119		0	0	0	0	9385500	1559700	0	0
NIETIINTFHQYSVKLGHPDT	Unmodified	2426.22	P06702	S100A9	Protein S100-A9	0.40349	0.013178	98.132	27.19		0	0	0	0	0	0	47141000	8872000
GTDECAIESIAVAATPIPKL	Unmodified	2055.06	A0A7I2YQT5;A0A7I2V6E3;A0A7I2V466;A0A7I2V2Q8;P53634	CTSC	Dipeptidyl peptidase 1;Dipeptidyl peptidase 1 exclusion domain chain;Dipeptidyl peptidase 1 heavy chain;Dipeptidyl peptidase 1 light chain	0.41937	0.0047283	108.71	50.039		0	0	0	0	0	0	3807100	953980
SDGDYDYLIKFLALGDSGVGKTS	Acetyl (N-term)	2462.19	H3BN55;P51159;H3BU81;H3BUD9;H3BS49;H3BVH7;P51159-2	RAB27A	Ras-related protein Rab-27A	0.42315	0.0001416	131.33	90.037		0	0	3655500	1607000	2942800	615250	4953900	1627000
SKPHSEAGTAFIQTQQLHAAMADT	Acetyl (N-term)	2581.22	P14618;P14618-2;B4DNK4;H3BTN5;H3BQ34;H3BR70;H3BT25;H3BUW1;H3BTJ2;H3BN34;H3BQZ3;H3BU13	PKM	Pyruvate kinase PKM;Pyruvate kinase	0.42617	1.4598e-27	173.45	113.32		26717000	13624000	13963000	6008800	19492000	4415100	13181000	11768000
YISPDQLADLYKSFIKDYPVV	Unmodified	2473.28	A0A2R8Y6G6;P06733;P06733-2	ENO1	Alpha-enolase	0.43221	0.038489	92.096	53.937		37504000	15400000	52512000	22212000	48403000	3339900	39860000	28407000
SSSSLEKSYELPDGQVITIGNER	Unmodified	2508.23	A5A3E0;P60709;E7EVS6;A0A2R8Y793;A0A6Q8PFE4;A0A2R8YEA7;A6NL76;P63267;P68133;P68032;P62736;Q6S8J3;P63267-2;A0A804HKV3;P63261;A0A804GS07;I3L4N8	POTEF;ACTB;ACTA1;ACTG2;ACTC1;ACTA2;POTEE;ACTG1	POTE ankyrin domain family member F;Actin, cytoplasmic 1;Actin, cytoplasmic 1, N-terminally processed;Actin, gamma-enteric smooth muscle;Actin, alpha skeletal muscle;Actin, alpha cardiac muscle 1;Actin, aortic smooth muscle;POTE ankyrin domain family member E;Actin, cytoplasmic 2;Actin, cytoplasmic 2, N-terminally processed	0.43302	0.0039848	110.1	38.245		26280000	14273000	14612000	8444800	0	0	8065800	7285400
NLQEAEEWYKSKFADLSEAANR	Unmodified	2598.24	P08670;B0YJC4;B0YJC5	VIM	Vimentin	0.43889	0.022969	90.442	44.706		0	0	0	0	6545700	480800	0	0
EFTGFPDPYTELNTGKGEGVAYR	Unmodified	2547.19	O75923-15;O75923-3;O75923-9;O75923;O75923-14;O75923-6;O75923-12;O75923-5;O75923-11;O75923-4;O75923-10;O75923-2;O75923-8;O75923-7;O75923-13	DYSF	Dysferlin	0.44744	0.010152	92.492	45.404		0	3636900	2044500	704960	0	0	0	0
SSFYVNGLTLGGQKC	Unmodified	1629.78	P07737;K7EJ44;I3L3D5	PFN1	Profilin-1	0.44981	0.013356	143	79.569		10347000	4313500	0	0	0	0	0	0
IICDNTGITTVSKNNIFMSNSYPR	Deamidation (NQ)	2745.31	P05164-2;P05164;P05164-3	MPO	Myeloperoxidase;Myeloperoxidase;89 kDa myeloperoxidase;84 kDa myeloperoxidase;Myeloperoxidase light chain;Myeloperoxidase heavy chain	0.48053	0.013217	89.659	46.948		119330000	28953000	0	0	0	0	0	0
QFMEPGYPKSISGAFPGIES	Unmodified	2141.01	P22894	MMP8	Neutrophil collagenase	0.51888	0.0054184	108.23	39.004		0	0	0	0	4670000	1480600	0	0
TNEQMHQLVAAYKDAYER	Unmodified	2166.02	P08133-2;P08133;E5RJF5;E5RK63	ANXA6	Annexin A6;Annexin	0.52121	0.024256	110.12	31.888		10984000	5077900	0	0	0	0	0	0
SLMFMQWGQLLDHDLDFTPEPAAR	Oxidation (M)	2833.32	P05164-2;P05164;P05164-3	MPO	Myeloperoxidase;Myeloperoxidase;89 kDa myeloperoxidase;84 kDa myeloperoxidase;Myeloperoxidase light chain;Myeloperoxidase heavy chain	0.52162	2.4898e-07	145.73	99.162		0	0	0	0	35848000	5446600	0	0
DHSGTLGPEEFKACLISLGYDI	Unmodified	2421.15	P12814;A0A804HJU8;A0A804HII9;A0A804HKE2;P12814-3;A0A804HIN7;A0A804HLD0;A0A804HL31	ACTN1	Alpha-actinin-1	0.52692	0.037773	89.374	43.498		14279000	20709000	0	0	19671000	2477900	0	0
QAAPCVLFFDELDSIAKAR	Unmodified	2150.08	C9JUP7;A0A7I2V540;P55072;A0A7P0T8Q5;A0A7P0T8A3;A0A7P0TAW3;A0A7P0Z4C6;A0A7P0TAQ1	VCP	Transitional endoplasmic reticulum ATPase	0.52745	6.6893e-10	144.08	95.661		29689000	14426000	7351800	22781000	0	0	0	0
DHLQQGSANFIYDDFLQGTMAI	Unmodified	2483.14	H7BXD5;P28676	GCA	Grancalcin	0.54209	7.8289e-05	101.36	48.391		9942500	5566800	7834900	5826400	0	0	0	0
SETAPAAPAAPAPAEKTPV	Acetyl (N-term)	1816.92	P10412	HIST1H1E	Histone H1.4	0.5457	4.0226e-19	172.58	97.613		62370000	44444000	87203000	31444000	85496000	16605000	77554000	47868000
LKKANLQIDQINTDLNLER	Unmodified	2238.23	P35579;P35579-2	MYH9	Myosin-9	0.56055	0.030224	100.02	39.865		12633000	4182400	0	0	0	0	0	0
SHEKMHEGDEGPGHHHKPGLGEGTP	Unmodified	2656.18	P06702	S100A9	Protein S100-A9	0.56559	1.0341e-29	181.88	139.17		197830000	124610000	613240000	364700000	308310000	65549000	236270000	103230000
DDLKKLLETECPQYI	Unmodified	1863.93	P05109	S100A8	Protein S100-A8;Protein S100-A8, N-terminally processed	0.5787	0.0066998	79.283	38.559		0	0	25388000	14153000	0	0	60951000	19522000
KDDPVTNLNNAFEV	Unmodified	1574.76	H7C144;F5GXS2;O43707	ACTN4	Alpha-actinin-4	0.59391	0.016179	93.011	48.808		7882500	5983700	8362500	5128000	0	0	9623400	5963600
LSTFQQMWISKQEYDESGPSIVHR	Unmodified	2865.38	A5A3E0;A0A2R8YFE2;P60709;A0A6Q8PFE4;Q6S8J3;P0CG38;Q9BYX7;P0CG39;P63261;A0A804GS07;I3L4N8	POTEF;ACTB;POTEE;POTEI;POTEKP;POTEJ;ACTG1	POTE ankyrin domain family member F;Actin, cytoplasmic 1;Actin, cytoplasmic 1, N-terminally processed;POTE ankyrin domain family member E;POTE ankyrin domain family member I;Putative beta-actin-like protein 3;Putative beta-actin-like protein 3, N-terminally processed;POTE ankyrin domain family member J;Actin, cytoplasmic 2;Actin, cytoplasmic 2, N-terminally processed	0.60073	0.035707	81.224	26.766		0	0	0	0	0	0	12080000	3693100
CTLAEKLGGSAV	Unmodified	1204.61	E9PK25;P23528;G3V1A4;E9PP50	CFL1	Cofilin-1	0.608	0.0043031	155.53	75.627		25444000	15194000	15810000	7689200	19115000	4535600	18727000	21204000
LKEQGQAPITPQQGQALAKQI	Unmodified	2246.24	P84095	RHOG	Rho-related GTP-binding protein RhoG	0.6121	0.00012985	150.61	75.87		0	0	9011200	4248400	5846400	2301200	8656600	6032100
DDDIAALVVDNGSGMCKAGFA	Deamidation (NQ);Acetyl (N-term)	2167.94	P60709;E7EVS6;A0A2R8Y793;A0A2R8YGF8;G5E9R0;A0A6Q8PH58;C9JUM1;C9JZR7;C9JTX5;A0A6Q8PGD7	ACTB	Actin, cytoplasmic 1;Actin, cytoplasmic 1, N-terminally processed	0.614	0.00064845	120.53	65.265		0	0	0	0	0	0	6903900	335100
YISPDQLADLYKSFIKDYPV	Unmodified	2374.21	A0A2R8Y6G6;P06733;P06733-2	ENO1	Alpha-enolase	0.61549	0.022478	109.36	64.893		29988000	16864000	53329000	29418000	60087000	5689200	31671000	31858000
DDDIAALVVDNGSGMCK	Oxidation (M);Acetyl (N-term)	1836.79	P60709;E7EVS6;A0A2R8Y793;A0A2R8YGF8;G5E9R0;A0A6Q8PH58;C9JUM1;C9JZR7;C9JTX5;A0A6Q8PGD7	ACTB	Actin, cytoplasmic 1;Actin, cytoplasmic 1, N-terminally processed	0.63049	0.018081	118.87	71.827		1892100	918720	0	0	0	0	0	0
DQEGQDVLLFIDNIFR	Unmodified	1920.96	F8W0P7;H0YH81;P06576	ATP5B	ATP synthase subunit beta;ATP synthase subunit beta, mitochondrial	0.63051	4.0615e-121	257.8	152.6		0	0	0	0	3012400	887650	1736300	1314900
CMGTVTLNQAR	Oxidation (M)	1265.59	J3KNB4;P49913	CAMP	Cathelicidin antimicrobial peptide;Antibacterial protein FALL-39;Antibacterial protein LL-37	0.63993	0.0054277	149.82	73.338		14041000	11593000	0	0	0	0	0	0
SETAPLAPTIPAPAEKTPV	Acetyl (N-term)	1931.03	P16402	HIST1H1D	Histone H1.3	0.64055	3.5953e-13	180.61	107.34		5316300	4617600	7193400	5805400	11607000	2251700	10874000	5770700
KMKDTDSEEEIR	Unmodified	1479.69	P0DP25;P0DP24;P0DP23;Q96HY3;E7EMB3;G3V361;A0A590UJI2;A0A590UJC0;G3V226	CALM2;CALM1		0.64161	0.0094965	155.48	47.011		60452000	30121000	0	0	0	0	0	0
SDKPDMAEIEK	Acetyl (N-term)	1303.6	P62328	TMSB4X	Thymosin beta-4;Hematopoietic system regulatory peptide	0.64514	0.031252	111.63	17.321		440530000	176100000	178820000	144460000	206880000	38733000	95825000	66393000
TEKAPEPHVEEDDDDEL	Acetyl (N-term)	2008.84	F5H3P3;P52566;F5H2R5;F5H6Q0	ARHGDIB	Rho GDP-dissociation inhibitor 2	0.64981	0.011642	120.9	70.609		23187000	16098000	21707000	16609000	19727000	7474300	17278000	9471800
YWCNDGKTPGAVNA	Unmodified	1551.68	P61626;F8VV32;A0A0B4J259	LYZ	Lysozyme C;Lysozyme	0.65134	0.021584	138.22	68.162		30188000	21621000	8980800	6686400	27964000	6328700	21760000	10752000
IICDNTGITTVSKNN	Unmodified	1648.81	P05164-2;P05164;P05164-3;J3QSF7	MPO	Myeloperoxidase;Myeloperoxidase;89 kDa myeloperoxidase;84 kDa myeloperoxidase;Myeloperoxidase light chain;Myeloperoxidase heavy chain	0.65855	2.6593e-58	225.15	12.247		20112000	12689000	5784100	3416800	0	0	9971800	5359500
IICDNTGITTVSKNNIFMSNSYPR	Unmodified	2744.33	P05164-2;P05164;P05164-3	MPO	Myeloperoxidase;Myeloperoxidase;89 kDa myeloperoxidase;84 kDa myeloperoxidase;Myeloperoxidase light chain;Myeloperoxidase heavy chain	0.66313	1.0052e-07	127.1	81.731		13198000	8408300	5212300	5289200	0	0	7665900	6838800
GDKPIWEQIGSSFIQHYYQLFDNDR	Acetyl (N-term)	3097.46	H3BRV9;P61970	NUTF2	Nuclear transport factor 2	0.66418	4.8448e-24	151.18	108.27		2696400	1575800	3018800	3020200	0	0	3070200	1696800
SVQWCAVSQPEATKCFQWQR	Deamidation (NQ)	2496.13	E7EQB2;E7ER44;P02788;C9JCF5;A0A804HKN5	LTF	Lactotransferrin;Lactoferricin-H;Kaliocin-1;Lactoferroxin-A;Lactoferroxin-B;Lactoferroxin-C	0.66594	0.0046742	119.51	63.426		0	0	0	0	0	0	8094500	3756500
TKELTSELKENFIR	Unmodified	1706.92	X6R8F3;P80188;P80188-2	LCN2	Neutrophil gelatinase-associated lipocalin	0.67006	0.040983	166.6	105.17		25912000	24143000	0	0	0	0	0	0
DDDIAALVVDNGSGMCK	Deamidation (NQ);Acetyl (N-term)	1821.78	P60709;E7EVS6;A0A2R8Y793;A0A2R8YGF8;G5E9R0;A0A6Q8PH58;C9JUM1;C9JZR7;C9JTX5;A0A6Q8PGD7	ACTB	Actin, cytoplasmic 1;Actin, cytoplasmic 1, N-terminally processed	0.67547	2.4129e-48	204.32	144.96		21475000	22274000	26969000	31557000	50871000	11845000	0	0
SKPHSEAGTAFIQTQQLHA	Acetyl (N-term)	2092.03	P14618;P14618-2;B4DNK4;H3BTN5;H3BQ34;H3BR70;H3BT25;H3BUW1;H3BTJ2;H3BN34;H3BQZ3;H3BU13	PKM	Pyruvate kinase PKM;Pyruvate kinase	0.67897	8.4871e-42	213.36	145.51		25426000	22951000	37357000	26593000	46593000	15205000	59550000	30340000
GALQNIIPASTGAAKAV	Unmodified	1580.89	P04406-2;P04406;E7EUT5	GAPDH	Glyceraldehyde-3-phosphate dehydrogenase	0.68446	5.7686e-05	135.1	58.87		6722200	4396200	7441200	9858400	11337000	2857000	11633000	4816200
SSFYVNGLTLGGQKCSV	Deamidation (NQ)	1816.87	P07737;K7EJ44;I3L3D5	PFN1	Profilin-1	0.69006	0.037118	105	34.902		0	0	4333300	2435800	0	0	0	0
APEEHPVLLTEAPLNPKANR	Unmodified	2195.17	P60709;E7EVS6;A0A2R8Y793;A0A6Q8PFE4;A0A2R8YGF8;G5E9R0;A0A6Q8PH58;P63261;A0A804GS07;I3L3I0;I3L1U9;I3L3R2;J3KT65	ACTB;ACTG1	Actin, cytoplasmic 1;Actin, cytoplasmic 1, N-terminally processed;Actin, cytoplasmic 2;Actin, cytoplasmic 2, N-terminally processed	0.69081	0.0031832	145.82	102.44		0	0	0	0	0	0	7871100	2284400
DNIQGITKPA	Unmodified	1055.56	P62805	HIST1H4A	Histone H4	0.69226	0.0044906	172.94	83.643		120460000	133600000	165440000	126260000	121060000	36120000	268710000	67350000
QFMNKSLSGPGQ	Unmodified	1292.62	O15145	ARPC3	Actin-related protein 2/3 complex subunit 3	0.69683	2.9566e-90	252.82	166.15		0	0	15517000	8517400	0	0	0	0
GVLKVFLENVIR	Deamidation (NQ)	1386.82	P62805	HIST1H4A	Histone H4	0.69751	0.0066502	145.09	72.003		0	0	0	0	0	0	3885400	1597200
DLNKSINPDEAVAYGAAVQAA	Unmodified	2116.04	A0A0G2JIW1;P0DMV8-2;P0DMV9;P0DMV8;V9GZ37;Q53FA3;P34931	HSPA1A;HSPA1B;HSPA1L	Heat shock 70 kDa protein 1A;Heat shock 70 kDa protein 1B;Heat shock 70 kDa protein 1-like	0.70112	0.00010557	139.21	85.652		10505000	8292500	9511000	5706000	11152000	2692800	7990700	5206600
SADTLWGIQKELQF	Unmodified	1634.83	P00338;P00338-3;P00338-4	LDHA	L-lactate dehydrogenase A chain	0.70466	0.025263	113.22	42.813		22981000	15563000	16260000	14992000	0	0	0	0
FTEGPPLHKDDVNGIR	Unmodified	1793.91	P14780	MMP9	Matrix metalloproteinase-9;67 kDa matrix metalloproteinase-9;82 kDa matrix metalloproteinase-9	0.70738	4.5682e-17	196.11	102.85		0	0	0	0	0	0	9893500	4113800
SRQDNTEELWLLHSNIDAIDKR	2 Deamidation (NQ);Acetyl (N-term)	2696.3	E9PR67;Q96QG7	MTMR9	Myotubularin-related protein 9	0.71257	0.00081822	108.36	14.708		5034600	1275200	0	0	3117300	451690	0	0
SSLEKSYELPDGQVITIGNER	Unmodified	2334.17	A5A3E0;P60709;E7EVS6;A0A2R8Y793;A0A6Q8PFE4;A0A2R8YEA7;A6NL76;P63267;P68133;P68032;P62736;Q6S8J3;P63267-2;A0A804HKV3;P63261;A0A804GS07;I3L4N8	POTEF;ACTB;ACTA1;ACTG2;ACTC1;ACTA2;POTEE;ACTG1	POTE ankyrin domain family member F;Actin, cytoplasmic 1;Actin, cytoplasmic 1, N-terminally processed;Actin, gamma-enteric smooth muscle;Actin, alpha skeletal muscle;Actin, alpha cardiac muscle 1;Actin, aortic smooth muscle;POTE ankyrin domain family member E;Actin, cytoplasmic 2;Actin, cytoplasmic 2, N-terminally processed	0.71399	6.6952e-05	126.29	61.948		15104000	12747000	16405000	9972900	11158000	6091200	18197000	5601100
KAAFKGDSGGPLLCNNV	Unmodified	1746.87	P08311	CTSG	Cathepsin G	0.71747	0.0060063	79.283	31.292		267360000	224440000	219440000	174130000	189760000	55115000	228370000	82422000
GSRPQGPFLIADKWPALPR	Unmodified	2105.15	P14780	MMP9	Matrix metalloproteinase-9;67 kDa matrix metalloproteinase-9;82 kDa matrix metalloproteinase-9	0.72599	0.012293	105.5	32.221		151070000	78676000	211940000	175480000	116500000	37693000	159170000	95814000
EEEIAALVIDNGSGMCKAGF	Deamidation (NQ);Acetyl (N-term)	2152.97	P63261;A0A804GS07;I3L4N8;I3L3I0;I3L1U9;I3L3R2;J3KT65;K7EM38;A0A7P0TBL1	ACTG1	Actin, cytoplasmic 2;Actin, cytoplasmic 2, N-terminally processed	0.72664	0.0022039	122.33	68.727		0	0	0	0	0	0	1733800	1126800
IISKIENHEGVR	Unmodified	1393.77	P14618;P14618-2;B4DNK4;H3BTN5;P14618-3;A0A804F6T5;A0A804F729;H3BQ34;H3BR70	PKM	Pyruvate kinase PKM;Pyruvate kinase	0.72972	0.028491	105.36	39.286		22289000	16251000	3352200	3237200	0	0	0	0
DLGEELEALKTELEDT	Unmodified	1803.86	P35579;P35749-4;P35749-3;P35749;P35749-2	MYH9;MYH11	Myosin-9;Myosin-11	0.73409	0.00049634	168.61	102.11		0	0	20821000	17816000	14257000	6611100	4267500	2246300
TTQQSPEDCDFKKDGL	Unmodified	1867.83	J3KNB4;P49913	CAMP	Cathelicidin antimicrobial peptide;Antibacterial protein FALL-39;Antibacterial protein LL-37	0.73592	0.00037	159.44	65.606		15324000	9492900	0	0	0	0	0	0
ALAGNPKATPPQIVNGDQYC	Deamidation (NQ)	2114.01	Q5T123;Q9H299	SH3BGRL3	SH3 domain-binding glutamic acid-rich-like protein 3	0.73974	0.0058539	118.16	66.062		0	0	0	0	4073400	2030600	7498700	5526500
KFLDGNELTLADC	Unmodified	1494.7	O00299	CLIC1	Chloride intracellular channel protein 1	0.74772	0.0245	145.99	74.766		20034000	11680000	18679000	21033000	10966000	4389000	16169000	7675200
RYQKSTELLIR	Unmodified	1405.8	P68431;Q71DI3;Q16695;Q5TEC6	HIST1H3A;HIST2H3A;HIST3H3;HIST2H3PS2	Histone H3.1;Histone H3.2;Histone H3.1t;Histone H3	0.74966	0.0077491	147.91	51.164		955230000	719360000	561890000	505590000	453400000	196050000	509240000	297780000
YTILIKYGGDEIPFSPYR	Unmodified	2131.1	Q60FE5;P21333-2;P21333	FLNA	Filamin-A	0.75747	0.022687	114.56	63.594		11459000	10836000	6182700	5653000	7256300	2506100	0	0
GPPQEEEEEEDEEEEATK	Unmodified	2102.83	P51858-2;P51858;P51858-3	HDGF	Hepatoma-derived growth factor	0.75951	0	309.49	309.49		27984000	16469000	14342000	9056500	5863800	2531700	8600700	3954500
KMEDSVGCLETAEEVKR	Unmodified	1979.93	P35579	MYH9	Myosin-9	0.76294	0.034252	106.87	52.472		16803000	11122000	4253400	4204100	0	0	0	0
TGDGKILYSQCGDVMR	Unmodified	1798.83	F8W1R7;J3KND3;G8JLA2;G3V1V0;B7Z6Z4;P60660-2;P60660	MYL6	Myosin light polypeptide 6	0.76368	0.0071564	147.7	64.608		0	0	29018000	24208000	0	0	34990000	19794000
KSEEEVAAR	Unmodified	1017.51	E7EQB2;E7ER44;P02788;P02788-2	LTF	Lactotransferrin;Lactoferricin-H;Kaliocin-1;Lactoferroxin-A;Lactoferroxin-B;Lactoferroxin-C	0.76647	0.025087	140.16	66.904		64374000	49530000	3337000	2926800	12074000	3873900	1792900	1208100
DDDIAALVVDNGSGMCK	Acetyl (N-term)	1820.79	P60709;E7EVS6;A0A2R8Y793;A0A2R8YGF8;G5E9R0;A0A6Q8PH58;C9JUM1;C9JZR7;C9JTX5;A0A6Q8PGD7	ACTB	Actin, cytoplasmic 1;Actin, cytoplasmic 1, N-terminally processed	0.76817	9.5631e-16	176.87	106.46		63860000	39848000	43427000	49629000	50870000	14844000	39868000	28303000
FFSASCVPGADKGQFPNLCR	Deamidation (NQ)	2258.02	E7EQB2;E7ER44;P02788;P02788-2	LTF	Lactotransferrin;Lactoferricin-H;Kaliocin-1;Lactoferroxin-A;Lactoferroxin-B;Lactoferroxin-C	0.77045	0.0055164	118.55	50.291		0	0	31472000	22873000	13774000	4770600	0	0
LAILGIHNEVSKIVQTYHV	Unmodified	2133.19	P12814;A0A804HJU8;A0A804HII9;A0A804HKE2;P12814-3;A0A804HIN7;A0A804HK61;A0A7I2V4Y4;A0A804HLD0;P12814-2;P12814-4;A0A804HL31;H9KV75;H7C5W8	ACTN1	Alpha-actinin-1	0.77208	0.036042	109.55	71.437		0	0	78155000	66215000	0	0	0	0
GHPDTLNQGEFKELVR	Unmodified	1838.93	P06702	S100A9	Protein S100-A9	0.77561	0.030066	119.87	69.779		61013000	51084000	93840000	84560000	100680000	33168000	113470000	38461000
SLEKSYELPDGQVITIGNER	Unmodified	2247.14	A5A3E0;P60709;E7EVS6;A0A2R8Y793;A0A6Q8PFE4;A0A2R8YEA7;A6NL76;P63267;P68133;P68032;P62736;Q6S8J3;P63267-2;A0A804HKV3;P63261;A0A804GS07;I3L4N8	POTEF;ACTB;ACTA1;ACTG2;ACTC1;ACTA2;POTEE;ACTG1	POTE ankyrin domain family member F;Actin, cytoplasmic 1;Actin, cytoplasmic 1, N-terminally processed;Actin, gamma-enteric smooth muscle;Actin, alpha skeletal muscle;Actin, alpha cardiac muscle 1;Actin, aortic smooth muscle;POTE ankyrin domain family member E;Actin, cytoplasmic 2;Actin, cytoplasmic 2, N-terminally processed	0.7775	0.0029409	133.21	79.284		16577000	18917000	19611000	14237000	15010000	4924100	17876000	10433000
GVVQELQQAISKLEA	Unmodified	1611.88	E9PN91;E9PL71;P29692-3;E9PMW7;E9PIZ1;E9PPR1;E9PL12;E9PQ49;E9PI39;H0YCK7;E9PK01;A0A087X1X7;E9PRY8;P29692;P29692-2	EEF1D	Elongation factor 1-delta	0.77955	0.0017793	158.01	87.034		0	0	0	0	0	0	15700000	7871300
VASSSSLEKSYELPDGQVITIGNER	Unmodified	2678.34	A5A3E0	POTEF	POTE ankyrin domain family member F	0.78155	3.3173e-43	203.59	135.13		62491000	45466000	54973000	44562000	31257000	8341200	19726000	16608000
APPPTAKGVVTIEQIVDTLPDR	Unmodified	2316.27	P09917-3;P09917	ALOX5	Arachidonate 5-lipoxygenase	0.78682	0.02569	95.361	52.728		10363000	7525400	6815700	5831400	3815300	3032900	22888000	11082000
DPDQTDGLGLSYLSS	Unmodified	1566.7	A0A0A0MS51;A0A0A0MT01;P06396-2;P06396-4;P06396-3;P06396	GSN	Gelsolin	0.78977	6.7047e-19	189.17	113.66		0	0	0	0	10096000	4086000	0	0
MLLADQGQSWKEEVV	Unmodified	1731.85	A8MX94;P09211;A0A087X2E9	GSTP1	Glutathione S-transferase P	0.79062	0.015581	138.71	48.605		0	0	3222400	2496300	0	0	0	0
YQKSTELLIR	Unmodified	1249.7	P68431;Q71DI3;Q16695;Q5TEC6	HIST1H3A;HIST2H3A;HIST3H3;HIST2H3PS2	Histone H3.1;Histone H3.2;Histone H3.1t;Histone H3	0.79079	0.037464	126.03	7.7924		0	0	1260900000	1115100000	827620000	366480000	0	0
VAGTGEGGLEEMVEELNSGKVMY	Unmodified	2398.1	F8WBG8;B4DDD6;Q9UJU6-6;Q9UJU6;Q9UJU6-2;Q9UJU6-3	DBNL	Drebrin-like protein	0.79939	1.2516e-19	165.78	101.41		3648800	3229100	0	0	0	0	0	0
GISLANWMCLAKWESGYNT	Unmodified	2200.01	P61626;F8VV32;A0A0B4J259	LYZ	Lysozyme C;Lysozyme	0.80266	4.9972e-15	185.27	110.31		19109000	11383000	21221000	19733000	19264000	9483800	43381000	19198000
GEKGDAGQSQSCATGPR	Unmodified	1704.75	A0A087WVE2;O00602	FCN1	Ficolin-1	0.80401	7.4357e-16	178.01	102.1		67911000	42623000	18548000	8989300	58654000	22234000	38850000	20708000
EAILAIHKEAQR	Unmodified	1377.77	H7C144;F5GXS2;O43707;O43707-2;O43707-3	ACTN4	Alpha-actinin-4	0.81036	0.028218	127.51	47.855		40490000	31069000	23384000	22267000	24186000	7887200	21505000	15002000
QVDQLTNDKAR	Unmodified	1286.66	P08670;B0YJC4	VIM	Vimentin	0.81997	6.5015e-12	201.61	92.134		541670000	356940000	214300000	209270000	198300000	92603000	189450000	115580000
TSRPENAIIYNNNEDFQVGQAKVV	Unmodified	2705.34	P29401;P29401-2;A0A0B4J1R6	TKT	Transketolase	0.82002	3.2228e-27	168.86	108.23		13777000	10561000	41876000	25091000	0	0	12616000	8179400
KAMKGLGTDEDTIIDIITHR	Unmodified	2226.17	E5RK69;P08133-2;P08133	ANXA6	Annexin;Annexin A6	0.82238	0.046684	93.684	31.952		15228000	20919000	152930000	103610000	0	0	59831000	20487000
NTDQASMPDNTAAQKVSHLLGINV	Unmodified	2523.24	P35579;P35579-2	MYH9	Myosin-9	0.8235	1.5926e-28	179.7	122.53		56263000	59781000	73485000	62114000	50234000	19687000	35261000	18080000
CVLKIGEHTPSALAIMENANVLAR	Unmodified	2606.37	H3BR04;H3BPS8;H3BQN4;J3KPS3;P04075;P04075-2;H3BU78	ALDOA	Fructose-bisphosphate aldolase;Fructose-bisphosphate aldolase A	0.82377	0.016525	108.55	108.55		95999000	88932000	79669000	57648000	0	0	63378000	43057000
DLFNAIATGKYPSWTFY	Unmodified	1992.96	P04040	CAT	Catalase	0.82517	0.020418	116.51	61.085		0	0	0	0	4287600	647370	0	0
MKTLGWCDVGYNFLIGEDGLVYEGR	Unmodified	2891.36	O75594	PGLYRP1	Peptidoglycan recognition protein 1	0.82636	0.00037767	101.45	47.668		63105000	57606000	0	0	10635000	9584100	0	0
VTIMPKDIQLAR	Unmodified	1383.79	P68431;Q71DI3;Q16695	HIST1H3A;HIST2H3A;HIST3H3	Histone H3.1;Histone H3.2;Histone H3.1t	0.82858	0.025841	125.23	53.348		962270000	756520000	770130000	710920000	718710000	268080000	497870000	371360000
EIVNKHNELR	Unmodified	1250.67	J3KPA1;P54108;P54108-2;P54108-3;I3L0A1;P16562;P16562-2	CRISP3;CRISP2	Cysteine-rich secretory protein 3;Cysteine-rich secretory protein 2	0.82904	0.0075072	144.77	21.829		363910000	308230000	177370000	176240000	385200000	142770000	207710000	146890000
SNLCALCIGDEQGENKCVPNSNER	Deamidation (NQ)	2764.19	E7EQB2;E7ER44;P02788;P02788-2	LTF	Lactotransferrin;Lactoferricin-H;Kaliocin-1;Lactoferroxin-A;Lactoferroxin-B;Lactoferroxin-C	0.82995	2.5383e-28	178.19	129.32		49821000	45041000	75467000	104280000	56780000	27737000	99536000	56260000
HESGASIKIDEPLEGSEDR	Unmodified	2067.97	P61978-3;P61978;P61978-2;S4R359	HNRNPK	Heterogeneous nuclear ribonucleoprotein K	0.83074	0.030697	99.915	56.884		14140000	6253700	0	0	0	0	0	0
AVEVLPKAGALNS	Deamidation (NQ)	1268.7	A0A0A0MS51;A0A0A0MT01;P06396-2;P06396-4;P06396-3;P06396	GSN	Gelsolin	0.83169	0.028002	118.9	44.974		0	0	0	0	6694700	3173600	0	0
LLLAGYDDFNCNVWDALKADR	Unmodified	2468.18	B3KVK2;P62873-2;P62873	GNB1	Guanine nucleotide-binding protein G(I)/G(S)/G(T) subunit beta-1	0.83548	9.4996e-18	148.24	93.27		28470000	28131000	33143000	30426000	0	0	20276000	11792000
SDTSLTWNSVKGKKSCHTAVDR	Unmodified	2476.21	E7EQB2;E7ER44;P02788;P02788-2	LTF	Lactotransferrin;Lactoferricin-H;Kaliocin-1;Lactoferroxin-A;Lactoferroxin-B;Lactoferroxin-C	0.83879	0.00073093	130.02	63.864		14872000	22745000	0	0	0	0	0	0
NLLSVAYKNV	Unmodified	1119.63	P31946-2;P31946;Q4VY20;Q4VY19;A0A0J9YWE8;A0A0J9YWZ2;P31947-2;P62258-2;P27348;Q04917;P61981;P31947;P62258;B4DJF2;I3L3T1;K7EIT4;E9PG15;A2IDB2;E7EX29;P63104;E5RGE1;E5RIR4;E9PD24;E7EVZ2;E7ESK7	YWHAB;SFN;YWHAE;YWHAQ;YWHAH;YWHAG;YWHAZ	14-3-3 protein beta/alpha;14-3-3 protein beta/alpha, N-terminally processed;14-3-3 protein sigma;14-3-3 protein epsilon;14-3-3 protein theta;14-3-3 protein eta;14-3-3 protein gamma;14-3-3 protein gamma, N-terminally processed;14-3-3 protein zeta/delta	0.839	0.0091459	149.65	22.089		23542000	27832000	33680000	30974000	41779000	14852000	45425000	21576000
NPELQNLLLDDFFKSAVENCQDSWR	Unmodified	3037.42	P52209-2;P52209	PGD	6-phosphogluconate dehydrogenase, decarboxylating	0.84039	7.3208e-24	150.14	98.055		9803100	6770000	0	0	0	0	0	0
DDDIAALVVDNGSGMCKAGF	Deamidation (NQ);Acetyl (N-term)	2096.9	P60709;E7EVS6;A0A2R8Y793;A0A2R8YGF8;G5E9R0;A0A6Q8PH58;C9JUM1;C9JZR7;C9JTX5;A0A6Q8PGD7	ACTB	Actin, cytoplasmic 1;Actin, cytoplasmic 1, N-terminally processed	0.84134	3.4458e-33	209.25	152.83		50739000	51012000	39745000	34558000	35437000	14461000	14661000	9127600
QLSLPETGELDSATLKAMR	Unmodified	2059.06	P14780	MMP9	Matrix metalloproteinase-9;67 kDa matrix metalloproteinase-9;82 kDa matrix metalloproteinase-9	0.84143	0.0021309	123.55	74.654		11167000	8949800	8835200	7784200	0	0	0	0
VSFELFADKVPKTAENFR	Unmodified	2097.09	P62937;F8WE65;C9J5S7	PPIA	Peptidyl-prolyl cis-trans isomerase A;Peptidyl-prolyl cis-trans isomerase A, N-terminally processed;Peptidyl-prolyl cis-trans isomerase	0.84268	0.0018567	126.63	75.976		45606000	36354000	51530000	48848000	50263000	11894000	43823000	28871000
LKQVLLHQQ	Unmodified	1105.66	E7EQB2;E7ER44;P02788;P02788-2	LTF	Lactotransferrin;Lactoferricin-H;Kaliocin-1;Lactoferroxin-A;Lactoferroxin-B;Lactoferroxin-C	0.84274	0.030649	116.25	69.86		0	0	0	0	22406000	7322200	0	0
LFYLALPPTVYEAVTKNI	Unmodified	2051.13	E7EM57;E7EUI8;P11413;P11413-3;P11413-2;E9PD92	G6PD	Glucose-6-phosphate 1-dehydrogenase	0.84356	0.038412	101.72	49.648		4556700	2304400	12798000	4632800	0	0	2683300	1328700
SLVKPITQLLGR	Unmodified	1323.82	P11215;P11215-2	ITGAM	Integrin alpha-M	0.84403	0.0055319	149.49	111.94		25271000	19618000	24241000	21288000	24725000	8806500	19315000	11802000
SETAPAETATPAPVEKSPA	Acetyl (N-term)	1894.92	P16401	HIST1H1B	Histone H1.5	0.84414	2.0377e-32	205.87	125.63		22951000	16207000	22643000	16742000	21098000	5789900	16407000	13590000
YISPDQLADLYKSF	Unmodified	1658.82	A0A2R8Y6G6;P06733;P06733-2	ENO1	Alpha-enolase	0.84503	0.015519	117.23	57.691		59284000	36117000	63644000	46560000	37817000	41661000	40607000	44804000
MESALDQLKQFT	Unmodified	1409.69	P37837;F2Z393;E9PKI8;E9PM01	TALDO1	Transaldolase	0.84608	1.0956e-05	152.54	65.64		25182000	14743000	24879000	22377000	15258000	4878600	17667000	11929000
TGLIKGSGTAEV	Unmodified	1131.61	P14618;P14618-2;H3BTN5;P14618-3;A0A804F6T5;A0A804F729;H3BQ34;H3BT25;H3BUW1;H3BTJ2	PKM	Pyruvate kinase PKM;Pyruvate kinase	0.84892	1.7647e-06	196.52	134.05		108710000	101220000	89734000	78846000	77270000	24084000	82885000	44007000
SGKYDLDFKSPDDPSR	Unmodified	1825.85	A0A2R8Y6G6;P06733;P06733-2	ENO1	Alpha-enolase	0.84965	2.0034e-15	200.97	93.627		49301000	49009000	0	6008700	0	0	0	0
IEGSNKVPVDPATYGQFY	Unmodified	1983.96	A0A0A0MS51;A0A0A0MT01;P06396-2;P06396-4;P06396-3;P06396	GSN	Gelsolin	0.85079	0.004861	155.66	94.244		0	0	0	0	3336500	1599000	0	0
EDAQEIADTPSGDKTSLETR	Unmodified	2162	E5RK69	ANXA6	Annexin	0.85207	0.0050525	119.08	59.213		0	0	6291600	10011000	0	0	0	0
ALDLFSDNAPPPELLEIINEDIAKR	Unmodified	2792.46	Q15084-3;Q15084;Q15084-4;Q15084-5;Q15084-2	PDIA6	Protein disulfide-isomerase A6	0.85366	0.022526	100.19	64.489		3606900	4894900	11464000	9672800	4741700	2165600	4391100	4093600
VTIMPKDIQL	Unmodified	1156.65	P68431;Q71DI3;Q16695;Q5TEC6;A0A590UJL8	HIST1H3A;HIST2H3A;HIST3H3;HIST2H3PS2	Histone H3.1;Histone H3.2;Histone H3.1t;Histone H3	0.85463	0.02761	131.62	18.205		33632000	23041000	19236000	13718000	12708000	5211200	5164100	3672700
LKQVLLHQQAKFGR	Unmodified	1664.98	E7EQB2;E7ER44;P02788;P02788-2	LTF	Lactotransferrin;Lactoferricin-H;Kaliocin-1;Lactoferroxin-A;Lactoferroxin-B;Lactoferroxin-C	0.85527	2.629e-16	185.33	122.25		44943000	36385000	0	0	0	0	0	0
VVGKEQGQNLAR	Unmodified	1297.71	F5H823;B7ZB78;F5GZG1;P61224-4;P61224-3;P62834;P61224;A6NIZ1;F5GX62;E7ESV4;F5H7Y6;P61224-2	RAP1B;RAP1A	Ras-related protein Rap-1b;Ras-related protein Rap-1A;Ras-related protein Rap-1b-like protein	0.85559	0.0076882	142	50.926		336510000	340130000	94580000	79924000	88079000	25570000	35242000	25308000
AKQIVWNGPVGVFEWEAFAR	Deamidation (NQ)	2304.17	P00558;P00558-2	PGK1	Phosphoglycerate kinase 1	0.85763	1.2424e-12	155.49	99.407		28145000	29245000	53244000	26261000	14635000	7444500	30602000	21741000
ASIYKLDNLVAILDINR	Unmodified	1930.09	P29401;P29401-2;A0A0B4J1R6;E9PFF2	TKT	Transketolase	0.85813	0.029011	110.34	54.749		63161000	34476000	0	0	26656000	10029000	16741000	10406000
FATLTELVEYYTQQQGVLQDR	Unmodified	2501.24	F5H5H9;F5GY79;F5H1Z8;F5H0N8;P29350-2;P29350;P29350-3;P29350-4	PTPN6	Tyrosine-protein phosphatase non-receptor type 6	0.86035	3.1697e-37	192.62	132.28		9942500	5566800	0	0	0	0	3728800	3295200
WPVDLVEKLLPR	Unmodified	1463.85	E9PK47;P06737-2;P06737	PYGL	Alpha-1,4 glucan phosphorylase;Glycogen phosphorylase, liver form	0.86279	0.02519	126.66	80.306		76659000	22048000	25957000	21394000	22246000	11630000	3235300	2469800
ELTGLKALYETELADAR	Unmodified	1891.99	E9PBF6;P20700;A0A0D9SFE5;A0A0D9SFY5	LMNB1	Lamin-B1	0.86335	2.1862e-13	194.58	122.7		11914000	7483300	6960300	5864500	0	0	8456300	4385400
NAEQYKDQADKASTR	Unmodified	1723.81	P35579;P35579-2	MYH9	Myosin-9	0.86469	0.00070619	185.95	99.036		167890000	192930000	84132000	98651000	63154000	21889000	62995000	31965000
EIKSQQSEVTR	Unmodified	1303.67	Q5T123;Q9H299	SH3BGRL3	SH3 domain-binding glutamic acid-rich-like protein 3	0.86496	5.629e-76	214.82	79.112		287060000	303880000	222570000	209310000	274070000	90763000	177760000	129250000
CTLAEKLGGSAVI	Unmodified	1317.7	E9PK25;P23528;G3V1A4;E9PP50	CFL1	Cofilin-1	0.86603	0.032801	97.452	23.287		27680000	15436000	7895300	8007000	0	0	6537700	6911700
SNLCALCIGDEQGENKCVPNSNER	Unmodified	2763.2	E7EQB2;E7ER44;P02788;P02788-2	LTF	Lactotransferrin;Lactoferricin-H;Kaliocin-1;Lactoferroxin-A;Lactoferroxin-B;Lactoferroxin-C	0.87157	8.2837e-172	266.28	181.53		1009200000	840880000	711470000	777320000	717870000	365710000	591720000	317670000
GEILFFKDR	Unmodified	1123.6	P22894;H7C1M3	MMP8	Neutrophil collagenase	0.87238	0.0028968	137.13	44.66		0	0	11857000	6304100	14829000	7744400	14245000	8652100
MLLADQGQSWKEEV	Unmodified	1632.78	A8MX94;P09211;A0A087X2E9	GSTP1	Glutathione S-transferase P	0.87325	0.01752	143	66.774		7817300	7361100	18219000	11176000	9579400	3945900	15253000	12689000
LTKDFSALESQLQDTQELLQEENR	Unmodified	2834.39	P35579	MYH9	Myosin-9	0.87375	1.6445e-07	140.93	93.004		23713000	17052000	0	0	0	0	0	0
NGSDCPDKFCLFQSET	Deamidation (NQ)	1904.76	E7EQB2;E7ER44;P02788;P02788-2	LTF	Lactotransferrin;Lactoferricin-H;Kaliocin-1;Lactoferroxin-A;Lactoferroxin-B;Lactoferroxin-C	0.87481	0.00018946	146.5	79.251		10895000	16903000	19958000	22800000	17286000	6092600	16078000	12610000
NTDQASMPDNTAAQKV	Unmodified	1689.76	P35579;P35579-2;P35749-4;P35749-3;P35749;P35749-2;A0A494C024	MYH9;MYH11	Myosin-9;Myosin-11	0.87529	1.0172e-67	234.87	125.71		16024000	11204000	13334000	12632000	6390300	2761900	0	0
VSQTTWDSGFCAVNPKFV	Unmodified	2041.96	P31146;H3BRY3;H3BTU6;H3BRJ0;H3BNA2;H3BU76;H3BSL1	CORO1A	Coronin-1A;Coronin	0.87567	1.9418e-07	215.77	133.27		23937000	33690000	27461000	20091000	18269000	8905500	20128000	20645000
DNIQGITKPAIR	Unmodified	1324.75	P62805	HIST1H4A	Histone H4	0.87661	0.011999	164.65	95.806		2008300000	2139700000	1242700000	957420000	795160000	372510000	858700000	586790000
LLADPTGAFGKET	Unmodified	1318.68	P30044-4;P30044-2;P30044-3;P30044	PRDX5	Peroxiredoxin-5, mitochondrial	0.87664	0.045526	118.28	51.109		33100000	31652000	30138000	27842000	22060000	11872000	26969000	16829000
LVNHFVEEFKR	Unmodified	1416.75	A0A0G2JIW1;P0DMV8-2;P0DMV9;P0DMV8;V9GZ37	HSPA1A;HSPA1B	Heat shock 70 kDa protein 1A;Heat shock 70 kDa protein 1B	0.87942	0.021226	125.75	70.346		98332000	76056000	41289000	37629000	37976000	14017000	0	0
TEKAPEPHVEEDDDDELDSKLN	Acetyl (N-term)	2566.12	F5H3P3;P52566;F5H2R5;F5H6Q0	ARHGDIB	Rho GDP-dissociation inhibitor 2	0.88088	1.0514e-13	144.18	61.811		0	0	0	0	4000100	4241600	0	0
CDFTEDQTAEFKEAFQLFDR	Acetyl (N-term)	2538.1	F8W1R7;J3KND3;G8JLA2;G3V1V0;B7Z6Z4;P60660-2;P60660;G3V1Y7	MYL6	Myosin light polypeptide 6	0.88189	6.427e-81	188	121.72		29161000	25617000	27999000	31628000	33570000	12056000	34412000	21058000
GLMATPAKLNR	Unmodified	1170.65	P11678;P05164-2;P05164;P05164-3;J3QSF7	EPX;MPO	Eosinophil peroxidase;Eosinophil peroxidase light chain;Eosinophil peroxidase heavy chain;Myeloperoxidase;Myeloperoxidase;89 kDa myeloperoxidase;84 kDa myeloperoxidase;Myeloperoxidase light chain;Myeloperoxidase heavy chain	0.88392	0.018894	117.53	53.832		473820000	435250000	0	0	0	0	80353000	106840000
SETAPAAPAAAPPAEKAPV	Acetyl (N-term)	1786.91	P16403	HIST1H1C	Histone H1.2	0.88417	0.0037583	122.52	63.925		9274300	9533600	14568000	8089500	0	0	13507000	9976000
VYALPEDLVEVNPKMVM	Unmodified	1945.99	P13796;P13796-2	LCP1	Plastin-2	0.88421	0.0027954	127.32	79.716		69334000	50899000	52432000	60461000	40587000	13307000	33306000	21176000
AMTKDNNLLGR	Unmodified	1231.63	A0A0G2JIW1;P0DMV8-2;P0DMV9;P0DMV8;V9GZ37;Q53FA3;P34931;P17066	HSPA1A;HSPA1B;HSPA1L;HSPA6	Heat shock 70 kDa protein 1A;Heat shock 70 kDa protein 1B;Heat shock 70 kDa protein 1-like;Heat shock 70 kDa protein 6	0.88478	0.041841	115.57	54.014		85822000	78873000	48301000	56400000	54755000	18221000	42505000	27768000
LSPQTLTTIVKR	Unmodified	1355.81	H7BXD5;P28676;H7C2Z6	GCA	Grancalcin	0.88675	0.032565	118.9	65.825		131410000	118860000	70535000	70223000	57130000	27008000	85410000	43355000
EYFKITLYGR	Unmodified	1288.68	X6R8F3;P80188;P80188-2	LCN2	Neutrophil gelatinase-associated lipocalin	0.89013	0.042418	150.35	96.784		58382000	49047000	40949000	47501000	52408000	26431000	44781000	31688000
LQDEIQNMKEEMAR	Unmodified	1733.81	P08670;B0YJC4;B0YJC5	VIM	Vimentin	0.89064	1.2213e-18	193.28	108.46		114120000	102620000	68508000	70979000	76308000	31324000	70911000	56633000
SDSLVVCEVDPELTEKLR	Acetyl (N-term)	2130.05	O60234;M0QYJ8;M0QX47;M0QXC2;M0QXZ6;M0R2P2	GMFG	Glia maturation factor gamma	0.89068	1.2146e-14	161.87	94.752		92189000	110320000	68903000	64112000	39399000	19252000	44513000	28186000
NVLGTKNLSQILSDR	Unmodified	1656.92	P27105	STOM	Erythrocyte band 7 integral membrane protein	0.89146	0.013837	125.36	61.596		106570000	106310000	12070000	34026000	6984200	4579500	5552000	5579000
LYGQLPKFQDGDLTLYQSNTILR	Unmodified	2682.4	A8MX94;P09211;A0A087X2E9	GSTP1	Glutathione S-transferase P	0.89153	9.4324e-07	130.73	80.964		0	0	3828400	3442100	4748700	1650100	2504000	3480800
VVKEEEAIALAEKYGIPYFET	Unmodified	2398.23	H3BN55;P51159	RAB27A	Ras-related protein Rab-27A	0.8935	0.011958	103.9	35.491		19056000	25753000	51009000	43270000	20406000	7387000	52778000	29492000
EKLQEEMLQR	Unmodified	1302.66	P08670;B0YJC4	VIM	Vimentin	0.8964	3.1448e-75	245.5	25.96		354710000	284000000	142550000	163940000	145220000	60428000	49740000	37824000
DLTDYLMKILT	Unmodified	1324.69	P60709;E7EVS6;A0A2R8Y793;A0A6Q8PFE4;A0A2R8YEA7;A6NL76;P63267;P68133;P68032;P62736;P63267-2;A0A804HKV3;P63261;A0A804GS07;I3L4N8;I3L3I0;I3L1U9;Q562R1	ACTB;ACTA1;ACTG2;ACTC1;ACTA2;ACTG1;ACTBL2	Actin, cytoplasmic 1;Actin, cytoplasmic 1, N-terminally processed;Actin, gamma-enteric smooth muscle;Actin, alpha skeletal muscle;Actin, alpha cardiac muscle 1;Actin, aortic smooth muscle;Actin, cytoplasmic 2;Actin, cytoplasmic 2, N-terminally processed;Beta-actin-like protein 2	0.89657	0.010066	148.91	87.321		7320800	7513200	4863100	4749800	3174100	1481500	2794300	2197100
DYSPQHPNKGLYWVAPLNT	Unmodified	2199.07	Q6UX06	OLFM4	Olfactomedin-4	0.8972	0.037393	101.67	57.101		11322000	10665000	36818000	37198000	19093000	9104000	54213000	32648000
NDNDTFTVKYTPR	Unmodified	1569.74	Q60FE5;P21333-2;P21333;A0A7P0NMY4	FLNA	Filamin-A	0.89778	0.036278	103.75	31.656		12908000	9775800	0	0	0	0	0	0
GLPDNISSVLNKLVVV	Unmodified	1665.97	A0A7I2YQ74;A0A087WYS1;E7EUC7;Q16851-2;Q16851;C9JTZ5;C9JUW1;A0A7I2V2Q3;C9JWG0;C9JVG3;C9JQU9;A0A7I2V4T0;C9JNZ1;A0A7I2V676	UGP2	UTP--glucose-1-phosphate uridylyltransferase	0.90002	0.014638	122.34	72.137		17330000	24903000	18925000	21094000	13728000	4704700	18654000	10198000
LCAGTGENKCAF	Unmodified	1326.57	E7EQB2;E7ER44;P02788;P02788-2	LTF	Lactotransferrin;Lactoferricin-H;Kaliocin-1;Lactoferroxin-A;Lactoferroxin-B;Lactoferroxin-C	0.90068	0.011042	143.37	74.991		558530000	475350000	230130000	230410000	175740000	69082000	81237000	50457000
SKPHSEAGTAFIQTQQLHAA	Acetyl (N-term)	2163.07	P14618;P14618-2;B4DNK4;H3BTN5;H3BQ34;H3BR70;H3BT25;H3BUW1;H3BTJ2;H3BN34;H3BQZ3;H3BU13	PKM	Pyruvate kinase PKM;Pyruvate kinase	0.90169	2.6431e-10	144.33	82.683		26143000	18162000	8248000	9860800	6626800	4651300	8027900	5918100
DPSKIKWGDAGAEYV	Unmodified	1634.79	P04406-2;P04406;E7EUT5	GAPDH	Glyceraldehyde-3-phosphate dehydrogenase	0.90203	0.0096493	71.806	31.652		61881000	67610000	53077000	44626000	56912000	19525000	79258000	41799000
SPWSNKYDPPLEDGAMPSAR	Unmodified	2217.02	B1AK87;B1AK85;B1AK88;P47756-2;P47756;A0A6I8PRV6	CAPZB	F-actin-capping protein subunit beta	0.90337	1.2161e-12	153.17	89.793		41571000	34781000	41451000	43444000	37848000	10690000	37237000	22127000
KLAQQYYLVYQEPIPTAQLVQR	Unmodified	2648.43	A0A7I2YQP7;C9JCK5;A0A7I2V2H3;A0A024RA52;P25787	PSMA2	Proteasome subunit alpha type;Proteasome subunit alpha type-2	0.90365	6.4941e-18	146.78	77.003		19077000	7130500	8937100	16126000	6088600	3563200	8600000	5556500
KTVTAMDVVYALKR	Unmodified	1593.89	P62805	HIST1H4A	Histone H4	0.90494	3.2636e-37	219.41	148.37		316740000	255250000	257350000	194820000	201260000	72499000	127350000	217600000
FTTLVQDLANAFQQEAQTSGKER	Unmodified	2581.28	D6REY1;Q13231-2;Q13231-3;Q13231-4;Q13231	CHIT1	Chitotriosidase-1	0.90559	0.0093016	105.94	46.045		112760000	86633000	0	0	0	0	0	0
TKLEEHLEGIVNIFHQY	Acetyl (N-term)	2111.07	P80511	S100A12	Protein S100-A12;Calcitermin	0.9058	4.9093e-26	205.33	137.69		325770000	309090000	84482000	99808000	72518000	32994000	95437000	75621000
KDDPLTNLNT	Unmodified	1129.56	P12814;A0A804HJU8;A0A804HII9;A0A804HKE2;P12814-3;A0A804HIN7;A0A804HK61;A0A7I2V4Y4;A0A804HLD0;P12814-2;P12814-4;A0A804HLF4;A0A804HL31;H9KV75;A0A804HJQ9;G3V2N5;G3V2W4;G3V2X9;A0A804HJN7	ACTN1	Alpha-actinin-1	0.90614	0.02305	130.66	46.873		0	0	10375000	5891000	13281000	3219000	10295000	9573200
MSQEKQVTVLELFR	Unmodified	1706.9	Q8TDB8-4;P11169;Q8TDB8-2;Q8TDB8;Q8TDB8-5	SLC2A14;SLC2A3	Solute carrier family 2, facilitated glucose transporter member 14;Solute carrier family 2, facilitated glucose transporter member 3	0.90848	0.0060556	152.16	87.938		6234900	7862600	8167700	10854000	0	0	12608000	10367000
NGSDCPDKFCLFQ	Deamidation (NQ)	1587.63	E7EQB2;E7ER44;P02788;P02788-2	LTF	Lactotransferrin;Lactoferricin-H;Kaliocin-1;Lactoferroxin-A;Lactoferroxin-B;Lactoferroxin-C	0.90979	0.0095825	149.94	85.214		24409000	24254000	47425000	40655000	30192000	12613000	25892000	17031000
AEEYEFLTPVEEAPKGMLAR	Unmodified	2279.11	J3KRE2;P52565	ARHGDIA	Rho GDP-dissociation inhibitor 1	0.91222	0.0062999	117.65	75.784		52257000	44260000	31964000	33312000	30534000	11860000	20882000	23161000
HRPELIDYGKLR	Unmodified	1495.83	P12814;A0A804HJU8;A0A804HII9;A0A804HKE2;P12814-3;A0A804HIN7;A0A804HK61;A0A7I2V4Y4;A0A804HLD0;P12814-2;P12814-4;A0A804HLF4;A0A804HL31;H9KV75;A0A804HJQ9;G3V2N5;G3V2W4;G3V2X9;A0A804HJN7	ACTN1	Alpha-actinin-1	0.91359	0.037749	112.84	59.634		0	0	32688000	36694000	23010000	3384900	28424000	15213000
AKISSPTETER	Acetyl (N-term)	1259.64	P31949	S100A11	Protein S100-A11;Protein S100-A11, N-terminally processed	0.9144	2.8166e-12	202.96	82.657		593630000	637860000	647080000	591010000	310840000	124640000	207180000	149100000
DYLMKILTER	Unmodified	1280.68	P60709;E7EVS6;A0A2R8Y793;A0A6Q8PFE4;A0A2R8YEA7;A6NL76;P63267;P68133;P68032;P62736;Q6S8J3;P63267-2;A0A804HKV3;P0CG38;Q9BYX7;P0CG39;P63261;A0A804GS07;I3L4N8;I3L3I0;I3L1U9;Q562R1	ACTB;ACTA1;ACTG2;ACTC1;ACTA2;POTEE;POTEI;POTEKP;POTEJ;ACTG1;ACTBL2	Actin, cytoplasmic 1;Actin, cytoplasmic 1, N-terminally processed;Actin, gamma-enteric smooth muscle;Actin, alpha skeletal muscle;Actin, alpha cardiac muscle 1;Actin, aortic smooth muscle;POTE ankyrin domain family member E;POTE ankyrin domain family member I;Putative beta-actin-like protein 3;Putative beta-actin-like protein 3, N-terminally processed;POTE ankyrin domain family member J;Actin, cy…	0.91533	0.011623	140.49	57.48		63532000	51995000	86216000	17843000	9959000	17203000	16629000	7315400
DKSLFWENSHLLVNSFADNTR	Unmodified	2492.21	A6NC48;Q10588-2;Q10588	BST1	ADP-ribosyl cyclase/cyclic ADP-ribose hydrolase 2	0.91824	2.88e-13	143.33	96.107		13939000	14304000	7576200	8448400	7728300	5153200	7888600	5104500
ALEEAMEQKAELER	Unmodified	1645.8	P35579;P35579-2	MYH9	Myosin-9	0.91839	1.2356e-37	223.36	138.67		157090000	141920000	63237000	88486000	58777000	24073000	62963000	52611000
AGITTIEAVKR	Acetyl (N-term)	1199.69	D6R904;A0A087WWU8;P06753-4;P06753-3;P06753-6;P06753-5;P06753-2;Q5VU61	TPM3	Tropomyosin alpha-3 chain	0.91844	0.0267	128.86	44.36		118360000	115050000	92571000	109510000	90594000	36659000	168590000	107410000
TFLGKEYSTCTSEGR	Unmodified	1734.79	P14780	MMP9	Matrix metalloproteinase-9;67 kDa matrix metalloproteinase-9;82 kDa matrix metalloproteinase-9	0.91928	0.00013357	184.02	127.22		0	0	11915000	14912000	17950000	6686000	5661800	3176000
DKAPGQLECETAIAALNSCLR	Unmodified	2316.12	Q9Y490	TLN1	Talin-1	0.92041	0.017068	102.48	32.245		3232700	2575700	4860100	4127500	0	0	0	0
LDTNADKQLSFEEFIMLMAR	Unmodified	2371.16	P06702	S100A9	Protein S100-A9	0.92128	0.0038903	120.4	60.083		3184600	2157300	1620400	3299400	2133100	937540	2469500	1950900
YWCNDGKTPGAVNAC	Unmodified	1711.71	P61626;F8VV32;A0A0B4J259	LYZ	Lysozyme C;Lysozyme	0.92205	5.3184e-05	187.31	129.04		32941000	29471000	7318600	6797800	13407000	5746400	8257500	4329200
FFSASCVPGADKGQFPNLCR	Unmodified	2257.04	E7EQB2;E7ER44;P02788;P02788-2	LTF	Lactotransferrin;Lactoferricin-H;Kaliocin-1;Lactoferroxin-A;Lactoferroxin-B;Lactoferroxin-C	0.92251	5.1513e-117	249.82	195.17		981700000	912690000	852190000	963440000	968860000	406460000	783720000	498150000
VAGWGFVSDFEELPPGLMEAKVR	Unmodified	2533.27	A0A0A0MR61;Q6UWY2	PRSS57	Serine protease 57	0.92256	0.003702	110.61	64.252		28377000	24293000	0	0	6781600	4381900	0	0
KELQAAGKSPEDLER	Unmodified	1669.86	A0A2U3TZU2;P06744;P06744-2	GPI	Glucose-6-phosphate isomerase	0.92268	0.0060478	160.78	87.99		21361000	15179000	0	0	0	0	0	0
LLLAGYDDFNCNIWDAMKGDR	Unmodified	2486.14	E7EP32;P62879-2;P62879	GNB2	Guanine nucleotide-binding protein G(I)/G(S)/G(T) subunit beta-2	0.92302	1.2868e-18	156.83	65.433		38333000	24996000	24866000	40964000	16548000	5503300	21811000	11912000
DYETATLSDIKALIR	Unmodified	1707.9	H7C144;F5GXS2;O43707;O43707-2	ACTN4	Alpha-actinin-4	0.92351	0.0064032	136.99	90.002		11508000	15006000	14585000	26497000	9720900	4924000	10150000	6716900
TDEAAFQKLMSNLDSNR	Unmodified	1938.91	P26447	S100A4	Protein S100-A4	0.92507	1.9718e-05	141.86	79.504		36614000	40209000	34713000	31592000	26850000	13523000	22622000	14782000
FANYIDKVR	Unmodified	1124.6	P08670;B0YJC4;A0A1B0GTT5	VIM	Vimentin	0.92655	0.037219	133.23	59.975		280400000	244840000	113790000	118350000	132200000	56596000	135120000	99017000
CLFQSETKNLLFNDNTECLAR	Unmodified	2572.2	E7EQB2;E7ER44;P02788;P02788-2	LTF	Lactotransferrin;Lactoferricin-H;Kaliocin-1;Lactoferroxin-A;Lactoferroxin-B;Lactoferroxin-C	0.92692	7.7271e-19	170.38	114.81		22491000	18837000	9986500	10725000	15913000	6593300	0	0
AIKDAFELWSVASPLIFT	Unmodified	2007.07	P22894;H7C1M3	MMP8	Neutrophil collagenase	0.92824	0.016257	117.03	64.534		5346800	4853400	5596400	6164700	11880000	3384100	10604000	9057200
SIVDYKPNLDLLEQQHQLIQEA	Unmodified	2593.34	H7C144;F5GXS2;O43707;O43707-2;O43707-3	ACTN4	Alpha-actinin-4	0.9293	0.019443	91.725	51.9		24185000	27399000	63516000	58678000	14491000	4646300	63119000	30306000
GIGTDEKMLISILTER	Unmodified	1774.95	P12429;D6RFG5;D6RCA8;D6RAZ8	ANXA3	Annexin A3;Annexin	0.92999	6.3455e-28	195.87	99.054		797280000	768470000	995280000	1003400000	875730000	342740000	1168400000	754290000
KLFIGGLSFET	Unmodified	1210.66	A0A7I2V4N1;A0A7I2V3P1;A0A7I2V323;P22626-2;P22626;A0A7I2V4I6;A0A7I2V4S4;A0A7I2V3P7;A0A7I2YQN4;A0A7I2V4N0;A0A087WUI2;A0A7I2V4J6;F8W6I7;A0A7I2V3R8;P09651-3;P09651-2;P09651;F8W646;F8VZ49;A0A7I2V2L6;A0A7I2V3W0;Q32P51;A0A7I2YQ85;F8VTQ5	HNRNPA2B1;HNRNPA1;HNRNPA1L2	Heterogeneous nuclear ribonucleoproteins A2/B1;Heterogeneous nuclear ribonucleoprotein A1;Heterogeneous nuclear ribonucleoprotein A1, N-terminally processed;Heterogeneous nuclear ribonucleoprotein A1-like 2	0.93105	0.012784	130.56	63.392		48479000	43386000	18172000	16137000	42089000	17984000	0	0
AVEVLPKAGALNS	Unmodified	1267.71	A0A0A0MS51;A0A0A0MT01;P06396-2;P06396-4;P06396-3;P06396	GSN	Gelsolin	0.93424	0.030348	134.3	54.139		130920000	137010000	126470000	128300000	93166000	41604000	109090000	66681000
KLNAFGNAFLNR	Unmodified	1363.74	C9JC03;A0A024R571;Q9H4M9;Q9NZN3;C9JIJ3;C9IZH1;Q9NZN3-2	EHD1;EHD3	EH domain-containing protein 1;EH domain-containing protein 3	0.93733	0.025964	110.08	70.16		6930600	8254700	7578100	11354000	5531700	1712900	4444600	3721300
SFPQLKLTFDEYR	Unmodified	1642.84	P12429;D6RA82	ANXA3	Annexin A3;Annexin	0.93759	0.032578	111.12	38.333		11142000	13503000	15117000	21025000	10708000	3836600	8746100	8116900
WISKQEYDESGPSIVHR	Unmodified	2029.99	A5A3E0;A0A2R8YFE2;P60709;A0A6Q8PFE4;Q6S8J3;P0CG38;Q9BYX7;P0CG39;P63261;A0A804GS07;I3L4N8	POTEF;ACTB;POTEE;POTEI;POTEKP;POTEJ;ACTG1	POTE ankyrin domain family member F;Actin, cytoplasmic 1;Actin, cytoplasmic 1, N-terminally processed;POTE ankyrin domain family member E;POTE ankyrin domain family member I;Putative beta-actin-like protein 3;Putative beta-actin-like protein 3, N-terminally processed;POTE ankyrin domain family member J;Actin, cytoplasmic 2;Actin, cytoplasmic 2, N-terminally processed	0.93784	1.3466e-15	174.78	92.714		62896000	72225000	18905000	19613000	41514000	16660000	24933000	10001000
SSQEPYFSYSGAFKCLR	Unmodified	2025.93	E7EQB2;E7ER44;P02788;P02788-2	LTF	Lactotransferrin;Lactoferricin-H;Kaliocin-1;Lactoferroxin-A;Lactoferroxin-B;Lactoferroxin-C	0.93819	3.4865e-26	209.11	89.837		514630000	477670000	439320000	483950000	481950000	207450000	212080000	137820000
FSKSLGLPENHIVFPVPIDQCIDG	Unmodified	2681.35	X6R8F3;P80188	LCN2	Neutrophil gelatinase-associated lipocalin	0.93967	0.0058232	93.255	30.893		0	0	243830000	447870000	0	0	60355000	43042000
DPENFPFVVLGNKIDLENR	Unmodified	2215.13	C9J592;C9IZZ0;A0A6Q8PGE6;A0A6Q8PG52;A0A6Q8PH84;P51149	RAB7A	Ras-related protein Rab-7a	0.94016	6.7214e-12	150.9	94.052		67868000	81591000	58652000	54038000	33662000	15684000	23699000	16793000
SSFYVNGLTLGGQKC	Deamidation (NQ)	1630.77	P07737;K7EJ44;I3L3D5	PFN1	Profilin-1	0.94149	0.0042485	142.08	89.838		38611000	25822000	37428000	34579000	21114000	8387400	21948000	16335000
TATPQQAQEVHEKLR	Unmodified	1734.9	P60174;P60174-3;U3KPZ0;P60174-4	TPI1	Triosephosphate isomerase	0.94328	0.043429	111.88	54.843		14672000	18933000	0	0	0	0	0	0
CIGDEQGENKCVPNSNER	Unmodified	2104.89	E7EQB2;E7ER44;P02788;P02788-2	LTF	Lactotransferrin;Lactoferricin-H;Kaliocin-1;Lactoferroxin-A;Lactoferroxin-B;Lactoferroxin-C	0.94385	1.2751e-73	238.02	134.59		69985000	58567000	20995000	18424000	20917000	9743900	9551800	5420200
EGESLEDLMKLSPEELLLR	Unmodified	2200.13	P13796	LCP1	Plastin-2	0.94429	0	300.71	186		878930000	805620000	1221700000	1289400000	702750000	289630000	504600000	297920000
GVLKVFLENVIR	Unmodified	1385.84	P62805	HIST1H4A	Histone H4	0.94464	7.8553e-35	212.72	113.28		9221800000	9172700000	13086000000	14474000000	2884900000	1672600000	5751800000	3491500000
EKETKALSLAR	Unmodified	1244.71	P35579;P35579-2;P35749-4;P35749-3;P35749;P35749-2	MYH9;MYH11	Myosin-9;Myosin-11	0.94641	0.033371	148.28	65.098		129900000	107340000	77027000	87296000	73491000	27496000	99831000	65018000
NAYVWTLKGR	Unmodified	1206.65	C9JBJ7;F8VXW2;C9JEY1;C9K057;A0A1W2PNV4;O15143	ARPC1B	Actin-related protein 2/3 complex subunit 1B	0.94868	0.057514	107.21	59.357		24926000	24231000	9758800	10722000	0	0	7787200	6658200
EEEIAALVIDNGSGMCK	Deamidation (NQ);Acetyl (N-term)	1877.84	P63261;A0A804GS07;I3L4N8;I3L3I0;I3L1U9;I3L3R2;J3KT65;K7EM38;A0A7P0TBL1	ACTG1	Actin, cytoplasmic 2;Actin, cytoplasmic 2, N-terminally processed	0.94876	2.6526e-07	151.16	84.897		12547000	11562000	10269000	12336000	18059000	5697000	6550300	7085300
VFDKDGNGYISAAELR	Deamidation (NQ)	1754.85	P0DP25;P0DP24;P0DP23;Q96HY3;E7EMB3;G3V361;A0A590UJI2	CALM2;CALM1		0.94997	0.0021071	137.27	61.031		26772000	35513000	37794000	49013000	41460000	17570000	42160000	41265000
AVSQPEATKCFQWQR	Unmodified	1834.88	E7EQB2;E7ER44;P02788;C9JCF5;A0A804HKN5	LTF	Lactotransferrin;Lactoferricin-H;Kaliocin-1;Lactoferroxin-A;Lactoferroxin-B;Lactoferroxin-C	0.95063	0.0031868	140.24	55.955		0	0	51615000	54207000	116600000	56289000	84673000	59181000
TEKAPEPHVEEDDDDELDSKL	Acetyl (N-term)	2452.08	F5H3P3;P52566;F5H2R5;F5H6Q0	ARHGDIB	Rho GDP-dissociation inhibitor 2	0.95122	2.7409e-51	218.14	140.64		77378000	106190000	104830000	122390000	87681000	34015000	61774000	49690000
QLFVLAGSAEEGVMTPELAGVIKR	Unmodified	2514.35	P08754	GNAI3	Guanine nucleotide-binding protein G(k) subunit alpha	0.95159	5.3175e-06	128.66	80.552		4233200	1276200	0	0	0	0	0	0
ALKGIGTDEFTLNR	Unmodified	1533.82	P12429;D6RA82	ANXA3	Annexin A3;Annexin	0.95171	5.5678e-28	194.86	109.59		118470000	115280000	120100000	126880000	110360000	53975000	99475000	68940000
SALLQDNIADAVACAKR	Unmodified	1814.93	P61626	LYZ	Lysozyme C	0.95172	1.9087e-07	153.41	86.18		256870000	247060000	119830000	111930000	112570000	52027000	133730000	79385000
TNEKVELQELNDR	Unmodified	1586.79	P08670;B0YJC4;A0A1B0GTT5;P17661	VIM;DES	Vimentin;Desmin	0.95247	0.013356	147.52	23.398		229290000	189460000	87773000	94308000	121770000	46243000	78257000	66102000
VTNVEWLLDALYGKVLTDEQYQAVR	Unmodified	2922.51	Q9ULZ3-3;Q9ULZ3-2;Q9ULZ3	PYCARD	Apoptosis-associated speck-like protein containing a CARD	0.95287	0.0012972	112.47	77.752		6203400	5535800	2523000	2449200	3130300	3184900	0	0
DDDIAALVVDNGSGMCKAGF	Acetyl (N-term)	2095.92	P60709;E7EVS6;A0A2R8Y793;A0A2R8YGF8;G5E9R0;A0A6Q8PH58;C9JUM1;C9JZR7;C9JTX5;A0A6Q8PGD7	ACTB	Actin, cytoplasmic 1;Actin, cytoplasmic 1, N-terminally processed	0.95291	1.6346e-115	247.73	165.24		76928000	73918000	43478000	43713000	47600000	18712000	14023000	7906100
KIPNPDFFEDLEPFR	Unmodified	1862.92	A0A7P0Z4D6;D6RGY2;A0A7P0T9L0;A0A7P0T8G1;A0A7P0TB65;A0A7P0T937;A0A7P0T840;A0A7P0TAE9;P27824-3;P27824;P27824-2	CANX	Calnexin	0.95348	0.0056791	139.6	79.706		11459000	22181000	40518000	47262000	13738000	10890000	30306000	18201000
ALAEEPQNSLPDIVIWMLQGDKR	Unmodified	2622.35	O75923-15;O75923-3;O75923-9;O75923;O75923-14;O75923-6;O75923-12;O75923-5;O75923-11;O75923-4;O75923-10;O75923-2;O75923-8;O75923-7;O75923-13	DYSF	Dysferlin	0.95461	0.0014361	114.75	69.173		7475600	10286000	29575000	31717000	15998000	7337500	13550000	11351000
NIETIINTFHQYSVK	Unmodified	1805.93	P06702	S100A9	Protein S100-A9	0.95487	7.891e-160	254.4	106.08		132080000	113940000	189300000	205660000	97843000	59561000	50268000	73451000
DDETMYVESKKDR	Unmodified	1614.72	O15144	ARPC2	Actin-related protein 2/3 complex subunit 2	0.95549	0.032833	115.33	44.915		42988000	38590000	19396000	27908000	22093000	9797600	21149000	12035000
HLSCSALLQDNIADAVACAKR	Unmodified	2312.14	P61626	LYZ	Lysozyme C	0.95569	0.010112	110.26	41.44		13326000	10572000	0	0	11751000	4974700	0	0
KAYGQALAKLGH	Unmodified	1255.7	P29401;P29401-2;A0A0B4J1R6	TKT	Transketolase	0.95581	0.0089156	145.99	114.12		57204000	58296000	16726000	18291000	16410000	7381400	0	0
AKQIVWNGPVGVFEWEAFAR	Unmodified	2303.19	P00558;P00558-2	PGK1	Phosphoglycerate kinase 1	0.95601	1.3151e-12	153.04	104.67		64440000	49773000	58655000	70343000	53763000	16402000	50456000	35991000
AIKDAFELWSVASPLIFTR	Unmodified	2163.17	P22894;H7C1M3	MMP8	Neutrophil collagenase	0.95659	2.9017e-15	187.04	116.59		56807000	42643000	35493000	44522000	39314000	16986000	31417000	26662000
QLLQANPILEAFGNAKTV	Unmodified	1926.06	P35579;P35579-2;A0A2R8Y4C3;M0QY43;Q7Z406-5;Q7Z406-4;Q7Z406;Q7Z406-6;Q7Z406-2	MYH9;MYH14	Myosin-9;Myosin-14	0.95746	3.2945e-19	233.24	126.84		49391000	44672000	45802000	44129000	15775000	22101000	47780000	24470000
NPYYGGESSSITPLEELYKR	Unmodified	2302.11	P31150;G5E9U5	GDI1	Rab GDP dissociation inhibitor alpha	0.95823	6.5972e-10	141.85	80.934		7843400	6295700	5704000	6720400	5183700	2543200	4242000	4372500
EADIDGDGQVNYEEFVQMMTAK	Unmodified	2489.07	P0DP25;P0DP24;P0DP23;Q96HY3;E7EMB3;M0QZ52	CALM2;CALM3		0.95862	0	338.51	252.97		38390000	46105000	35072000	43434000	31345000	11640000	40878000	28978000
EYFKITLY	Unmodified	1075.56	X6R8F3;P80188;P80188-2	LCN2	Neutrophil gelatinase-associated lipocalin	0.9598	0.010471	138.83	64.851		9163700	7179000	5519900	4652500	7158800	3291500	2810700	1810900
WLHNEDQMAVEKLSDGIR	Unmodified	2140.04	P37837	TALDO1	Transaldolase	0.96199	0.0002161	130.95	77.008		65438000	60927000	48781000	65042000	59425000	27468000	55167000	41496000
DLTDYLMKILTER	Unmodified	1609.84	P60709;E7EVS6;A0A2R8Y793;A0A6Q8PFE4;A0A2R8YEA7;A6NL76;P63267;P68133;P68032;P62736;P63267-2;A0A804HKV3;P63261;A0A804GS07;I3L4N8;I3L3I0;I3L1U9;Q562R1	ACTB;ACTA1;ACTG2;ACTC1;ACTA2;ACTG1;ACTBL2	Actin, cytoplasmic 1;Actin, cytoplasmic 1, N-terminally processed;Actin, gamma-enteric smooth muscle;Actin, alpha skeletal muscle;Actin, alpha cardiac muscle 1;Actin, aortic smooth muscle;Actin, cytoplasmic 2;Actin, cytoplasmic 2, N-terminally processed;Beta-actin-like protein 2	0.96291	1.4584e-296	276.17	189.03		15027000000	13161000000	11775000000	12298000000	4535500000	3726400000	6783100000	4202200000
SMKGAGTNEDALIEILTTR	Unmodified	2019.03	P12429;D6RA82;D6RFG5;D6RCA8	ANXA3	Annexin A3;Annexin	0.96327	0.036902	94.176	52.306		69211000	57217000	57277000	72185000	23312000	6731700	37298000	33752000
LIFAGKQLEDGR	Unmodified	1345.74	J3QS39;J3QTR3;M0R1M6;F5H6Q2;F5GYU3;F5H2Z3;M0R2S1;F5H265;B4DV12;F5H388;A0A2R8Y422;F5H747;F5GXK7;J3QKN0;Q5PY61;Q96C32;P62987;P62979;P0CG47;P0CG48;F5GZ39;M0R1V7	UBB;RPS27A;UBA52;UBC	Ubiquitin-60S ribosomal protein L40;Ubiquitin;60S ribosomal protein L40;Ubiquitin-40S ribosomal protein S27a;Ubiquitin;40S ribosomal protein S27a;Polyubiquitin-B;Ubiquitin;Polyubiquitin-C;Ubiquitin	0.96395	0.0024936	152.64	82.61		352370000	353260000	250570000	286610000	142370000	57411000	157430000	121950000
AQSEAEKLAKER	Unmodified	1358.72	P26038	MSN	Moesin	0.96404	0.0039649	133.05	47.517		68821000	57899000	22694000	25912000	26226000	10136000	11149000	10217000
IVALFPKDVDR	Unmodified	1271.72	E9PK47;P06737-2;P06737	PYGL	Alpha-1,4 glucan phosphorylase;Glycogen phosphorylase, liver form	0.96468	0.0472	107.55	24.724		30527000	31397000	23770000	25221000	24242000	11259000	25235000	15062000
QSETKNLLFNDNTECLAR	Unmodified	2152.02	E7EQB2;E7ER44;P02788;P02788-2	LTF	Lactotransferrin;Lactoferricin-H;Kaliocin-1;Lactoferroxin-A;Lactoferroxin-B;Lactoferroxin-C	0.96489	1.076e-07	154.52	102.72		40325000	34518000	13482000	14540000	28917000	10427000	3832900	3397400
KLQATVQELQKR	Unmodified	1440.84	P31146;H3BRY3	CORO1A	Coronin-1A;Coronin	0.9649	0.0082541	146.67	60.749		372800000	297880000	203000000	215730000	255260000	86693000	225870000	150070000
TEMEDLMSSKDDVGKSV	Unmodified	1869.83	P35579;P35579-2	MYH9	Myosin-9	0.96492	0.021746	115.56	62.154		44267000	31505000	29396000	38716000	30493000	14835000	46599000	24112000
KLLETECPQYIR	Unmodified	1548.8	P05109	S100A8	Protein S100-A8;Protein S100-A8, N-terminally processed	0.96554	5.512e-36	233.54	123.16		915090000	779230000	274210000	256180000	291580000	142030000	164920000	200960000
VNFAMNVGKAR	Unmodified	1205.63	P14618;P14618-2;B4DNK4;P14618-3;A0A804F6T5;A0A804F729;H3BR70	PKM	Pyruvate kinase PKM;Pyruvate kinase	0.96564	0.057044	104.42	50.741		70344000	61267000	20222000	21662000	11592000	7356800	10397000	8499300
IKNQADCIPFFR	Unmodified	1507.76	P05164-2;P05164;P05164-3	MPO	Myeloperoxidase;Myeloperoxidase;89 kDa myeloperoxidase;84 kDa myeloperoxidase;Myeloperoxidase light chain;Myeloperoxidase heavy chain	0.96565	0.01364	142.89	87.089		438760000	418910000	301400000	348250000	259970000	120390000	317320000	196160000
IKLYSESLAR	Unmodified	1178.67	P31150;P50395;Q5SX91;Q5SX87;P50395-2	GDI1;GDI2	Rab GDP dissociation inhibitor alpha;Rab GDP dissociation inhibitor beta	0.9662	0.026369	131.09	74.455		23796000	19618000	11431000	11748000	10332000	4807900	9942400	8065700
LAKYNQLLR	Unmodified	1117.66	A0A2R8Y6G6;P06733;P06733-2	ENO1	Alpha-enolase	0.96682	1.3075e-06	184.38	94.625		338320000	308090000	196170000	205360000	161380000	74191000	150790000	118800000
TLSDYNIQKESTLHLVLR	Unmodified	2129.15	J3QS39;J3QTR3;M0R1M6;F5H6Q2;F5GYU3;F5H2Z3;M0R2S1;F5H265;B4DV12;F5H388;A0A2R8Y422;F5H747;F5GXK7;J3QKN0;Q5PY61;Q96C32;P62987;P62979;P0CG47;P0CG48	UBB;RPS27A;UBA52;UBC	Ubiquitin-60S ribosomal protein L40;Ubiquitin;60S ribosomal protein L40;Ubiquitin-40S ribosomal protein S27a;Ubiquitin;40S ribosomal protein S27a;Polyubiquitin-B;Ubiquitin;Polyubiquitin-C;Ubiquitin	0.96779	0.022641	114.58	69.982		171400000	140910000	120790000	118270000	202380000	61905000	112480000	87743000
YWCNDGKTPGAVNACHLSC	Unmodified	2208.91	P61626;F8VV32;A0A0B4J259	LYZ	Lysozyme C;Lysozyme	0.96783	0.000396	128.94	84.989		112550000	113740000	24966000	21324000	50037000	26066000	27521000	14869000
LATELKSLNPR	Unmodified	1240.71	P05164-2;P05164;P05164-3	MPO	Myeloperoxidase;Myeloperoxidase;89 kDa myeloperoxidase;84 kDa myeloperoxidase;Myeloperoxidase light chain;Myeloperoxidase heavy chain	0.96944	0.0014476	166.66	103.44		1469000000	1343500000	577840000	703140000	583730000	270290000	490110000	377410000
NVNIFKFIIPNVV	Unmodified	1515.88	P00338;P00338-3;P00338-5;P00338-2;F5GYU2;F5GXY2	LDHA	L-lactate dehydrogenase A chain	0.96955	0.017291	143.7	71.814		28206000	27881000	37063000	35327000	18128000	8003900	27594000	23088000
ETSGNLEQLLLAVVKSIR	Unmodified	1969.12	P08758;D6RBE9;D6RBL5	ANXA5	Annexin A5;Annexin	0.97054	0.02251	114.63	46.676		12778000	12330000	54978000	61103000	8586800	5149300	1054400	912190
IGDEQGENKCVPNSNER	Unmodified	1944.86	E7EQB2;E7ER44;P02788;P02788-2	LTF	Lactotransferrin;Lactoferricin-H;Kaliocin-1;Lactoferroxin-A;Lactoferroxin-B;Lactoferroxin-C	0.97137	0.010343	130.47	51.238		33627000	27885000	18243000	20049000	56430000	18167000	18010000	14524000
KDLYANTVLSGGTTMYPGIADR	Unmodified	2342.16	P60709;E7EVS6;A0A2R8Y793;A0A6Q8PFE4;P63261;A0A804GS07;I3L4N8	ACTB;ACTG1	Actin, cytoplasmic 1;Actin, cytoplasmic 1, N-terminally processed;Actin, cytoplasmic 2;Actin, cytoplasmic 2, N-terminally processed	0.97247	2.2137e-107	227.88	134.11		129540000	96130000	18065000	31929000	5585700	11912000	0	0
FSKSLGLPENHIVFPVPIDQCID	Unmodified	2624.33	X6R8F3;P80188	LCN2	Neutrophil gelatinase-associated lipocalin	0.97273	0.016216	89.917	48.659		0	0	0	0	6721900	2228500	0	0
DELADEIANSSGKGALALEEKR	Unmodified	2315.16	P35579;P35579-2	MYH9	Myosin-9	0.974	0.0032948	114.46	63.968		33444000	26223000	32172000	34065000	46314000	17130000	23771000	15656000
KIQVLQQQADDAEER	Unmodified	1769.89	D6R904;A0A087WWU8;P06753-4;P06753-3;P06753-6;P06753-5;P06753-2;Q5VU61	TPM3	Tropomyosin alpha-3 chain	0.9749	1.8558e-184	277.82	180		136330000	143160000	104530000	114370000	66003000	36817000	80507000	70180000
KQFGAQANVIGPWIQTKMEEIGR	Unmodified	2600.35	P12814;A0A804HJU8;A0A804HII9;A0A804HKE2;P12814-3;A0A804HIN7;A0A804HK61;A0A7I2V4Y4;A0A804HLD0;P12814-2;P12814-4;A0A804HLF4;A0A804HL31;H9KV75;H0YJ11;H0YJW3	ACTN1	Alpha-actinin-1	0.97523	0.00089219	115.74	68.726		0	0	9692300	16330000	0	0	8268200	6007400
EEEIAALVIDNGSGMCKAGF	Acetyl (N-term)	2151.98	P63261;A0A804GS07;I3L4N8;I3L3I0;I3L1U9;I3L3R2;J3KT65;K7EM38;A0A7P0TBL1	ACTG1	Actin, cytoplasmic 2;Actin, cytoplasmic 2, N-terminally processed	0.97625	1.8587e-17	180.85	119.43		16981000	16540000	10273000	11138000	10191000	4256100	4455100	3126400
EPPLELKDTDAAVGDNIGYITF	Unmodified	2377.17	O15144;H7C3F9	ARPC2	Actin-related protein 2/3 complex subunit 2	0.97769	3.9003e-19	170.79	81.488		14259000	10946000	18436000	22422000	13051000	6732900	4497700	7634900
DIVSGLKYV	Unmodified	992.554	F5H3P3;P52566;H0YGX7	ARHGDIB	Rho GDP-dissociation inhibitor 2	0.97841	0.036081	132.08	24.491		48104000	54738000	50439000	62835000	38645000	16423000	53900000	37085000
QFASQANVVGPWIQTKMEEIGR	Unmodified	2488.25	H7C144;F5GXS2;O43707;O43707-2;O43707-3	ACTN4	Alpha-actinin-4	0.9785	0.0023555	105.92	54.831		8016100	13164000	8023700	5924600	5626500	779540	0	0
WEQGQADYMGADSFDNIKR	Unmodified	2229.97	P46976-2;P46976	GYG1	Glycogenin-1	0.97956	3.1352e-12	171.52	113.51		30563000	25556000	28984000	31780000	26629000	11919000	28275000	17585000
EQALAKQFAEILHFTLR	Unmodified	2014.1	Q9NUQ9;E5RI16	FAM49B	Protein FAM49B	0.98022	0.0070884	135.57	42.09		11662000	11266000	41538000	42204000	0	0	34856000	22496000
FVVYSYKYV	Unmodified	1166.6	O60234;M0R0C1;M0QYJ8;M0QYG8;M0R1D2	GMFG	Glia maturation factor gamma	0.9808	0.035978	109.86	43.181		0	0	0	0	0	0	7586100	5856600
WGTDEDKFTEILCLR	Unmodified	1881.89	P12429;D6RA82;D6RFJ9	ANXA3	Annexin A3;Annexin	0.98106	0.0012145	150.26	69.757		89397000	81361000	76407000	82168000	47331000	23729000	65875000	45876000
TLKLTTPTYGDLNHLV	Unmodified	1784.97	Q5JP53;P07437;Q5ST81;P68371;P04350;Q9BVA1;Q13885;K7ESM5;Q9BUF5;M0R042;M0R2D3;M0QYM7;Q9H4B7	TUBB;TUBB4B;TUBB4A;TUBB2B;TUBB2A;TUBB6;TUBB1	Tubulin beta chain;Tubulin beta-4B chain;Tubulin beta-4A chain;Tubulin beta-2B chain;Tubulin beta-2A chain;Tubulin beta-6 chain;Tubulin beta-1 chain	0.98151	0.063504	105.46	41.733		7871900	6947700	10690000	8785200	2063400	1286800	3707400	3271700
FKLEESYTLNSDLAR	Unmodified	1784.89	P30740;P30740-2	SERPINB1	Leukocyte elastase inhibitor	0.98164	0.0020117	146	66.192		88681000	67604000	62259000	58702000	39697000	21551000	51379000	36790000
KFDVNTSAVQVLIEHIGNLDR	Unmodified	2367.25	A0A087WVQ6;Q00610-2;Q00610	CLTC	Clathrin heavy chain;Clathrin heavy chain 1	0.98166	6.6351e-09	138.04	85.397		43631000	34779000	92422000	110810000	56318000	21503000	47844000	31455000
NGSDCPDKFCLFQSETKNL	Unmodified	2258.99	E7EQB2;E7ER44;P02788;P02788-2	LTF	Lactotransferrin;Lactoferricin-H;Kaliocin-1;Lactoferroxin-A;Lactoferroxin-B;Lactoferroxin-C	0.98216	1.8993e-07	138.05	85.878		22306000	22161000	48783000	47094000	13356000	7462500	10094000	6375300
MHEGDEGPGHHHKPGLGEGTP	Oxidation (M)	2190.95	P06702	S100A9	Protein S100-A9	0.98247	2.353e-26	191.01	191.01		372830000	314190000	188770000	174730000	109560000	65627000	37844000	29253000
KQSLGELIGTLNAAKVPADTEVV	Unmodified	2352.29	P60174;P60174-3	TPI1	Triosephosphate isomerase	0.98367	0.00026678	108.25	62.084		0	0	35967000	30986000	0	0	0	0
TWKPTLVILR	Unmodified	1225.75	C9JBJ7;F8VXW2;C9JEY1;C9K057;A0A1W2PNV4;O15143	ARPC1B	Actin-related protein 2/3 complex subunit 1B	0.98636	0.0019061	130.98	47.114		22400000	22958000	21801000	18891000	19672000	5998300	17788000	12400000
CLAENAGDVAFVKDV	Unmodified	1606.77	E7EQB2;E7ER44;P02788;P02788-2	LTF	Lactotransferrin;Lactoferricin-H;Kaliocin-1;Lactoferroxin-A;Lactoferroxin-B;Lactoferroxin-C	0.98785	0.0011213	184.31	110.65		306570000	274920000	249500000	291280000	203370000	122450000	180160000	99246000
AMKGAGTDEGCLIEILASR	Unmodified	1990.98	P09525;P09525-2	ANXA4	Annexin A4	0.98816	0.032029	103.9	40.219		15574000	13818000	22982000	26262000	12767000	4912400	0	0
GNTAAQLSKTFHFNTVEEVHSR	Unmodified	2472.21	P30740	SERPINB1	Leukocyte elastase inhibitor	0.98906	0.00070825	128.29	81.213		84965000	77812000	64953000	76246000	3877100	3320600	43404000	30219000
YAFVNWINKALENDPDCR	Unmodified	2224.04	P13796;Q5TBN3;U3KQI3;A0A0A0MSQ0;P13797-3;P13797-2;P13797	LCP1;PLS3	Plastin-2;Plastin-3	0.98981	0.027474	108.34	55.815		14424000	11454000	10030000	8109700	4208400	3053200	2854400	3784300
TDYLMKILTER	Unmodified	1381.73	P60709;E7EVS6;A0A2R8Y793;A0A6Q8PFE4;A0A2R8YEA7;A6NL76;P63267;P68133;P68032;P62736;P63267-2;A0A804HKV3;P0CG38;Q9BYX7;P0CG39;P63261;A0A804GS07;I3L4N8;I3L3I0;I3L1U9;Q562R1	ACTB;ACTA1;ACTG2;ACTC1;ACTA2;POTEI;POTEKP;POTEJ;ACTG1;ACTBL2	Actin, cytoplasmic 1;Actin, cytoplasmic 1, N-terminally processed;Actin, gamma-enteric smooth muscle;Actin, alpha skeletal muscle;Actin, alpha cardiac muscle 1;Actin, aortic smooth muscle;POTE ankyrin domain family member I;Putative beta-actin-like protein 3;Putative beta-actin-like protein 3, N-terminally processed;POTE ankyrin domain family member J;Actin, cytoplasmic 2;Actin, cytoplasmic 2, N-…	0.98996	2.3638e-07	192.44	88.429		304040000	231150000	144870000	190720000	104080000	71360000	64020000	44128000
TTQQSPEDCDFKKDGLVKR	Unmodified	2251.09	J3KNB4;P49913	CAMP	Cathelicidin antimicrobial peptide;Antibacterial protein FALL-39;Antibacterial protein LL-37	0.99047	0.032993	101.78	54.028		61166000	49559000	29905000	27997000	4465900	4881000	0	0
KCNQWSGLSEGSVTC	Unmodified	1711.73	E7EQB2;E7ER44;P02788;P02788-2	LTF	Lactotransferrin;Lactoferricin-H;Kaliocin-1;Lactoferroxin-A;Lactoferroxin-B;Lactoferroxin-C	0.9905	1.0696e-80	247.31	177.26		12011000	9847900	8225700	6647900	7805600	3277500	6496300	2923600
KAGTQIENIDEDFR	Unmodified	1634.79	H7C144;F5GXS2;O43707;O43707-3;K7EP19	ACTN4	Alpha-actinin-4	0.99159	0.015474	145.52	67.845		9437600	11447000	2930500	2203900	0	0	0	0
GISLANWMCLAKWESGYNTR	Unmodified	2356.11	P61626;F8VV32;A0A0B4J259	LYZ	Lysozyme C;Lysozyme	0.99186	2.4789e-19	174.24	120.23		259390000	261250000	287470000	298430000	113870000	64376000	283730000	155560000
TEKAPEPHVEEDDDDELDS	Acetyl (N-term)	2210.9	F5H3P3;P52566;F5H2R5;F5H6Q0	ARHGDIB	Rho GDP-dissociation inhibitor 2	0.99314	0.022958	119.96	86.181		0	0	3440600	2245400	0	0	0	0
GDEELDSLIKATIAGGGVIPH	Unmodified	2091.08	Q71UI9;P0C0S5;Q71UI9-3;Q71UI9-4	H2AFV;H2AFZ	Histone H2A.V;Histone H2A.Z	0.99361	1.1621e-18	166.9	120.49		47884000	44745000	73446000	35515000	9390000	15316000	10344000	11898000
EVKVLLDQLR	Unmodified	1211.72	Q9HDC9;H0Y512;Q9HDC9-2	APMAP	Adipocyte plasma membrane-associated protein	0.99598	2.7914e-08	192.44	24.509		14040000	11570000	10235000	11979000	7056600	3538600	7035300	4192400
ELKQLYLER	Unmodified	1190.67	P61160;P61160-2;F5H6T1	ACTR2	Actin-related protein 2	0.99622	0.04099	137.05	24.938		59440000	54444000	29176000	28041000	26868000	11259000	24752000	23729000
DLTDYLMKIL	Unmodified	1223.65	P60709;E7EVS6;A0A2R8Y793;A0A6Q8PFE4;A0A2R8YEA7;A6NL76;P63267;P68133;P68032;P62736;P63267-2;A0A804HKV3;P63261;A0A804GS07;I3L4N8;I3L3I0;I3L1U9;Q562R1	ACTB;ACTA1;ACTG2;ACTC1;ACTA2;ACTG1;ACTBL2	Actin, cytoplasmic 1;Actin, cytoplasmic 1, N-terminally processed;Actin, gamma-enteric smooth muscle;Actin, alpha skeletal muscle;Actin, alpha cardiac muscle 1;Actin, aortic smooth muscle;Actin, cytoplasmic 2;Actin, cytoplasmic 2, N-terminally processed;Beta-actin-like protein 2	0.99624	0.0023214	138.06	74.529		11177000	11581000	4431100	2756300	5121300	2493500	4495500	3160400
SVQWCAVSQPEATKCFQWQR	Unmodified	2495.15	E7EQB2;E7ER44;P02788;C9JCF5;A0A804HKN5	LTF	Lactotransferrin;Lactoferricin-H;Kaliocin-1;Lactoferroxin-A;Lactoferroxin-B;Lactoferroxin-C	0.9976	1.9699e-81	222.75	142.37		0	0	220300000	249530000	318430000	164300000	302720000	163550000
AAMKGLGTDEDTLIEILASR	Unmodified	2103.09	P04083;Q5T3N1	ANXA1	Annexin A1;Annexin	0.99831	6.3501e-81	220.42	129.99		795120000	971330000	1377400000	1546700000	795890000	263970000	854010000	626640000
MVQEAEKYKAEDEVQR	Unmodified	1951.93	A0A0G2JIW1;P0DMV8-2;P0DMV9;P0DMV8;V9GZ37	HSPA1A;HSPA1B	Heat shock 70 kDa protein 1A;Heat shock 70 kDa protein 1B	0.99897	6.227e-37	217.19	119.03		82948000	45511000	0	0	29137000	6561400	0	0
NPNLKTLLSVGGWNFGSQR	Unmodified	2087.09	P36222	CHI3L1	Chitinase-3-like protein 1	0.99963	4.6919e-12	156.08	86.697		10706000	13925000	28367000	19253000	5194100	2852600	8955500	8754000
DQKKTQEQLALEMAELTAR	Unmodified	2202.13	P26038	MSN	Moesin	0.99979	0.04029	101.23	55.53		12552000	14779000	11380000	12165000	7602000	4238200	9094000	8657500
TCKMSQLER	Acetyl (N-term)	1193.55	P06702	S100A9	Protein S100-A9	1.0002	0.0012038	172.98	17.985		5526800000	6061400000	1958000000	2161600000	1415600000	632990000	1396800000	932080000
LKQEYFVVAATLQDIIR	Unmodified	2006.12	E9PK47;P06737-2;P06737;P11217;P11217-2	PYGL;PYGM	Alpha-1,4 glucan phosphorylase;Glycogen phosphorylase, liver form;Glycogen phosphorylase, muscle form	1.0018	8.2344e-06	144.3	88.417		60417000	38429000	42188000	32697000	21114000	10396000	6142700	17836000
IESLSSQLSNLQKESR	Unmodified	1817.95	E9PBF6;P20700	LMNB1	Lamin-B1	1.0046	0.0016966	140.27	58.947		8894200	7902400	7931300	6788600	0	0	7478600	7237300
EEEIAALVIDNGSGMCK	Acetyl (N-term)	1876.85	P63261;A0A804GS07;I3L4N8;I3L3I0;I3L1U9;I3L3R2;J3KT65;K7EM38;A0A7P0TBL1	ACTG1	Actin, cytoplasmic 2;Actin, cytoplasmic 2, N-terminally processed	1.0051	9.5345e-149	262.11	156.98		19062000	11728000	13239000	23420000	14698000	5227700	10421000	10876000
DPASDQMQHWKEQR	Unmodified	1754.78	P04040	CAT	Catalase	1.0058	1.1456e-05	164.13	83.89		102150000	105600000	38979000	40468000	47763000	23230000	39567000	27495000
KLMEQYGTPNNIDIWMGGVSEPLKR	Unmodified	2875.44	P05164-2;P05164;P05164-3	MPO	Myeloperoxidase;Myeloperoxidase;89 kDa myeloperoxidase;84 kDa myeloperoxidase;Myeloperoxidase light chain;Myeloperoxidase heavy chain	1.0063	1.2795e-51	211.03	126.6		406540000	336320000	309390000	320740000	249710000	131620000	322590000	202810000
LSFDKDAMVAR	Unmodified	1251.63	P37837;F2Z393	TALDO1	Transaldolase	1.0063	0.035841	101.3	50.019		102890000	86322000	39360000	40963000	36190000	13862000	57216000	54185000
MAYLQIQSPAGQSR	Oxidation (M)	1564.77	P08311	CTSG	Cathepsin G	1.0074	5.6421e-19	192.5	128.08		0	0	5653100	6831500	3337600	6072400	5847700	3313800
ALPFWNEEIVPQIKEGKR	Unmodified	2153.16	P18669	PGAM1	Phosphoglycerate mutase 1	1.0077	0.036655	103.01	51.744		63030000	69841000	82416000	85317000	52013000	16296000	46821000	35061000
DYPDFSPSVDAEAIQKAIR	Unmodified	2121.04	P12429;D6RFG5;D6RCA8;D6RAZ8	ANXA3	Annexin A3;Annexin	1.01	4.3232e-12	133.98	81.48		134390000	126930000	152490000	188830000	69038000	33719000	63764000	47289000
VAPEEHPVLLTEAPLNPKANR	Unmodified	2294.24	P60709;E7EVS6;A0A2R8Y793;A0A6Q8PFE4;A0A2R8YGF8;G5E9R0;A0A6Q8PH58;P63261;A0A804GS07;I3L3I0;I3L1U9;I3L3R2;J3KT65	ACTB;ACTG1	Actin, cytoplasmic 1;Actin, cytoplasmic 1, N-terminally processed;Actin, cytoplasmic 2;Actin, cytoplasmic 2, N-terminally processed	1.0105	8.6218e-09	137.85	103.13		3153600000	3544900000	2765900000	2911600000	1948900000	994810000	2113700000	1215500000
NPELQNLLLDDFFKSA	Unmodified	1862.94	P52209-2;P52209	PGD	6-phosphogluconate dehydrogenase, decarboxylating	1.0106	0.000116	155.98	80.412		8407300	9629900	9916500	9840200	6833000	4839900	5986000	2198900
GASYILKLANR	Unmodified	1204.69	P30740	SERPINB1	Leukocyte elastase inhibitor	1.0114	0.00026039	157.66	89.647		50222000	46676000	15684000	18335000	16818000	8136200	22595000	22151000
IICDNTGITTVSKN	Unmodified	1534.77	P05164-2;P05164;P05164-3;J3QSF7	MPO	Myeloperoxidase;Myeloperoxidase;89 kDa myeloperoxidase;84 kDa myeloperoxidase;Myeloperoxidase light chain;Myeloperoxidase heavy chain	1.0125	0.011168	154.15	56.719		10618000	8288800	0	0	0	0	0	0
VLDPFTIKPLDR	Unmodified	1412.8	P29401;P29401-2;A0A0B4J1R6	TKT	Transketolase	1.013	0.0046001	150.46	59.143		126670000	129860000	111220000	128580000	73559000	30414000	66216000	64832000
AAMKGLGTDEDTLIEILASR	Oxidation (M)	2119.08	P04083;Q5T3N1	ANXA1	Annexin A1;Annexin	1.0132	0.001228	123.43	58.207		31173000	43015000	62989000	95357000	12380000	7384800	67910000	39893000
TKLEEHLEGIVNIFHQYSVR	Acetyl (N-term)	2453.27	P80511	S100A12	Protein S100-A12;Calcitermin	1.0137	5.9188e-59	207.43	137.1		962240000	908610000	569640000	612560000	377630000	187190000	1200600000	959530000
DPQFQKLQQWYR	Unmodified	1635.82	A0A2U3TZU2;P06744;P06744-2;A0A0J9YYI8;K7EIL4;A0A0J9YXH9;K7ERK8;A0A2R8YF08;K7ELR7;K7EP41;A0A0J9YXM3;K7ENA0;K7EPY4;K7ERC6;A0A0J9YXP8;A0A0J9YX90;A0A0J9YYH3;A0A2R8Y6C7	GPI	Glucose-6-phosphate isomerase	1.0141	0.0050956	149.94	101.95		89374000	65086000	46143000	59149000	53244000	20821000	17552000	38725000
AENGKLVINGNPITIFQER	2 Deamidation (NQ)	2114.1	P04406-2;P04406	GAPDH	Glyceraldehyde-3-phosphate dehydrogenase	1.0155	0.00079883	126.4	49.641		23181000	24460000	20635000	25747000	28692000	21143000	17815000	19554000
LGQSDPAPLQHQMDIYQKR	Unmodified	2224.11	P29401;P29401-2;A0A0B4J1R6;E9PFF2	TKT	Transketolase	1.0168	3.7761e-12	170.09	79.333		97527000	79836000	23854000	20504000	0	0	7611300	6914500
QQMWISKQEYDESGPSIVHR	Unmodified	2417.14	A5A3E0;A0A2R8YFE2;P60709;A0A6Q8PFE4;Q6S8J3;P0CG38;Q9BYX7;P0CG39;P63261;A0A804GS07;I3L4N8	POTEF;ACTB;POTEE;POTEI;POTEKP;POTEJ;ACTG1	POTE ankyrin domain family member F;Actin, cytoplasmic 1;Actin, cytoplasmic 1, N-terminally processed;POTE ankyrin domain family member E;POTE ankyrin domain family member I;Putative beta-actin-like protein 3;Putative beta-actin-like protein 3, N-terminally processed;POTE ankyrin domain family member J;Actin, cytoplasmic 2;Actin, cytoplasmic 2, N-terminally processed	1.0182	0.021319	104.88	45.369		10088000	9381900	7759400	6526500	0	0	0	0
SWPFNLEEIKDLLPEMR	Unmodified	2116.07	H0YAE9;D6REQ6;D6RHI9;O00584	RNASET2	Ribonuclease T2	1.0193	0.0078241	122.75	42.238		0	0	14061000	19078000	11123000	6776500	5023400	4351800
IKVPVDWNR	Unmodified	1125.63	P13796	LCP1	Plastin-2	1.0209	0.042626	120.99	63.84		31488000	26447000	15541000	14674000	11528000	6899700	12585000	10760000
IDHYLGKEMVQNLMVLR	Unmodified	2058.08	E7EM57;E7EUI8;P11413;P11413-3;P11413-2;E9PD92	G6PD	Glucose-6-phosphate 1-dehydrogenase	1.0246	0.043626	105.14	56.732		0	0	0	0	5825900	4953800	0	0
ILEEIGGGQKVNDDIIVNWVNETLR	Unmodified	2823.48	P13796;P13796-2	LCP1	Plastin-2	1.0254	8.565e-10	159.26	107.14		0	0	5770700	10899000	0	0	0	0
CLAKWESGYNTR	Unmodified	1483.69	P61626;F8VV32;A0A0B4J259	LYZ	Lysozyme C;Lysozyme	1.0263	0.0062155	148.78	94.779		218260000	201070000	62054000	69892000	75883000	47255000	43226000	24189000
TLSDYNIQKES	Unmodified	1296.62	J3QS39;J3QTR3;M0R1M6;F5H6Q2;F5GYU3;F5H2Z3;M0R2S1;F5H265;B4DV12;F5H388;A0A2R8Y422;F5H747;F5GXK7;J3QKN0;Q5PY61;Q96C32;P62987;P62979;P0CG47;P0CG48	UBB;RPS27A;UBA52;UBC	Ubiquitin-60S ribosomal protein L40;Ubiquitin;60S ribosomal protein L40;Ubiquitin-40S ribosomal protein S27a;Ubiquitin;40S ribosomal protein S27a;Polyubiquitin-B;Ubiquitin;Polyubiquitin-C;Ubiquitin	1.0321	0.00051681	180.09	89.49		40577000	44995000	28434000	37546000	27640000	13827000	50226000	28833000
NGSDCPDKFCLFQ	Unmodified	1586.65	E7EQB2;E7ER44;P02788;P02788-2	LTF	Lactotransferrin;Lactoferricin-H;Kaliocin-1;Lactoferroxin-A;Lactoferroxin-B;Lactoferroxin-C	1.0336	0.0321	116.74	62.986		11482000	10834000	15292000	11617000	0	0	9058500	7506500
ADKQLSFEEFIMLMAR	Unmodified	1927.95	P06702	S100A9	Protein S100-A9	1.0341	0.00060443	144.41	89.706		7764400	2028900	4584300	3454500	0	0	10296000	3784300
MHEGDEGPGHHHKPGLGEGTP	Unmodified	2174.96	P06702	S100A9	Protein S100-A9	1.0352	9.363e-218	249.41	156.18		363530000	402930000	630310000	666070000	502440000	267440000	239580000	304770000
FQSLNADINKR	Unmodified	1304.68	P30740	SERPINB1	Leukocyte elastase inhibitor	1.0373	0.0028908	144.65	25.376		52733000	47833000	12204000	15805000	0	0	0	0
GNPKLNLAFIANLFNR	Unmodified	1801	P13796	LCP1	Plastin-2	1.0376	5.2494e-27	191.33	109.85		183380000	172770000	253180000	260640000	82567000	41869000	413720000	341090000
ETIEQEKQAGES	Unmodified	1347.62	P62328	TMSB4X	Thymosin beta-4;Hematopoietic system regulatory peptide	1.0382	9.1221e-35	218.6	114.56		136860000	86117000	74655000	75551000	76293000	56623000	33770000	50527000
YPALHKPENQDIDWGALEGETR	Unmodified	2538.21	P13796	LCP1	Plastin-2	1.0434	7.4115e-75	226.72	156.6		128110000	131930000	127460000	128480000	143170000	76134000	128880000	88302000
KSDLFQEDLYPPT	Unmodified	1551.75	P31146	CORO1A	Coronin-1A	1.044	0.033685	113.69	63.579		11371000	15626000	17164000	22417000	14757000	8769500	28116000	13384000
VSQGSKDPAEGDGAQPEETPR	Unmodified	2153.98	Q14697;F5H6X6	GANAB	Neutral alpha-glucosidase AB	1.0449	4.1134e-50	213.01	145.69		16440000	18623000	5153800	7154400	10889000	5993200	6650300	6396800
VKEFGIDPQNMFEFWDWVGGR	Unmodified	2556.19	A0A2U3TZU2;P06744;P06744-2;K7EQ48;CON__Q3ZBD7	GPI	Glucose-6-phosphate isomerase	1.0463	8.5657e-19	169.7	118.27		7060100	6212500	7161500	8505100	4118400	2564000	2803600	3624300
GGVASGFKHVVPNEVVVQR	Unmodified	1978.07	A0A0A0MS51;A0A0A0MT01;P06396-2;P06396-4;P06396-3;P06396;A0A0U1RQL8;Q5T0I0;CON__Q3SX14	GSN	Gelsolin	1.0469	0.0041236	134.08	74.197	+	13889000	11866000	0	0	0	0	0	0
TKLEEHLEGIVNIFHQYSVR	Unmodified	2411.26	P80511	S100A12	Protein S100-A12;Calcitermin	1.0509	2.2063e-13	180.03	120.85		373300000	334300000	2619000000	2841900000	315820000	223840000	825170000	816470000
GAVGALLVYDIAKHLTYENVER	Unmodified	2430.29	H3BMH2;H3BSC1;P62491-2;Q15907-2;P62491;Q15907	RAB11A;RAB11B	Ras-related protein Rab-11A;Ras-related protein Rab-11B	1.0516	5.2153e-18	148.15	83.048		62992000	48773000	37414000	44521000	50531000	23421000	12510000	42668000
KKILATPPQEDAPSVDIANIR	Unmodified	2275.25	P29401;P29401-2;A0A0B4J1R6;E9PFF2	TKT	Transketolase	1.0519	0.00031854	109.37	53.122		0	0	8569900	7414800	6497800	1391800	0	0
QATKDAGVIAGLNVLR	Unmodified	1624.93	A0A0G2JIW1;P0DMV8-2;P0DMV9;P0DMV8;Q53FA3;P34931	HSPA1A;HSPA1B;HSPA1L	Heat shock 70 kDa protein 1A;Heat shock 70 kDa protein 1B;Heat shock 70 kDa protein 1-like	1.0535	0.023227	119.65	14.618		27521000	27198000	28468000	26651000	20758000	9586500	23217000	21567000
KLLGSALALAR	Unmodified	1111.71	P04839	CYBB	Cytochrome b-245 heavy chain	1.0536	0.068205	110.93	42.708		24840000	19635000	18861000	24538000	14859000	10023000	19642000	12456000
HVFGESDELIGQKVAH	Unmodified	1764.88	P60174;P60174-3;U3KPZ0;P60174-4;U3KQF3;U3KPS5	TPI1	Triosephosphate isomerase	1.0539	3.1283e-15	174.77	114.13		69854000	51205000	18669000	23650000	23626000	12588000	12845000	10777000
VVLNKADQIETQQLMR	Unmodified	1885.01	C9JC03;A0A024R571;Q9H4M9;C9J2Z4;Q9NZN3;C9JDQ8	EHD1;EHD3	EH domain-containing protein 1;EH domain-containing protein 3	1.0547	0.009493	142.54	90.04		12973000	13113000	17594000	15990000	0	0	8042500	5809400
MDSGDGVTHIVPIYEGYALPHAILR	Oxidation (M)	2739.37	Q562R1	ACTBL2	Beta-actin-like protein 2	1.0549	1.2424e-23	148.01	86.834		214130000	178950000	200630000	247920000	173890000	91335000	173500000	226160000
SDAAVDTSSEITTK	Acetyl (N-term)	1465.68	B8ZZQ6;P06454-2;P06454	PTMA	Prothymosin alpha;Prothymosin alpha, N-terminally processed;Thymosin alpha-1	1.0552	0.012784	142.89	69.662		0	0	0	0	0	0	3120500	1697100
KSLGDDISSETSGDFR	Unmodified	1712.79	P12429;D6RA82;D6RFG5	ANXA3	Annexin A3;Annexin	1.0567	0.010238	139.86	69.369		3244000	2616400	0	0	0	0	0	0
NKDQGTYEDYVEGLR	Unmodified	1785.82	F8W1R7;J3KND3;G8JLA2;G3V1V0;B7Z6Z4;P60660-2;P60660;G3V1Y7;H0YI43;F8VZU9;F8VPF3;F8W180	MYL6	Myosin light polypeptide 6	1.0585	0.0060252	139	67.476		15975000	15927000	0	0	11029000	8525900	10403000	10303000
WLPAEYEDGFSLPYGWTPGVKR	Unmodified	2567.25	P05164-2;P05164;P05164-3	MPO	Myeloperoxidase;Myeloperoxidase;89 kDa myeloperoxidase;84 kDa myeloperoxidase;Myeloperoxidase light chain;Myeloperoxidase heavy chain	1.0587	3.7721e-28	188.09	133.99		1641800000	1449400000	1106800000	1241300000	813820000	354080000	918760000	806330000
IKPEAVKMVQVWR	Unmodified	1582.9	Q05315	CLC	Galectin-10	1.0628	0.013766	147.26	67.157		78206000	73688000	7353200	10598000	12308000	4725300	60527000	69875000
SETAPAETATPAPVEKSPAKK	Acetyl (N-term)	2151.11	P16401	HIST1H1B	Histone H1.5	1.0637	0.0062418	103.9	63.765		7139400	15429000	0	0	28639000	8900500	0	3783400
CKNQNTFLR	Unmodified	1179.58	P12724	RNASE3	Eosinophil cationic protein	1.0658	7.827e-08	185.58	56.722		136590000	143840000	50973000	56898000	15412000	8252100	39213000	38235000
MNELKNLQ	Oxidation (M);Deamidation (NQ)	1005.48	C9JXP6;C9JVX2	INTS6		1.0673	0.0017773	148.04	22.791		0	0	0	0	0	0	4782400	4207800
MQAIKCVVVGDGAVGKTC	Acetyl (N-term)	1933.94	P15153;B1AH78;P63000;P60763;P63000-2;B1AH79	RAC2;RAC1;RAC3	Ras-related C3 botulinum toxin substrate 2;Ras-related C3 botulinum toxin substrate 1;Ras-related C3 botulinum toxin substrate 3	1.0679	0.027029	112.91	36.574		5168900	10034000	4815900	9767100	0	0	0	0
CDTGYIGKNCECQTQGR	Unmodified	2045.84	A0A494C0X7;P05107;D3DSM0	ITGB2	Integrin beta-2;Integrin beta	1.0728	0.0089712	140.1	107.48		17089000	10323000	9993900	7655900	8084000	4083400	0	0
GILTLKYPI	Unmodified	1016.63	P60709;E7EVS6;A0A2R8Y793;A0A6Q8PFE4;A6NL76;P63267;P68133;P68032;P62736;A0A2R8YGF8;G5E9R0;A0A6Q8PH58;A0A804HKV3;C9JUM1;C9JZR7;C9JTX5;C9JFL5;F8WB63;B8ZZJ2;P63261;A0A804GS07;I3L4N8;I3L3I0;I3L1U9;I3L3R2;J3KT65;K7EM38;F6UVQ4;F6QUT6	ACTB;ACTA1;ACTG2;ACTC1;ACTA2;ACTG1	Actin, cytoplasmic 1;Actin, cytoplasmic 1, N-terminally processed;Actin, gamma-enteric smooth muscle;Actin, alpha skeletal muscle;Actin, alpha cardiac muscle 1;Actin, aortic smooth muscle;Actin, cytoplasmic 2;Actin, cytoplasmic 2, N-terminally processed	1.0756	0.037102	133.12	83.758		312390000	266810000	286800000	359860000	267080000	109210000	137520000	147920000
GDGMYKVEYTPYEEGLHSVDV	Unmodified	2387.06	Q60FE5;P21333-2;P21333	FLNA	Filamin-A	1.0826	0.0027621	116.39	71.802		15464000	35023000	21740000	24371000	13776000	10363000	17098000	13998000
GLKTVFDEAIR	Unmodified	1247.69	P15153;B1AH77;B1AH80;P63000;P60763;P63000-2;J3KSC4;J3QLK0	RAC2;RAC1;RAC3	Ras-related C3 botulinum toxin substrate 2;Ras-related C3 botulinum toxin substrate 1;Ras-related C3 botulinum toxin substrate 3	1.0829	0.031539	132.03	74.879		52426000	45906000	29135000	34579000	27849000	20322000	33246000	29071000
DDLKKLLETECPQYIR	Deamidation (NQ)	2021.01	P05109	S100A8	Protein S100-A8;Protein S100-A8, N-terminally processed	1.0837	0.040538	107.69	48.965		24296000	23091000	24480000	42118000	10836000	8588100	25101000	16505000
PEEHPVLLTEAPLNPKANR	Unmodified	2124.13	P60709;E7EVS6;A0A2R8Y793;A0A6Q8PFE4;A0A2R8YGF8;G5E9R0;A0A6Q8PH58;P63261;A0A804GS07;I3L3I0;I3L1U9;I3L3R2;J3KT65	ACTB;ACTG1	Actin, cytoplasmic 1;Actin, cytoplasmic 1, N-terminally processed;Actin, cytoplasmic 2;Actin, cytoplasmic 2, N-terminally processed	1.084	8.0503e-15	182.7	106.3		103550000	88723000	126030000	116470000	57144000	37169000	54339000	33532000
LYSILGTTLKDEGKLLEA	Unmodified	1963.09	O75083;O75083-3	WDR1	WD repeat-containing protein 1	1.0841	0.025257	113.59	34.896		5619300	8949800	19156000	19839000	13696000	8286000	14050000	5444400
FQSLNADINKR	Deamidation (NQ)	1305.67	P30740	SERPINB1	Leukocyte elastase inhibitor	1.0853	0.045646	107.45	43.761		0	0	0	0	0	0	5422500	4676900
EIAQDFKTDLR	Unmodified	1334.68	P68431;Q71DI3;Q16695	HIST1H3A;HIST2H3A;HIST3H3	Histone H3.1;Histone H3.2;Histone H3.1t	1.0867	4.2851e-18	181.87	80.621		377900000	299840000	53473000	59754000	28913000	39526000	26570000	22402000
QEAEEAKEALLQASR	Unmodified	1671.84	P26038	MSN	Moesin	1.088	6.8584e-14	188.13	94.97		13868000	14952000	0	0	0	0	0	0
LGVQDLFNSSKADLSGMSGAR	Unmodified	2152.06	P30740;P30740-2	SERPINB1	Leukocyte elastase inhibitor	1.0901	0.00025238	123.61	55.328		113250000	111870000	72246000	92329000	60736000	31754000	46357000	43025000
CGVPDSGGFMLTPGNPKWER	Unmodified	2204.01	P22894;H7C1M3	MMP8	Neutrophil collagenase	1.0903	0.0013865	118.66	54.974		14603000	9825200	10063000	16066000	22082000	11126000	12025000	11546000
TLLKQVIPETLLSWQR	Unmodified	1924.11	Q6P4A8	PLBD1	Phospholipase B-like 1;Phospholipase B-like 1 chain A;Phospholipase B-like 1 chain B;Phospholipase B-like 1 chain C	1.091	0.032906	110.32	47.255		9397400	8446700	2969600	6819200	0	0	0	0
AIANYEKTSGSEMALST	Unmodified	1771.83	P14598;A6NI72;P14598-2	NCF1;NCF1B	Neutrophil cytosol factor 1;Putative neutrophil cytosol factor 1B	1.0927	0.012354	120.55	31.194		9308800	10897000	8961700	11051000	5367400	4180100	7843900	6259900
GNPTVEVDLFTSKGLFR	Unmodified	1878.98	A0A2R8Y6G6;P06733;K7EM90;A0A2R8YEM5;A0A2R8Y798;K7ERS8;A0A2R8YEG5;A0A2R8Y879	ENO1	Alpha-enolase;Enolase	1.0958	0.011925	127.07	21.88		0	0	5247800	8610100	0	0	0	0
KCSTSPLLEACEFLR	Unmodified	1809.88	E7EQB2;E7ER44;P02788;P02788-2	LTF	Lactotransferrin;Lactoferricin-H;Kaliocin-1;Lactoferroxin-A;Lactoferroxin-B;Lactoferroxin-C	1.0965	0.0093363	129.38	60.406		72563000	56229000	47909000	49771000	47095000	27004000	17924000	23542000
EMAEKEKEKIER	Unmodified	1518.77	P26038	MSN	Moesin	1.1015	0.030774	107.09	53.881		43011000	27294000	0	0	0	0	0	0
KMQQNIQELEEQLEEEESAR	Unmodified	2460.14	P35579;P35579-2	MYH9	Myosin-9	1.102	1.755e-42	216.16	127.38		18762000	11982000	20131000	28310000	17585000	7313500	24294000	30425000
NDEELNKLLGR	Unmodified	1299.68	Q93077;Q7L7L0;P04908	HIST1H2AC;HIST3H2A;HIST1H2AB	Histone H2A type 1-C;Histone H2A type 3;Histone H2A type 1-B/E	1.1024	1.1377e-11	172.27	90.303		43034000	48033000	38991000	32804000	0	0	0	0
ADQLTEEQIAEFKEAF	Acetyl (N-term)	1909.89	P0DP25;P0DP24;P0DP23;M0QZ52;F8WBR5;G3V479	CALM3;CALM2;CALM1		1.1053	1.106e-21	237.07	143.23		22830000	32066000	19074000	23465000	24393000	10420000	12602000	10274000
NIDIWMGGVSEPLKR	Unmodified	1713.89	P05164-2;P05164;P05164-3	MPO	Myeloperoxidase;Myeloperoxidase;89 kDa myeloperoxidase;84 kDa myeloperoxidase;Myeloperoxidase light chain;Myeloperoxidase heavy chain	1.1066	0.021473	122.66	63.368		67402000	62564000	33722000	40174000	24236000	17328000	19919000	14665000
PLVLGKAR	Unmodified	852.555	P11678	EPX	Eosinophil peroxidase;Eosinophil peroxidase light chain;Eosinophil peroxidase heavy chain	1.1088	0.0090805	132.72	40.025		0	0	0	0	0	0	2172000	3316100
IGFGSFVDKTVLPFV	Unmodified	1624.89	A0A494C0X7;P05107;J3KNI6;F5H6T4;P26010-2;P26010	ITGB2;ITGB7	Integrin beta-2;Integrin beta;Integrin beta-7	1.1126	0.043739	112.64	52.477		18993000	19141000	11016000	17484000	4365600	4052000	9335100	7606000
AENGKLVINGNPITIFQER	Deamidation (NQ)	2113.12	P04406-2;P04406	GAPDH	Glyceraldehyde-3-phosphate dehydrogenase	1.1131	1.4632e-06	164.99	94.209		95559000	61701000	43475000	61845000	59161000	33206000	45236000	33748000
LAKWESGYNTR	Unmodified	1323.66	P61626;F8VV32;A0A0B4J259	LYZ	Lysozyme C;Lysozyme	1.114	0.0011466	176.18	116.77		0	0	0	0	0	0	52143000	35100000
LLAEPVPGIKAEPDESNAR	Unmodified	2005.05	F8VZ29;F8VSD4;F8VV71;P61088;Q5JXB2	UBE2N;UBE2NL	Ubiquitin-conjugating enzyme E2 N;Putative ubiquitin-conjugating enzyme E2 N-like	1.1141	0.0057498	112.03	43.749		11761000	13527000	17644000	13535000	0	0	15804000	16279000
NPLPSKETIEQEKQAGES	Unmodified	1983.97	P62328	TMSB4X	Thymosin beta-4;Hematopoietic system regulatory peptide	1.1164	3.2793e-42	201.06	143.02		137280000	120300000	36661000	39823000	46307000	25774000	26893000	23687000
KPVDKFKDCHLAR	Unmodified	1612.85	E7EQB2;E7ER44;P02788;P02788-2	LTF	Lactotransferrin;Lactoferricin-H;Kaliocin-1;Lactoferroxin-A;Lactoferroxin-B;Lactoferroxin-C	1.1168	0.035568	113.99	56.813		58824000	60496000	13360000	15257000	0	0	0	0
FPEDGPELEEILTQLATADAR	Unmodified	2314.13	G3V1D3;G3V180;Q9NY33-2;Q9NY33-4;Q9NY33	DPP3	Dipeptidyl peptidase 3	1.1199	3.2378e-05	181.75	117.22		0	0	2420600	3236700	4267600	1235300	0	0
IICDNTGITTVSKNNIFMSNSYPR	Oxidation (M)	2760.32	P05164-2;P05164;P05164-3	MPO	Myeloperoxidase;Myeloperoxidase;89 kDa myeloperoxidase;84 kDa myeloperoxidase;Myeloperoxidase light chain;Myeloperoxidase heavy chain	1.12	6.2325e-08	128.75	87.225		585070000	599680000	391340000	519170000	142550000	89087000	220310000	201330000
ADVLTTGAGNPVGDKLNVITVGPR	Unmodified	2363.28	P04040	CAT	Catalase	1.1205	2.7063e-16	140.84	82.907		14714000	10724000	6792800	9470600	10678000	4837500	10678000	13793000
FSKSLGLPENHIVFPVPIDQC	Unmodified	2396.22	X6R8F3;P80188	LCN2	Neutrophil gelatinase-associated lipocalin	1.1217	0.015392	101.23	50.829		52270000	66067000	70403000	72489000	44976000	31768000	41182000	19831000
NALLSLAKGDR	Unmodified	1156.66	P04083;Q5T3N1	ANXA1	Annexin A1;Annexin	1.1221	0.0060168	149.33	65.384		107780000	144140000	71336000	84539000	60769000	30811000	83794000	59074000
HRPELIEYDKLR	Unmodified	1567.85	H7C144;F5GXS2;O43707	ACTN4	Alpha-actinin-4	1.124	0.0027449	152.38	65.162		13599000	15037000	8366000	9101000	0	0	0	0
KLILDSAR	Unmodified	914.555	P29401;P29401-2;A0A0B4J1R6	TKT	Transketolase	1.1249	0.016895	129.42	44.506		262170000	239840000	95364000	147210000	98341000	51184000	46412000	47728000
IGVFLCGPEALAETLSKQSI	Unmodified	2132.12	P04839	CYBB	Cytochrome b-245 heavy chain	1.127	0.0068488	129.11	78.805		9958100	10656000	9631800	15655000	2420800	2163300	0	0
GKQANTEER	Unmodified	1031.5	A0A0A0MS51;A0A0A0MT01;P06396-2;P06396-4;P06396-3;P06396	GSN	Gelsolin	1.1282	0.040662	124.23	36.908		1373500	1233700	1062600	1846200	1562200	880770	1185400	1197900
AFELQKSAFSEEV	Unmodified	1483.72	K7EKW9;J3QLD9;E7EMK3;Q14254	FLOT2	Flotillin-2	1.1314	2.9622e-17	199.68	127.35		4719000	5205700	6293900	5500600	2836800	1770300	5836200	7186200
DFLPLVLGKAR	Unmodified	1227.73	P11678	EPX	Eosinophil peroxidase;Eosinophil peroxidase light chain;Eosinophil peroxidase heavy chain	1.1337	0.01203	121.73	58.109		39017000	48104000	2597300	3561000	0	0	69401000	58747000
KATGPPVSELI	Unmodified	1110.63	P16401	HIST1H1B	Histone H1.5	1.1337	0.021226	64.04	0		0	0	65565000	84591000	38408000	20330000	0	0
LTSEKDLDDFRRR	Acetyl (N-term)	1691.86	B2REA4;A0A3B3IU23;O75626-3;O75626-2;O75626	PRDM1	PR domain zinc finger protein 1	1.1355	0.0089482	150.35	30.734		21859000	20942000	22780000	17114000	17002000	8270900	0	0
AVTDKFLSAIVSSVDKIPYGMR	Unmodified	2396.28	P46940;A0A0J9YXZ5;H0YLE8	IQGAP1	Ras GTPase-activating-like protein IQGAP1	1.1357	0.00017687	118.52	62.926		24310000	22817000	73523000	95995000	0	0	13802000	8652800
DLTDYLMKILTER	Oxidation (M)	1625.83	P60709;E7EVS6;A0A2R8Y793;A0A6Q8PFE4;A0A2R8YEA7;A6NL76;P63267;P68133;P68032;P62736;P63267-2;A0A804HKV3;P63261;A0A804GS07;I3L4N8;I3L3I0;I3L1U9;Q562R1	ACTB;ACTA1;ACTG2;ACTC1;ACTA2;ACTG1;ACTBL2	Actin, cytoplasmic 1;Actin, cytoplasmic 1, N-terminally processed;Actin, gamma-enteric smooth muscle;Actin, alpha skeletal muscle;Actin, alpha cardiac muscle 1;Actin, aortic smooth muscle;Actin, cytoplasmic 2;Actin, cytoplasmic 2, N-terminally processed;Beta-actin-like protein 2	1.1357	0.035896	122.34	53.989		0	0	108660000	137480000	325430000	174120000	387120000	351740000
AVGKVIPELNGKLTGMAFR	Deamidation (NQ)	2001.11	P04406-2;P04406;E7EUT5	GAPDH	Glyceraldehyde-3-phosphate dehydrogenase	1.137	0.031395	103.01	57.995		92034000	75529000	99416000	102670000	65730000	29954000	71080000	57262000
SVNGKEDAIWNLLR	Deamidation (NQ)	1614.84	E7EQB2;E7ER44;P02788;P02788-2	LTF	Lactotransferrin;Lactoferricin-H;Kaliocin-1;Lactoferroxin-A;Lactoferroxin-B;Lactoferroxin-C	1.137	0.025194	113.25	51.721		115540000	62065000	51364000	72746000	70707000	40500000	20460000	20841000
LCAGTGENKCAFSSQEPY	Unmodified	2017.85	E7EQB2;E7ER44;P02788;P02788-2	LTF	Lactotransferrin;Lactoferricin-H;Kaliocin-1;Lactoferroxin-A;Lactoferroxin-B;Lactoferroxin-C	1.144	0.0095754	120.57	65.316		6643400	5305600	3680900	6356500	0	0	0	0
MNPAAEAEFNILLATDSYKVTH	Acetyl (N-term)	2476.19	A0A7P0TAZ2;A0A7P0Z4L4;C9JF35;C9JG65;A0A7P0TAI8;A0A7P0T8R4;A0A7P0T8Z3;A0A7P0TB17;A0A7P0T9F0;A0A7P0Z4N0;A0A7P0Z466;A0A7P0TA73;A0A7P0T941;A0A7P0TBB7;A0A0C4DFS8;A0A7P0T8D2;A0A7P0TAS5;A0A7P0T973;A0A7P0T8L3;A0A7P0T9I9;A0A7P0T895;P43490	NAMPT	Nicotinamide phosphoribosyltransferase	1.1479	0.0021824	106.19	44.785		685930	1094700	0	0	0	0	0	0
SSFYVNGLTLGGQKCSVIR	Unmodified	2085.07	P07737;K7EJ44;I3L3D5	PFN1	Profilin-1	1.148	0.034248	107.03	52.791		32863000	42715000	10317000	13797000	5535100	4608500	0	0
MIFKLFSQET	Unmodified	1242.63	Q9HDC9	APMAP	Adipocyte plasma membrane-associated protein	1.1481	0.019439	166.3	63.674		7364700	6905500	10163000	11882000	3439500	2053300	4134900	4270800
KLMEQYGTPNNIDIWMGGVSEPLKR	Deamidation (NQ)	2876.42	P05164-2;P05164;P05164-3	MPO	Myeloperoxidase;Myeloperoxidase;89 kDa myeloperoxidase;84 kDa myeloperoxidase;Myeloperoxidase light chain;Myeloperoxidase heavy chain	1.1492	8.2249e-07	118.36	74.015		22314000	31780000	29960000	58443000	17059000	16284000	28770000	15440000
DKSFLAMVVDIVQELKQQNPR	Unmodified	2457.3	F2Z2Y4;O00764-3;O00764	PDXK	Pyridoxal kinase	1.1496	0.033481	94.313	58.892		2425200	2363100	1333200	2162000	1196800	653000	1236400	1152200
DDLKKLLETECPQYIR	Unmodified	2020.03	P05109	S100A8	Protein S100-A8;Protein S100-A8, N-terminally processed	1.15	9.1785e-179	274.39	171.18		4252500000	5004800000	3419300000	4137500000	2511400000	1550200000	3393300000	2051800000
TETQEKNPLPSKETIEQEKQAGES	Unmodified	2700.31	P62328	TMSB4X	Thymosin beta-4;Hematopoietic system regulatory peptide	1.1503	4.7665e-07	116.27	79.53		13188000	15271000	0	0	0	0	0	0
AESDFEQLPDDVAISANIADIEEKR	Unmodified	2774.32	A0A0G2JR51;A0A217FLJ2;Q15080;Q15080-3	NCF4	Neutrophil cytosol factor 4	1.1508	0.026035	97.152	57.14		10837000	4656700	0	0	4332600	3509200	5701700	3706600
LADFALLCLDGKR	Unmodified	1490.79	E7EQB2;E7ER44;P02788;P02788-2	LTF	Lactotransferrin;Lactoferricin-H;Kaliocin-1;Lactoferroxin-A;Lactoferroxin-B;Lactoferroxin-C	1.1509	1.5493e-06	190.66	87.231		150230000	106840000	26826000	9617000	69122000	46395000	32398000	50684000
KGGSFQLNELQGLKSCHTGLR	Unmodified	2329.2	E7EQB2;E7ER44;P02788;P02788-2;C9JCF5	LTF	Lactotransferrin;Lactoferricin-H;Kaliocin-1;Lactoferroxin-A;Lactoferroxin-B;Lactoferroxin-C	1.156	0.0114	106.75	41.517		0	0	59269000	58077000	62993000	27308000	18231000	21279000
YFEITSEAPFLHYLSMFSSKESQR	Unmodified	2896.37	P31146;H3BRY3	CORO1A	Coronin-1A;Coronin	1.1561	0.0084774	91.964	53.605		99384000	190350000	248420000	256710000	56033000	34175000	102170000	107620000
ALKEASMVITESPAALQLR	Unmodified	2027.11	P27105;P27105-2	STOM	Erythrocyte band 7 integral membrane protein	1.1563	0.0076088	120.08	55.489		6446600	3605400	6459600	8337500	7768200	4587500	10225000	8297000
FMEQVIFKYLR	Unmodified	1472.79	B4DXW1;P61158;F8WDR7	ACTR3	Actin-related protein 3	1.1582	0.031344	99.788	34.556		13504000	11852000	9722300	15130000	2507700	1952500	5704200	6225900
EDMAALEKDYEEV	Unmodified	1540.66	P68366-2;P68366	TUBA4A	Tubulin alpha-4A chain	1.1593	7.5101e-11	186.74	110.06		3283500	4251700	0	0	3632400	1465500	0	0
TKLEEHLEGIVNIFHQY	Unmodified	2069.06	P80511	S100A12	Protein S100-A12;Calcitermin	1.1603	3.549e-07	154.88	88.496		20965000	46527000	332670000	215930000	19165000	18194000	80150000	77915000
TEKLLETIDQLYLEYAKR	Unmodified	2225.19	P12814;A0A804HJU8;A0A804HII9;A0A804HKE2;P12814-3;A0A804HIN7;A0A804HK61;A0A7I2V4Y4;A0A804HLD0;P12814-2;P12814-4;A0A804HLF4;A0A804HL31;H9KV75;H7C5W8	ACTN1	Alpha-actinin-1	1.163	2.3346e-35	214.34	151.86		59328000	75706000	91745000	109450000	29713000	15304000	121340000	69363000
YADLTEDQLPSCESLKDTIAR	Unmodified	2424.15	P18669	PGAM1	Phosphoglycerate mutase 1	1.1675	1.159e-18	161.35	103.81		47799000	43247000	41580000	44600000	19361000	15584000	17602000	11310000
IMEDLDTNADKQLSFEEFIMLMAR	Unmodified	2859.35	P06702	S100A9	Protein S100-A9	1.1698	4.1206e-27	169.43	116.88		27275000	30343000	20654000	21979000	12725000	7991800	7103400	4354600
AAEDDEDDDVDTK	Unmodified	1436.54	B8ZZQ6;P06454-2;P06454;B8ZZA1;B8ZZW7;H7C2N1	PTMA	Prothymosin alpha;Prothymosin alpha, N-terminally processed;Thymosin alpha-1	1.1723	1.2193e-17	204.56	113.29		24636000	24194000	16881000	22087000	17502000	8473200	22523000	16915000
SVQWCAVSQPEATKCF	Unmodified	1896.85	E7EQB2;E7ER44;P02788;C9JCF5;A0A804HKN5	LTF	Lactotransferrin;Lactoferricin-H;Kaliocin-1;Lactoferroxin-A;Lactoferroxin-B;Lactoferroxin-C	1.1772	0.0020807	133.15	71.008		0	0	6011000	5734800	13072000	6063400	3544900	1584000
TAEVSVPKELVALMSAIR	Unmodified	1913.07	P09960-4;P09960;P09960-3;P09960-2	LTA4H	Leukotriene A-4 hydrolase	1.1786	0.022641	114.58	62.852		22664000	16816000	12370000	31330000	0	0	0	0
SLIKGNFHAVYR	Unmodified	1403.77	P05109	S100A8	Protein S100-A8;Protein S100-A8, N-terminally processed	1.1799	0.0094706	124.67	69.946		29873000	32538000	3763800	4087100	0	0	0	0
LDLAGRDLTDYLMKILTER	Unmodified	2235.19	P60709;E7EVS6;A0A2R8Y793;A0A6Q8PFE4;A0A2R8YEA7;A6NL76;P63267;P68133;P68032;P62736;P63267-2;A0A804HKV3;P63261;A0A804GS07;I3L4N8;I3L3I0;I3L1U9;Q562R1	ACTB;ACTA1;ACTG2;ACTC1;ACTA2;ACTG1;ACTBL2	Actin, cytoplasmic 1;Actin, cytoplasmic 1, N-terminally processed;Actin, gamma-enteric smooth muscle;Actin, alpha skeletal muscle;Actin, alpha cardiac muscle 1;Actin, aortic smooth muscle;Actin, cytoplasmic 2;Actin, cytoplasmic 2, N-terminally processed;Beta-actin-like protein 2	1.1855	0.0067855	110.74	54.389		16958000	17145000	14552000	16788000	12187000	7945100	25754000	18054000
SIFDFSALKELLSGPNR	Unmodified	1893	A0A3B3ITK7;P36871-3;P36871;P36871-2	PGM1	Phosphoglucomutase-1	1.19	0.013651	119.92	71.811		7458700	9286800	11203000	12832000	31630000	20624000	0	0
VFDKEGNGTVMGAELR	Unmodified	1721.84	P05976-2;P05976;P08590	MYL1;MYL3	Myosin light chain 1/3, skeletal muscle isoform;Myosin light chain 3	1.1925	0.0020818	115.8	0		56823000	49448000	16241000	22173000	16545000	9617900	12561000	9235700
IEGSNKVPVDPA	Unmodified	1224.63	A0A0A0MS51;A0A0A0MT01;P06396-2;P06396-4;P06396-3;P06396	GSN	Gelsolin	1.1944	0.033857	118.03	51.466		62176000	62147000	27514000	45254000	30805000	15939000	21850000	19706000
GIVKHLEGLSEEA	Unmodified	1380.72	P18669	PGAM1	Phosphoglycerate mutase 1	1.1965	0.042392	120.27	65.496		38817000	42328000	10674000	20449000	8278800	6832200	12109000	8835000
ISVYYNEATGGKYVPR	Unmodified	1815.92	Q5JP53;P07437	TUBB	Tubulin beta chain	1.1967	0.0046179	147.39	48.228		15920000	17508000	15224000	13226000	19660000	10911000	0	0
VIISAPSADAPMFVMGVNHEKYDN	Unmodified	2604.24	P04406-2;P04406;E7EUT5	GAPDH	Glyceraldehyde-3-phosphate dehydrogenase	1.1967	0.00069569	101.48	56.466		0	0	0	0	3548700	1362600	0	0
HQGVMVGMGQKDSYVGDEAQSKR	Oxidation (M)	2522.16	P60709;E7EVS6;A0A2R8Y793;A6NL76;P63267;P68133;P68032;P62736;A0A2R8YGF8;G5E9R0;A0A6Q8PH58;C9JUM1;C9JZR7;C9JTX5;C9JFL5;F8WB63;B8ZZJ2;P63261;I3L4N8;I3L3I0;I3L1U9;I3L3R2;J3KT65;K7EM38;F6UVQ4;F6QUT6	ACTB;ACTA1;ACTG2;ACTC1;ACTA2;ACTG1	Actin, cytoplasmic 1;Actin, cytoplasmic 1, N-terminally processed;Actin, gamma-enteric smooth muscle;Actin, alpha skeletal muscle;Actin, alpha cardiac muscle 1;Actin, aortic smooth muscle;Actin, cytoplasmic 2;Actin, cytoplasmic 2, N-terminally processed	1.197	0.0021771	100.47	63.61		7296700	3639500	0	0	0	0	0	0
TVDGPSGKLWR	Unmodified	1214.64	P04406-2;P04406;E7EUT5	GAPDH	Glyceraldehyde-3-phosphate dehydrogenase	1.198	0.038825	96.665	35.755		28734000	27174000	8497700	11133000	0	0	0	0
SSFYVNGLTLGGQKCSVIR	Deamidation (NQ)	2086.05	P07737;K7EJ44;I3L3D5	PFN1	Profilin-1	1.1985	6.2038e-12	158.17	98.5		357430000	374410000	286630000	359740000	104300000	75147000	181350000	134110000
SVKLGHPDTLNQGEFKELVR	Unmodified	2266.21	P06702	S100A9	Protein S100-A9	1.1999	3.7946e-131	247.3	173.7		1469600000	1474200000	648280000	684860000	942880000	456340000	413610000	303930000
KLDNLVAILDINR	Unmodified	1495.87	P29401;P29401-2;A0A0B4J1R6;E9PFF2	TKT	Transketolase	1.2	0.026052	120.53	69.315		134990000	91142000	158730000	148830000	28579000	10501000	0	0
QMVVLEEEFQNISPEELKMELPER	Unmodified	2916.42	O60234;M0R0C1;M0QYJ8;M0QXC2	GMFG	Glia maturation factor gamma	1.2007	1.7053e-35	193.85	120.17		0	0	0	0	23459000	19655000	15589000	19117000
ASGVAVSDGVIKVFNDMKVR	Acetyl (N-term)	2133.13	E9PK25;P23528;E9PP50;E9PS23	CFL1	Cofilin-1	1.201	9.9671e-10	139.74	88.774		122720000	136830000	155230000	247130000	79532000	31372000	79173000	56629000
SNLCALCIGDEQGENKCVPN	Unmodified	2276.98	E7EQB2;E7ER44;P02788;P02788-2	LTF	Lactotransferrin;Lactoferricin-H;Kaliocin-1;Lactoferroxin-A;Lactoferroxin-B;Lactoferroxin-C	1.2033	1.5739e-38	214.18	105.6		3198100	3695300	0	0	0	0	0	0
IICDNTGITTVSKNNIFMSNSYPR	Oxidation (M);Deamidation (NQ)	2761.31	P05164-2;P05164;P05164-3	MPO	Myeloperoxidase;Myeloperoxidase;89 kDa myeloperoxidase;84 kDa myeloperoxidase;Myeloperoxidase light chain;Myeloperoxidase heavy chain	1.2081	1.9479e-16	142.27	92.744		83018000	85558000	70968000	84780000	21296000	13741000	65378000	63037000
YLCAGAVDFYNNLENFNVDKEAGER	Unmodified	2907.31	P13807-2;P13807	GYS1	Glycogen [starch] synthase, muscle	1.2134	0.0098032	106.86	70.647		0	0	2270700	2736600	0	0	0	0
EKMTQIMFET	Unmodified	1256.58	A5A3E0;P60709;E7EVS6;A0A6Q8PFE4;A6NL76;P63267;P68133;P68032;P62736;A0A2R8YGF8;Q6S8J3;P63267-2;A0A804HKV3;P0CG38;Q9BYX7;P0CG39;P63261;A0A804GS07;I3L3I0;I3L1U9;I3L3R2;F6UVQ4;F6QUT6	POTEF;ACTB;ACTA1;ACTG2;ACTC1;ACTA2;POTEE;POTEI;POTEKP;POTEJ;ACTG1	POTE ankyrin domain family member F;Actin, cytoplasmic 1;Actin, cytoplasmic 1, N-terminally processed;Actin, gamma-enteric smooth muscle;Actin, alpha skeletal muscle;Actin, alpha cardiac muscle 1;Actin, aortic smooth muscle;POTE ankyrin domain family member E;POTE ankyrin domain family member I;Putative beta-actin-like protein 3;Putative beta-actin-like protein 3, N-terminally processed;POTE anky…	1.2198	0.014264	168.25	72.436		257560000	342430000	297290000	359860000	193000000	127060000	327880000	157760000
NGSDCPDKFCLFQSETKNL	Deamidation (NQ)	2259.98	E7EQB2;E7ER44;P02788;P02788-2	LTF	Lactotransferrin;Lactoferricin-H;Kaliocin-1;Lactoferroxin-A;Lactoferroxin-B;Lactoferroxin-C	1.2214	3.579e-42	216.34	142		44787000	52861000	62234000	80970000	35421000	18884000	40354000	20664000
LFQSETKNLLFNDNTECLAR	Unmodified	2412.17	E7EQB2;E7ER44;P02788;P02788-2	LTF	Lactotransferrin;Lactoferricin-H;Kaliocin-1;Lactoferroxin-A;Lactoferroxin-B;Lactoferroxin-C	1.2266	0.0071656	107.02	58.097		0	0	15941000	16132000	18322000	8468800	4988700	6167400
LGHPDTLNQGEFKELVR	Unmodified	1952.01	P06702	S100A9	Protein S100-A9	1.2284	1.5105e-38	217.12	117.37		1301000000	1347400000	599110000	686310000	427760000	239490000	289210000	320300000
LHEWTKPENLDFIEVNVSLPR	Unmodified	2535.31	P30740;P30740-2	SERPINB1	Leukocyte elastase inhibitor	1.2299	0.005241	160.63	101.02		26400000	38587000	15666000	19826000	4542500	2671800	3225800	6627700
NIETIINTFHQYSVKLGHPD	Unmodified	2325.18	P06702	S100A9	Protein S100-A9	1.2441	0.0082915	116.29	69.088		9843200	16240000	9317400	9900400	6312500	4254300	12584000	11040000
CKAGFAGDDAPR	Unmodified	1263.57	A5A3E0;F8WCH0;P60709;E7EVS6;A0A2R8Y793;P63267;P62736;A0A2R8YGF8;Q6S8J3;G5E9R0;A0A6Q8PH58;P63267-2;P0CG38;C9JUM1;C9JZR7;C9JTX5;P0CG39;C9JFL5;F8WB63;B8ZZJ2;A0A6Q8PGD7;P63261;A0A804GS07;I3L4N8;I3L3I0;I3L1U9;I3L3R2;J3KT65;K7EM38;F6UVQ4;F6QUT6;A0A7P0TBL1	POTEF;ACTG2;ACTB;ACTA2;POTEE;POTEI;POTEJ;ACTG1	POTE ankyrin domain family member F;Actin, cytoplasmic 1;Actin, cytoplasmic 1, N-terminally processed;Actin, gamma-enteric smooth muscle;Actin, aortic smooth muscle;POTE ankyrin domain family member E;POTE ankyrin domain family member I;POTE ankyrin domain family member J;Actin, cytoplasmic 2;Actin, cytoplasmic 2, N-terminally processed	1.2485	0.010705	143.79	72.409		26904000	32190000	10737000	8873000	7230000	2983500	0	0
DSYVGDEAQSKR	Unmodified	1353.62	P60709;E7EVS6;A0A2R8Y793;A0A6Q8PFE4;A6NL76;P63267;P68133;P68032;P62736;A0A2R8YGF8;G5E9R0;A0A6Q8PH58;A0A804HKV3;C9JUM1;C9JZR7;C9JTX5;C9JFL5;F8WB63;B8ZZJ2;P63261;A0A804GS07;I3L4N8;I3L3I0;I3L1U9;I3L3R2;J3KT65;K7EM38;F6UVQ4;F6QUT6	ACTB;ACTA1;ACTG2;ACTC1;ACTA2;ACTG1	Actin, cytoplasmic 1;Actin, cytoplasmic 1, N-terminally processed;Actin, gamma-enteric smooth muscle;Actin, alpha skeletal muscle;Actin, alpha cardiac muscle 1;Actin, aortic smooth muscle;Actin, cytoplasmic 2;Actin, cytoplasmic 2, N-terminally processed	1.2486	0.024749	134.57	54.347		379690000	402590000	159310000	210170000	144610000	98770000	75540000	99014000
GISLANWMCLAKWESGYNTR	Oxidation (M)	2372.1	P61626;F8VV32;A0A0B4J259	LYZ	Lysozyme C;Lysozyme	1.2495	0.0093043	105.53	51.424		0	0	4774600	5449200	0	0	0	0
NGKEDAIWNLLR	Deamidation (NQ)	1428.74	E7EQB2;E7ER44;P02788;P02788-2	LTF	Lactotransferrin;Lactoferricin-H;Kaliocin-1;Lactoferroxin-A;Lactoferroxin-B;Lactoferroxin-C	1.2556	0.024783	124.21	57.647		38303000	22217000	34059000	35205000	25451000	18629000	11937000	18863000
FCLFQSETKNLLFNDNTECLAR	Unmodified	2719.27	E7EQB2;E7ER44;P02788;P02788-2	LTF	Lactotransferrin;Lactoferricin-H;Kaliocin-1;Lactoferroxin-A;Lactoferroxin-B;Lactoferroxin-C	1.2647	3.3329e-13	140.35	106		73097000	43376000	20893000	20261000	8375600	7112800	1837500	5105500
VDFNVPMKNNQITNNQR	Unmodified	2031	P00558	PGK1	Phosphoglycerate kinase 1	1.2655	0.010506	121.45	52.188		39554000	49446000	32664000	40650000	29988000	18722000	26777000	23856000
GKVGAHAGEYGAEALER	Unmodified	1713.84	A0A2R8Y7C0;P69905	HBA1	Hemoglobin subunit alpha	1.2673	5.0118e-07	146.27	57.493		0	0	0	0	19235000	7562900	0	0
EKMHEGDEGPGHHHKPGLGEGTP	Unmodified	2432.09	P06702	S100A9	Protein S100-A9	1.2685	1.0926e-19	154.72	93.614		24247000	29426000	0	0	0	0	0	0
TTDDLTEAWLQEKLSFFR	Unmodified	2199.08	O60234;M0R0C1;M0QX47;M0QYG8;M0R1D2	GMFG	Glia maturation factor gamma	1.2687	2.2278e-07	139.3	61.702		43249000	77685000	0	0	14821000	7889500	45139000	38295000
FFSASCVPGADKGQFPN	Unmodified	1827.83	E7EQB2;E7ER44;P02788;P02788-2	LTF	Lactotransferrin;Lactoferricin-H;Kaliocin-1;Lactoferroxin-A;Lactoferroxin-B;Lactoferroxin-C	1.2711	8.5373e-06	160.86	90.829		0	0	0	0	7311500	7353100	0	0
KIVGAMVQIITYR	Unmodified	1490.86	P05164-2;P05164;P05164-3	MPO	Myeloperoxidase;Myeloperoxidase;89 kDa myeloperoxidase;84 kDa myeloperoxidase;Myeloperoxidase light chain;Myeloperoxidase heavy chain	1.2745	0.03417	132.59	88.287		55265000	56756000	32564000	37183000	38852000	21375000	19933000	27412000
LTEAPLNPKANR	Unmodified	1322.73	P60709;E7EVS6;A0A2R8Y793;A0A6Q8PFE4;A6NL76;P63267;P68133;P68032;P62736;A0A2R8YGF8;Q6S8J3;G5E9R0;A0A6Q8PH58;P63267-2;A0A804HKV3;P0CG38;Q9BYX7;P0CG39;C9JFL5;P63261;A0A804GS07;I3L3I0;I3L1U9;I3L3R2;J3KT65;F6UVQ4;F6QUT6	ACTB;ACTA1;ACTG2;ACTC1;ACTA2;POTEE;POTEI;POTEKP;POTEJ;ACTG1	Actin, cytoplasmic 1;Actin, cytoplasmic 1, N-terminally processed;Actin, gamma-enteric smooth muscle;Actin, alpha skeletal muscle;Actin, alpha cardiac muscle 1;Actin, aortic smooth muscle;POTE ankyrin domain family member E;POTE ankyrin domain family member I;Putative beta-actin-like protein 3;Putative beta-actin-like protein 3, N-terminally processed;POTE ankyrin domain family member J;Actin, cy…	1.2776	0.013145	125.82	49.596		16147000	26743000	7961100	4056000	0	0	7533100	5616300
GVDEATIIDILTKR	Unmodified	1542.86	P04083;Q5T3N1;Q5T3N0	ANXA1	Annexin A1;Annexin	1.278	7.1733e-12	198.55	91.927		31563000	31610000	38912000	44673000	10014000	6389500	4450300	7033600
KLMEQYGTPNNIDIWMGGVSEPLKR	Oxidation (M)	2891.43	P05164-2;P05164;P05164-3	MPO	Myeloperoxidase;Myeloperoxidase;89 kDa myeloperoxidase;84 kDa myeloperoxidase;Myeloperoxidase light chain;Myeloperoxidase heavy chain	1.2856	5.2835e-06	121.35	74.861		59085000	116040000	48593000	69482000	32650000	24412000	22680000	40716000
IICDNTGITTVSKNNIFMSNSYPR	2 Deamidation (NQ)	2746.29	P05164-2;P05164;P05164-3	MPO	Myeloperoxidase;Myeloperoxidase;89 kDa myeloperoxidase;84 kDa myeloperoxidase;Myeloperoxidase light chain;Myeloperoxidase heavy chain	1.2862	1.2787e-07	125.92	77.868		0	0	0	0	123130000	77140000	0	0
ALAEGLGVIACIGEKLDER	Unmodified	2013.06	P60174;P60174-3;U3KPZ0;P60174-4;U3KQF3	TPI1	Triosephosphate isomerase	1.2896	0.0054214	128.99	65.264		145020000	169170000	72340000	160870000	18936000	14055000	8804700	5129400
EKEELMER	Unmodified	1062.5	P26038;A0A2R8Y7M3;A0A2R8Y5S7;P35241-4;P35241;P35241-5	MSN;RDX	Moesin;Radixin	1.2919	0.0087818	134.77	22.355		43764000	61066000	26902000	47655000	32163000	34871000	31811000	32669000
LGHPDTLNQGEFKELVR	Deamidation (NQ)	1953	P06702	S100A9	Protein S100-A9	1.3009	0.029707	109.84	44.366		24604000	27371000	23891000	32115000	14725000	9774900	19016000	20329000
MESYHKPDQQKLQALKDTANR	Acetyl (N-term)	2542.26	P29401;P29401-2;E9PFF2;F8WAX4;F8W888	TKT	Transketolase	1.3169	0.00057624	120.08	69.845		8225500	12623000	0	0	0	0	0	0
CTLAEKLGGSAVISLEGKPL	Unmodified	2042.11	E9PK25;P23528;G3V1A4	CFL1	Cofilin-1	1.321	0.00049795	125.18	57.759		0	0	26212000	52305000	16621000	15696000	37549000	16989000
CAFSSQEPYFSYSGAFKCLR	Unmodified	2404.06	E7EQB2;E7ER44;P02788;P02788-2	LTF	Lactotransferrin;Lactoferricin-H;Kaliocin-1;Lactoferroxin-A;Lactoferroxin-B;Lactoferroxin-C	1.3237	2.6887e-10	144.3	95.267		35623000	26190000	23534000	33181000	24637000	16377000	12113000	11577000
KILATPPQEDAPSVDIANIR	Unmodified	2147.16	P29401;P29401-2;A0A0B4J1R6;E9PFF2	TKT	Transketolase	1.3318	8.4149e-07	132.67	80.248		32824000	32640000	20899000	35226000	29312000	19563000	17592000	20808000
VGNCLIGGVSFTYCCTR	Unmodified	1962.88	P12838	DEFA4	Neutrophil defensin 4	1.3381	6.9216e-80	289.75	195.29		0	0	4979000	12085000	0	0	0	0
EKPYFPIPEEYTFIQNVPLEDR	Unmodified	2723.35	A0A1W2PQ74;A0A1W2PQL0;A0A1W2PP34;A0A1W2PPL4;A0A1W2PPH7;Q5RI18;A0A1W2PP35;A0A1X7SBS1;A0A1W2PPS1;Q00839-2;Q00839;A0A1W2PRZ7	HNRNPU	Heterogeneous nuclear ribonucleoprotein U	1.3424	6.8628e-19	165.41	107.43		0	0	8406700	17492000	12419000	7535200	0	0
RIQLVEEELDR	Unmodified	1398.75	D6R904;A0A087WWU8;P06753-4;P06753-3;P06753-6;P06753-5;P06753-2;A0A494C0G0;H0YL80;H0YKX5;H0YKP3;A0A2R8YEU4;A0A2R8YGX3;A0A494C0P6;A0A2R8YH90;A0A2R8YE05;K7ENT6;A0A2R8YHD2;A0A2R8Y5V9;Q5TCU3;CON__Q3SX28;A7XZE4;A0A0S2Z4G6;J3KN67;A0A2R2Y2Q3;Q6ZN40;P09493-2;P67936;P07951-3;P67936-2;P09493-9;P09493-8;P09493-7;P09493-6;P09493-4;P09493-3;P09493-10;P09493;P07951-2;P07951;P06753;F5H7S3;H7BYY1;H0YKJ4;H0YK48;A0…	TPM3;TPM1;TPM4;TPM2;TPM2b	Tropomyosin alpha-3 chain;Tropomyosin alpha-1 chain;Tropomyosin alpha-4 chain;Tropomyosin beta chain	1.3622	0.0084856	147.3	50.414		31762000	47559000	30989000	19506000	7287400	18507000	0	0
SEFYKHIVLSGGSTMYPGLPS	Unmodified	2269.11	P61160;P61160-2;F5H6T1	ACTR2	Actin-related protein 2	1.3644	0.00039726	118.96	57.837		7123500	10956000	11684000	12762000	3468900	4387100	6953500	4420400
HQGVMVGMGQKDSYVGDEAQSKR	Unmodified	2506.17	P60709;E7EVS6;A0A2R8Y793;A6NL76;P63267;P68133;P68032;P62736;A0A2R8YGF8;G5E9R0;A0A6Q8PH58;C9JUM1;C9JZR7;C9JTX5;C9JFL5;F8WB63;B8ZZJ2;P63261;I3L4N8;I3L3I0;I3L1U9;I3L3R2;J3KT65;K7EM38;F6UVQ4;F6QUT6	ACTB;ACTA1;ACTG2;ACTC1;ACTA2;ACTG1	Actin, cytoplasmic 1;Actin, cytoplasmic 1, N-terminally processed;Actin, gamma-enteric smooth muscle;Actin, alpha skeletal muscle;Actin, alpha cardiac muscle 1;Actin, aortic smooth muscle;Actin, cytoplasmic 2;Actin, cytoplasmic 2, N-terminally processed	1.3761	7.9342e-19	149.18	97.654		486170000	655660000	249580000	297650000	154800000	108570000	259820000	248590000
KGTDVNVFNTILTTR	Unmodified	1677.9	P04083	ANXA1	Annexin A1	1.3816	0.0035424	140.96	31.124		39482000	59198000	32998000	38206000	17273000	19016000	13481000	20530000
DNIACVILTFKEPFGTEGR	Unmodified	2166.08	E7EM57;E7EUI8;P11413;P11413-3;P11413-2;E9PD92	G6PD	Glucose-6-phosphate 1-dehydrogenase	1.4102	1.9312e-06	132.14	80.376		31792000	24217000	16927000	27310000	15837000	11633000	10771000	18935000
SAVTALWGKVNVDEVGGEALGR	Unmodified	2227.16	A0A2R8Y7R2;P68871;F8W6P5	HBB	Hemoglobin subunit beta;LVV-hemorphin-7;Spinorphin	1.4124	1.4137e-26	190.37	120.89	+	41942000	35545000	0	0	275250000	197390000	58950000	99917000
SVNGKEDAIWNLLR	Unmodified	1613.85	E7EQB2;E7ER44;P02788;P02788-2	LTF	Lactotransferrin;Lactoferricin-H;Kaliocin-1;Lactoferroxin-A;Lactoferroxin-B;Lactoferroxin-C	1.425	0.020604	139.19	54.474		59698000	33783000	4344000	10748000	29207000	14917000	2827300	6429400
CLAENAGDVAFVKDVT	Unmodified	1707.81	E7EQB2;E7ER44;P02788;P02788-2	LTF	Lactotransferrin;Lactoferricin-H;Kaliocin-1;Lactoferroxin-A;Lactoferroxin-B;Lactoferroxin-C	1.4265	0.00016548	148.13	81.209		8660700	11507000	5766400	9009900	4167400	2697600	0	0
NTDQASMPDNTAAQKVSH	Unmodified	1913.85	P35579;P35579-2	MYH9	Myosin-9	1.4422	0.02973	106.87	44.629		0	0	1328400	3742300	0	0	0	0
FLEQQNQVLQTKWELLQQVDTSTR	Unmodified	2931.51	CON__P04264;P04264	KRT1	Keratin, type II cytoskeletal 1	1.4425	2.5577e-06	119.16	0	+	4582800	10736000	0	0	0	0	0	0
GSFDISCDKDNKR	Unmodified	1540.69	J3KNB4;P49913	CAMP	Cathelicidin antimicrobial peptide;Antibacterial protein FALL-39;Antibacterial protein LL-37	1.4471	0.00016818	152.64	70.688		42076000	32667000	10516000	18362000	0	0	0	0
DAVTYTEHAKR	Unmodified	1289.64	P62805	HIST1H4A	Histone H4	1.4497	0.00012478	169.65	57.241		744750000	1040300000	486680000	743410000	134290000	267330000	337940000	156540000
HGESAWNLENR	Unmodified	1311.6	P18669	PGAM1	Phosphoglycerate mutase 1	1.4615	1.628e-17	206.49	133.61		0	0	0	0	0	0	40439000	61711000
VLKNQDLAR	Unmodified	1055.61	P11678	EPX	Eosinophil peroxidase;Eosinophil peroxidase light chain;Eosinophil peroxidase heavy chain	1.4624	0.041996	138.06	38.045		308340000	442270000	14918000	25331000	13430000	15090000	422010000	416810000
AAMKGLGTDEDTLIEILASR	Acetyl (N-term)	2145.1	P04083;Q5T3N1	ANXA1	Annexin A1;Annexin	1.4902	0.0032605	110.6	49.777		0	0	0	0	0	0	1321500	2501600
DLMTDLKSEISGDLAR	Unmodified	1762.88	E5RK69;E7EMC6;P08133-2;P08133	ANXA6	Annexin;Annexin A6	1.5793	0.0078372	125.22	65.97		48655000	50985000	0	0	27348000	19907000	0	0
SSTQFNKGPSYGLSAEVKNR	Acetyl (N-term)	2211.09	K7ES69;A0A087X271;H3BVI6;B4DDF4;B4DUT8;Q99439-2;Q99439	CNN2	Calponin;Calponin-2	1.5815	0.005977	118.02	73.934		8084300	11380000	6935800	12250000	11227000	4693900	3007500	4583800
DIKEKLCYVALDFEQEMATAASSS	Unmodified	2705.26	P60709;E7EVS6;A0A2R8Y793;A0A6Q8PFE4;A0A2R8YEA7;Q6S8J3;P63261;A0A804GS07;I3L4N8	ACTB;POTEE;ACTG1	Actin, cytoplasmic 1;Actin, cytoplasmic 1, N-terminally processed;POTE ankyrin domain family member E;Actin, cytoplasmic 2;Actin, cytoplasmic 2, N-terminally processed	1.5885	0.0034311	109.37	63.241		19664000	16919000	6898900	21704000	5258900	5271100	6853400	4446400
KDDVTGYFPSMYLQKSGQDV	Unmodified	2277.06	P14598;A6NI72;A8MVU1	NCF1;NCF1B;NCF1C	Neutrophil cytosol factor 1;Putative neutrophil cytosol factor 1B;Putative neutrophil cytosol factor 1C	1.6045	0.02216	108.13	66.745		5145000	6900600	0	0	0	0	0	0
EAEVSPFPKQPQVLGTER	Unmodified	2011.04	A0A4V7I447;Q0VD83-3;Q0VD83	APOBR	Apolipoprotein B receptor	1.614	0.044055	99.392	36.264		7877600	12124000	2642600	3249100	0	0	4624400	5572400
TTQQSPEDCDFK	Unmodified	1454.6	J3KNB4;P49913	CAMP	Cathelicidin antimicrobial peptide;Antibacterial protein FALL-39;Antibacterial protein LL-37	1.6189	0.0013753	163.66	163.66		12657000	9254600	6705100	16758000	10300000	6359100	0	0
VVDLMAHMASKE	Unmodified	1329.64	P04406-2;P04406;E7EUT5	GAPDH	Glyceraldehyde-3-phosphate dehydrogenase	1.622	0.03227	131.42	43.048		102760000	130560000	24899000	44413000	22483000	25954000	36879000	38721000
KELEQVCNPIISGLYQGA	Unmodified	2018.01	A0A0G2JIW1;P0DMV8-2;P0DMV9;P0DMV8;V9GZ37	HSPA1A;HSPA1B	Heat shock 70 kDa protein 1A;Heat shock 70 kDa protein 1B	1.6474	0.02072	111.72	49.759		0	0	0	0	10412000	6499900	0	0
DWNVDLIPKFLMANGQLV	Unmodified	2072.08	P31150;G5E9U5;V9GYJ7;V9GYF8;Q5SX90;Q5SX86;P50395	GDI1;GDI2	Rab GDP dissociation inhibitor alpha;Rab GDP dissociation inhibitor beta	1.782	3.492e-05	131.53	70.054		1194800	1601300	0	0	668370	671240	0	0
KAAAGELQEDSGLCVLAR	Unmodified	1886.95	Q96C19;H0Y4Y4	EFHD2	EF-hand domain-containing protein D2	1.8342	0.036223	105.77	47.454		0	0	4123100	11415000	0	0	0	0
TLLGDGPVVTDPKAPNVVVTR	Unmodified	2147.2	F5H3P3;P52566;F5H2R5;F5H6Q0;H0YGX7	ARHGDIB	Rho GDP-dissociation inhibitor 2	1.8611	0.025004	97.621	46.967		14495000	13007000	7055800	15090000	7810300	6759600	7820300	9581200
SLGEISALTSKLADLR	Unmodified	1672.94	P18206-2;P18206	VCL	Vinculin	1.8762	0.0012096	118.24	37.476		0	0	9782100	12131000	0	0	8265300	7331300
NFSDNQLQEGKNV	Unmodified	1491.7	X6RJP6;P37802;P37802-2	TAGLN2	Transgelin-2	1.8799	0.00069446	187.16	78.178		3571200	9151200	1752500	4119100	0	0	4142400	6190800
WNGDKLYNEAR	Unmodified	1364.65	P11678	EPX	Eosinophil peroxidase;Eosinophil peroxidase light chain;Eosinophil peroxidase heavy chain	1.8911	0.022472	110.84	36.665		13003000	18933000	0	0	0	0	0	0
FSGWYDADLSPAGHEEAKR	Unmodified	2134.97	P18669	PGAM1	Phosphoglycerate mutase 1	1.9272	0.025769	101.04	58.761		0	0	12413000	24602000	0	0	0	0
EEFASTCPDDEEIELAYEQVAKALK	Unmodified	2884.33	O00299	CLIC1	Chloride intracellular channel protein 1	1.9817	0.0025946	94.384	61.36		0	0	13998000	35934000	0	0	0	0
TIQNDIMLLQLSR	Deamidation (NQ)	1544.82	P08311	CTSG	Cathepsin G	2.0702	6.1479e-07	173.04	82.209		4424900	9212900	0	0	2189300	2906700	0	0
KAQQELEEQTR	Unmodified	1358.68	P26038	MSN	Moesin	2.0764	1.0663e-07	189.57	94.957		0	0	13780000	40172000	0	0	0	0
QFPFLASIQNQGR	Deamidation (NQ)	1505.76	P20160	AZU1	Azurocidin	2.1292	0.037681	113.44	41.202		1791500	5178100	0	0	0	0	0	0
IDVYHKYSLIKGNFHAVYR	Unmodified	2322.23	P05109	S100A8	Protein S100-A8;Protein S100-A8, N-terminally processed	2.1631	0.014806	105.53	57.773		0	0	0	0	0	0	5012600	31279000
NIETIINTFHQY	Deamidation (NQ)	1492.72	P06702	S100A9	Protein S100-A9	2.2368	7.338e-13	201.61	86.754		0	0	0	0	14452000	10151000	9949500	22976000
KKMQQNIQELEEQLEEEESAR	Unmodified	2588.24	P35579;P35579-2	MYH9	Myosin-9	2.2734	0.012794	119.62	63.931		0	0	0	0	6406000	4802200	0	0
NNLAGAEELFAR	Unmodified	1303.65	A0A087WVQ6;Q00610-2;Q00610	CLTC	Clathrin heavy chain;Clathrin heavy chain 1	2.5748	0.023056	131.43	62.009		0	0	2338700	6713900	0	0	0	0
GGGGNFGPGPGSNFR	Unmodified	1376.62	A0A7I2V4N1;A0A7I2V3P1;A0A7I2V323;P22626-2;P22626;A0A024RA28;A0A7I2V4I6;A0A7I2V4S4;A0A7I2V3P7	HNRNPA2B1;HNRPA2B1	Heterogeneous nuclear ribonucleoproteins A2/B1	3.0268	0.0010533	151.13	80.575		53628000	178240000	24655000	82174000	23909000	65056000	0	0
SSEMPELTSMHT	Oxidation (M)	1364.56	P05164-2;P05164;P05164-3	MPO	Myeloperoxidase;Myeloperoxidase;89 kDa myeloperoxidase;84 kDa myeloperoxidase;Myeloperoxidase light chain;Myeloperoxidase heavy chain	3.0268	0.0054539	149.57	75.318		53628000	178240000	24655000	82174000	23909000	65056000	0	0
DASMVYGSEEPLAR	Unmodified	1523.69	P05164-2;P05164;P05164-3	MPO	Myeloperoxidase;Myeloperoxidase;89 kDa myeloperoxidase;84 kDa myeloperoxidase;Myeloperoxidase light chain;Myeloperoxidase heavy chain	3.4117	1.1516e-59	230.95	124.75		0	0	0	0	12952000	15128000	0	0
TEEAAESQTAGR	Unmodified	1248.56	A0A4V7I447;Q0VD83-3;Q0VD83	APOBR	Apolipoprotein B receptor	3.9649	2.484e-06	180.09	80.716		0	0	0	0	18597000	40219000	0	0
VPFDAATLHT	Unmodified	1070.54	A0A0A0MS51;A0A0A0MT01;P06396-2;P06396-4;P06396-3;P06396;CON__Q3SX14	GSN	Gelsolin	3.9707	0.036297	126.28	65.92	+	3533500	25098000	0	0	0	0	0	0
VSAKNALESYAFNM	Unmodified	1543.73	A0A0G2JIW1;P0DMV8-2;P0DMV9;P0DMV8;V9GZ37	HSPA1A;HSPA1B	Heat shock 70 kDa protein 1A;Heat shock 70 kDa protein 1B	4.2909	0.029435	128.88	74.394		0	0	2198100	11002000	0	0	0	0
AAVPSGASTGIYEALELR	Unmodified	1803.94	A0A2R8Y6G6;P06733;K7EM90;A0A2R8YEM5;A0A2R8Y798;K7ERS8;A0A2R8YEG5;A0A2R8Y879;F5H1C3;E5RI09;E5RG95;K7EPM1;K7EKN2;E5RGZ4;P13929-3;P13929-2;P13929;F5H0C8;P09104-2;P09104	ENO1;ENO2;ENO3	Alpha-enolase;Enolase;Beta-enolase;Gamma-enolase	5.2595	7.5813e-11	187.74	117.93		0	0	8182300	23288000	0	0	12689000	61912000
VEQIAAIAQELNELDYYDSHNVNTR	Unmodified	2904.39	H7C144;F5GXS2;O43707;O43707-2	ACTN4	Alpha-actinin-4	6.5321	4.2343e-68	206.95	138.82		0	0	15116000	173920000	0	0	0	0
LISQIVSSITASLR	Unmodified	1486.87	P68366-2;P68366	TUBA4A	Tubulin alpha-4A chain	6.7511	0.0093276	167.84	96.925		0	0	0	0	0	0	30687000	184870000
TKVKEFGIDPQNMFEFWDWVGGR	2 Deamidation (NQ)	2787.3	A0A2U3TZU2;P06744;P06744-2;K7EQ48	GPI	Glucose-6-phosphate isomerase	9.8041	0.02985	85.518	32.176		0	0	0	0	0	0	1060300	10016000
IPQIEDAEIHNKTY	Deamidation (NQ)	1670.82	A0A7P0T8V7;B7Z369;V9GZ49;V9GYN8;A0A7P0T864;A0A7P0Z457;Q5VX71-4;Q5VX71-3;Q5VX71-2;Q5VX71	SUSD4	Sushi domain-containing protein 4	19.14	0.0050458	146.11	40.539		0	49716000	0	0	324820	7324500	0	0
SSEMPELTSMHTLLLR	Unmodified	1843.92	P05164-2;P05164;P05164-3	MPO	Myeloperoxidase;Myeloperoxidase;89 kDa myeloperoxidase;84 kDa myeloperoxidase;Myeloperoxidase light chain;Myeloperoxidase heavy chain	32.189	3.3388e-12	174.72	75.15		0	0	0	0	7469600	173210000	0	0
AAAAAQSAQQQQQQQQQQQQAPQLR	4 Deamidation (NQ);Acetyl (N-term)	2807.31	P50553	ASCL1	Achaete-scute homolog 1	NaN	0.0061314	107.74	31.824		0	0	0	0	0	0	0	0
AAADGDDSLYPIAVLIDELR	Acetyl (N-term)	2158.08	M0QXG4;M0R0K6;C9J9C1;P30153	PPP2R1A	Serine/threonine-protein phosphatase 2A 65 kDa regulatory subunit A alpha isoform	NaN	0.0010416	166.6	107.37		0	0	0	0	0	0	0	0
AAADGGGPGGASVGTEEDGGGVGHR	Acetyl (N-term)	2178.95	A6NHR9-2;A6NHR9	SMCHD1	Structural maintenance of chromosomes flexible hinge domain-containing protein 1	NaN	9.2448e-17	197.51	147.03		0	0	0	0	0	0	0	0
AAAGGGGGGAAAAGR	Acetyl (N-term)	1112.53	Q9UL25	RAB21	Ras-related protein Rab-21	NaN	0.0099362	147.75	82.502		0	0	0	0	0	0	0	0
AAAPGTLEPDAAAATPAAPSPA	Unmodified	1916.95	Q8N5W9	FAM101B	Filamin-interacting protein FAM101B	NaN	9.7286e-05	141.34	69.794		0	0	0	0	0	0	0	0
AAEEAFVNDIDESSPGTEWER	Unmodified	2351.02	C9J8P9;P09496-5;P09496-2;P09496-4;P09496-3;P09496	CLTA	Clathrin light chain A	NaN	0.00011771	195.6	99.232		0	0	0	0	0	0	0	0
AAPEASGTPSSDAVSR	Unmodified	1501.7	P31146	CORO1A	Coronin-1A	NaN	3.3335e-27	193.22	123.94		0	0	0	0	0	0	0	0
AAPFNNWMEGAMEDLQDTFIVHT	Unmodified	2636.17	P12814;A0A804HJU8;A0A804HII9;A0A804HKE2;P12814-3;A0A804HIN7;A0A804HK61;A0A7I2V4Y4;A0A804HLD0;P12814-2;P12814-4;A0A804HLF4;A0A804HL31;H9KV75;H7C5W8;H0YJ11	ACTN1	Alpha-actinin-1	NaN	8.3603e-50	173.36	173.36		0	0	0	0	0	0	0	0
AAQGLLACGVAQGALR	Unmodified	1554.83	O75594	PGLYRP1	Peptidoglycan recognition protein 1	NaN	9.9486e-17	203.02	113.14		0	0	0	0	0	0	0	0
AAQLCAAALAAVLSCLQHSR	Unmodified	2110.08	P52790	HK3	Hexokinase-3	NaN	0.0010096	116.98	65.711		0	0	0	0	0	0	0	0
AAQLPYDVQHADIDYMDER	Unmodified	2249.01	E7ER45;O43451	MGAM	Maltase-glucoamylase, intestinal;Maltase;Glucoamylase	NaN	0.0051868	112.74	66.036		0	0	0	0	0	0	0	0
AAVATFLQSVQVPEFTPKSGV	Unmodified	2175.16	P22314-2;P22314;Q5JRR6	UBA1	Ubiquitin-like modifier-activating enzyme 1	NaN	0.00032404	151.54	79.046		0	0	0	0	0	0	0	0
AAVLEYLTAEILELAGNAAR	Unmodified	2087.13	Q93077;Q7L7L0;P04908;A0A3B3IS11;A0A0U1RR32;A0A0U1RRH7;Q99878;Q96KK5;Q9BTM1;Q16777;Q8IUE6;Q6FI13;P20671;P0C0S8;P16104;Q9BTM1-2;H0YFX9;D6RCF2;O75367-2;O75367-3;O75367	HIST1H2AC;HIST3H2A;HIST1H2AB;HIST1H2AJ;HIST1H2AH;H2AFJ;HIST2H2AC;HIST2H2AB;HIST2H2AA3;HIST1H2AD;HIST1H2AG;H2AFX;H2AFY	Histone H2A type 1-C;Histone H2A type 3;Histone H2A type 1-B/E;Histone H2A type 1-J;Histone H2A type 1-H;Histone H2A.J;Histone H2A type 2-C;Histone H2A type 2-B;Histone H2A type 2-A;Histone H2A type 1-D;Histone H2A type 1;Histone H2AX;Histone H2A;Core histone macro-H2A.1	NaN	0.012778	77.037	5.7508		0	0	0	0	0	0	0	0
ACANPAAGSVILLENLR	Unmodified	1767.93	P00558;P00558-2	PGK1	Phosphoglycerate kinase 1	NaN	0.0025122	151.11	84.325		0	0	0	0	0	0	0	0
ADDVDQQQTTNTVEEPLDLIR	Acetyl (N-term)	2441.16	P62310	LSM3	U6 snRNA-associated Sm-like protein LSm3	NaN	0.00017845	112.12	60.395		0	0	0	0	0	0	0	0
ADFDNTVAIHPTSSEELVTLR	Unmodified	2314.14	P00390-5;P00390-4;P00390-2;P00390-3;P00390	GSR	Glutathione reductase, mitochondrial	NaN	0.0080883	124.63	72.52		0	0	0	0	0	0	0	0
ADLHAVQGWAAR	Unmodified	1293.66	P26022	PTX3	Pentraxin-related protein PTX3	NaN	0.028386	101.35	38.165		0	0	0	0	0	0	0	0
ADLNQGIGEPQSPSR	Unmodified	1567.76	Q96C19	EFHD2	EF-hand domain-containing protein D2	NaN	1.9603e-32	210.93	74.659		0	0	0	0	0	0	0	0
ADMQNLVER	Acetyl (N-term)	1116.52	Q01518-2;Q01518;Q5T0R8;Q5T0S3;Q5T0R7;Q5T0R6;Q5T0R5;Q5T0R4;Q5T0R3;Q5T0R2;Q5T0R1;Q5T0R9	CAP1	Adenylyl cyclase-associated protein 1;Adenylyl cyclase-associated protein	NaN	0.0049753	153.24	46.645		0	0	0	0	0	0	0	0
ADSELQLVEQR	Acetyl (N-term)	1328.66	H3BQZ9;P07741;H3BSW3;H3BQF1;H3BQB1;P07741-2	APRT	Adenine phosphoribosyltransferase	NaN	1.7388e-05	178.84	71.962		0	0	0	0	0	0	0	0
ADSTVMGGNSAGELCVFPF	Unmodified	1957.86	P14780	MMP9	Matrix metalloproteinase-9;67 kDa matrix metalloproteinase-9;82 kDa matrix metalloproteinase-9	NaN	0.0016392	138.89	88.332		0	0	0	0	0	0	0	0
AEAGVPAEFSIWTR	Unmodified	1532.76	Q60FE5;P21333-2;P21333;A0A7P0NMY4;H0Y5C6	FLNA	Filamin-A	NaN	0.0035858	150.06	75.215		0	0	0	0	0	0	0	0
AEAGVTLISPFVGR	Unmodified	1415.78	P37837;F2Z393	TALDO1	Transaldolase	NaN	1.7855e-05	162.26	69.722		0	0	0	0	0	0	0	0
AEASSDPGAEER	Acetyl (N-term)	1259.53	P33241;A0A6Q8PGR6	LSP1	Lymphocyte-specific protein 1	NaN	0.002185	161.51	70.803		0	0	0	0	0	0	0	0
AECMLQQAER	Unmodified	1234.54	P13796	LCP1	Plastin-2	NaN	0.0046924	154.85	74.411		0	0	0	0	0	0	0	0
AEGSDVANAVLDGADC	Unmodified	1562.65	P14618;P14618-2;B4DNK4;H3BTN5;P14618-3;A0A804F6T5;A0A804F729;H3BR70	PKM	Pyruvate kinase PKM;Pyruvate kinase	NaN	0.02579	123.01	79.05		0	0	0	0	0	0	0	0
AEGSDVANAVLDGADCI	Unmodified	1675.74	P14618;P14618-2;B4DNK4;H3BTN5;P14618-3;A0A804F6T5;A0A804F729;H3BR70	PKM	Pyruvate kinase PKM;Pyruvate kinase	NaN	2.1249e-48	205.12	142.66		0	0	0	0	0	0	0	0
AEPEDHYFLLTEPPLNTPENR	Unmodified	2481.18	B4DXW1;P61158;F8WDR7	ACTR3	Actin-related protein 3	NaN	3.3435e-67	225.09	148.36		0	0	0	0	0	0	0	0
AFALWSAVTPLTF	Unmodified	1422.75	P14780	MMP9	Matrix metalloproteinase-9;67 kDa matrix metalloproteinase-9;82 kDa matrix metalloproteinase-9	NaN	0.0010926	156.75	87.862		0	0	0	0	0	0	0	0
AFALWSAVTPLTFT	Unmodified	1523.8	P14780	MMP9	Matrix metalloproteinase-9;67 kDa matrix metalloproteinase-9;82 kDa matrix metalloproteinase-9	NaN	0.031606	131.06	79.135		0	0	0	0	0	0	0	0
AFALWSAVTPLTFTR	Unmodified	1679.9	P14780	MMP9	Matrix metalloproteinase-9;67 kDa matrix metalloproteinase-9;82 kDa matrix metalloproteinase-9	NaN	0.016213	138.31	70.355		0	0	0	0	0	0	0	0
AFVHWYVGEGMEEGEFSEAR	Unmodified	2329.01	P68366-2;P68366	TUBA4A	Tubulin alpha-4A chain	NaN	0.00042855	151.95	79.515		0	0	0	0	0	0	0	0
AFYVNVLNEEQR	Unmodified	1480.73	P04040	CAT	Catalase	NaN	3.0943e-35	223.36	155.35		0	0	0	0	0	0	0	0
AGDWQCPNPGCGNQNFAWR	Unmodified	2233.92	A0A0D9SFL3;B0QYK0;C9JGE3;Q01844-2;Q01844-6;Q01844-3;Q01844;Q01844-5	EWSR1	RNA-binding protein EWS	NaN	1.1867e-33	189.24	133.98		0	0	0	0	0	0	0	0
AGFAGDDAPR	Unmodified	975.441	A5A3E0;F8WCH0;P60709;E7EVS6;A0A2R8Y793;A6NL76;P63267;P68133;P68032;P62736;A0A2R8YGF8;Q6S8J3;G5E9R0;A0A6Q8PH58;P63267-2;P0CG38;C9JUM1;C9JZR7;C9JTX5;P0CG39;C9JFL5;F8WB63;B8ZZJ2;A0A6Q8PGD7;P63261;A0A804GS07;I3L4N8;I3L3I0;I3L1U9;I3L3R2;J3KT65;K7EM38;F6UVQ4;F6QUT6;A0A7P0TBL1	POTEF;ACTG2;ACTB;ACTA1;ACTC1;ACTA2;POTEE;POTEI;POTEJ;ACTG1	POTE ankyrin domain family member F;Actin, cytoplasmic 1;Actin, cytoplasmic 1, N-terminally processed;Actin, gamma-enteric smooth muscle;Actin, alpha skeletal muscle;Actin, alpha cardiac muscle 1;Actin, aortic smooth muscle;POTE ankyrin domain family member E;POTE ankyrin domain family member I;POTE ankyrin domain family member J;Actin, cytoplasmic 2;Actin, cytoplasmic 2, N-terminally processed	NaN	0.0032276	160.63	74.158		0	0	0	0	0	0	0	0
AGGGAGDPGLGAAAAPAPETR	Acetyl (N-term)	1804.87	Q13637	RAB32	Ras-related protein Rab-32	NaN	0.0031502	106.76	52.271		0	0	0	0	0	0	0	0
AGGPTTPLSPTR	Unmodified	1153.61	E9PBF6;P20700;A0A0D9SFE5;A0A0D9SFY5	LMNB1	Lamin-B1	NaN	0.013193	139.38	85.889		0	0	0	0	0	0	0	0
AGLQFPVGR	Unmodified	943.524	Q93077;Q7L7L0;P04908;A0A3B3IS11;A0A0U1RR32;A0A0U1RRH7;Q99878;Q96KK5;Q9BTM1;Q16777;Q8IUE6;Q6FI13;P20671;P0C0S8;P16104;Q9BTM1-2;C9J0D1;A0A494C189;Q71UI9-5;Q71UI9-2;Q96QV6;Q71UI9;P0C0S5	HIST1H2AC;HIST3H2A;HIST1H2AB;HIST1H2AJ;HIST1H2AH;H2AFJ;HIST2H2AC;HIST2H2AB;HIST2H2AA3;HIST1H2AD;HIST1H2AG;H2AFX;H2AFV;HIST1H2AA;H2AFZ	Histone H2A type 1-C;Histone H2A type 3;Histone H2A type 1-B/E;Histone H2A type 1-J;Histone H2A type 1-H;Histone H2A.J;Histone H2A type 2-C;Histone H2A type 2-B;Histone H2A type 2-A;Histone H2A type 1-D;Histone H2A type 1;Histone H2AX;Histone H2A;Histone H2A.V;Histone H2A type 1-A;Histone H2A.Z	NaN	0.0035079	160.03	67.335		0	0	0	0	0	0	0	0
AGTQIENIDEDFR	Unmodified	1506.7	H7C144;F5GXS2;O43707;O43707-3;K7EP19	ACTN4	Alpha-actinin-4	NaN	0.00061264	155.33	79.235		0	0	0	0	0	0	0	0
AGTQIENIEEDFR	Unmodified	1520.71	P12814;A0A804HJU8;A0A804HII9;A0A804HKE2;P12814-3;A0A804HIN7;A0A804HK61;A0A7I2V4Y4;A0A804HLD0;P12814-2;P12814-4;A0A804HLF4;A0A804HJQ9;G3V2N5;A0A804HIY0;A0A494C1A0;A0A804HI95;P35609-2;P35609;A0A804HKG0;A0A494C033;A0A494C166;Q08043;A0A494C0Q3;A0A087WSZ2;G3V380;G3V5M4	ACTN1;ACTN2;ACTN3	Alpha-actinin-1;Alpha-actinin-2;Alpha-actinin-3	NaN	2.9278e-05	166.97	52.003		0	0	0	0	0	0	0	0
AGWNAYIDNLMADGTCQDA	Acetyl (N-term)	2126.87	P07737;CON__P02584	PFN1	Profilin-1	NaN	0.0053401	91.518	48.7		0	0	0	0	0	0	0	0
AHLVAVFNEYQR	Unmodified	1445.74	P50995-2;P50995;H0Y6E1	ANXA11	Annexin A11	NaN	0.024371	128.01	77.555		0	0	0	0	0	0	0	0
AIDGINQR	Unmodified	885.467	J3KNB4;P49913	CAMP	Cathelicidin antimicrobial peptide;Antibacterial protein FALL-39;Antibacterial protein LL-37	NaN	0.00012742	195.98	71.097		0	0	0	0	0	0	0	0
AIFLADGNVFTTGFSR	Unmodified	1714.87	Q9ULV4;Q9ULV4-2;Q9ULV4-3;B4E3S0	CORO1C	Coronin-1C;Coronin	NaN	0.025472	129.74	47.77		0	0	0	0	0	0	0	0
AIGTQQATPGPANSGR	Unmodified	1524.76	P13688-3;P13688-4;P13688-11;P13688-9;P13688-2;P13688-6;P13688-5;P13688-8;P13688-10;P13688;M0R2K4;M0R109;P13688-7	CEACAM1	Carcinoembryonic antigen-related cell adhesion molecule 1	NaN	1.9277e-38	205.12	113.42		0	0	0	0	0	0	0	0
AISSIGLECQSVTSR	Unmodified	1606.8	Q9HD89	RETN	Resistin	NaN	5.9741e-168	275.76	154.77		0	0	0	0	0	0	0	0
ALAGNPKATPPQIVNGDQYC	Unmodified	2113.03	Q5T123;Q9H299	SH3BGRL3	SH3 domain-binding glutamic acid-rich-like protein 3	NaN	0.0079855	126.1	60.074		0	0	0	0	0	0	0	0
ALCIGDEQGENKCVPNSNER	Unmodified	2289.01	E7EQB2;E7ER44;P02788;P02788-2	LTF	Lactotransferrin;Lactoferricin-H;Kaliocin-1;Lactoferroxin-A;Lactoferroxin-B;Lactoferroxin-C	NaN	0.0039329	128.71	80.431		0	0	0	0	0	0	0	0
ALEHSIQYSGEVR	Unmodified	1487.74	P04040	CAT	Catalase	NaN	0.00072449	156.01	70.723		0	0	0	0	0	0	0	0
ALENDPDCR	Unmodified	1088.46	P13796;Q5TBN3;U3KQI3;A0A0A0MSQ0;P13797-3;P13797-2;P13797	LCP1;PLS3	Plastin-2;Plastin-3	NaN	0.032111	114.5	29.233		0	0	0	0	0	0	0	0
ALGLDHSSVPEALMYPMYR	Unmodified	2149.03	P14780	MMP9	Matrix metalloproteinase-9;67 kDa matrix metalloproteinase-9;82 kDa matrix metalloproteinase-9	NaN	0.0049599	127.2	75.653		0	0	0	0	0	0	0	0
ALHVGFDNFEQLLSGAHWMDQHFR	Unmodified	2854.34	A0A2U3TZU2;P06744;P06744-2;K7EQ48;CON__Q3ZBD7	GPI	Glucose-6-phosphate isomerase	NaN	1.8061e-06	118.36	62.612		0	0	0	0	0	0	0	0
ALLDSLQLGPDSLTV	Unmodified	1540.83	Q14697;Q14697-2	GANAB	Neutral alpha-glucosidase AB	NaN	1.745e-17	186.87	103.37		0	0	0	0	0	0	0	0
ALLELQLEPEELYQTFQR	Unmodified	2219.15	P13639	EEF2	Elongation factor 2	NaN	2.7389e-17	231.52	112.62		0	0	0	0	0	0	0	0
ALLTLADGR	Unmodified	928.534	P12429;D6RA82	ANXA3	Annexin A3;Annexin	NaN	0.032111	114.5	36.757		0	0	0	0	0	0	0	0
ALLYEDALYTVLHR	Unmodified	1675.89	Q70J99;Q70J99-3;K7EIH3;K7EQ37;Q70J99-2	UNC13D	Protein unc-13 homolog D	NaN	0.0043602	147.96	93.619		0	0	0	0	0	0	0	0
ALMFMQWGQFIDHDLDFSPESPAR	Unmodified	2837.29	P11678	EPX	Eosinophil peroxidase;Eosinophil peroxidase light chain;Eosinophil peroxidase heavy chain	NaN	3.328e-09	158.52	113.5		0	0	0	0	0	0	0	0
ALMFMQWGQFIDHDLDFSPESPAR	Oxidation (M)	2853.29	P11678	EPX	Eosinophil peroxidase;Eosinophil peroxidase light chain;Eosinophil peroxidase heavy chain	NaN	3.5181e-07	116.48	76.467		0	0	0	0	0	0	0	0
ALNEITESGR	Unmodified	1088.55	A0A494C0X7;P05107;J3KNI6;E7EVZ9	ITGB2	Integrin beta-2;Integrin beta	NaN	0.00383	171.99	90.797		0	0	0	0	0	0	0	0
ALNVEPDGTGLTCSLAPNIISQL	Unmodified	2382.21	P30044-4;P30044-2;P30044-3;P30044	PRDX5	Peroxiredoxin-5, mitochondrial	NaN	0.00021461	133.48	41.236		0	0	0	0	0	0	0	0
ALPAVQQNNLDEDLIR	Unmodified	1807.94	P22314-2;P22314	UBA1	Ubiquitin-like modifier-activating enzyme 1	NaN	0.0092606	149.38	84.741		0	0	0	0	0	0	0	0
ALSSQHQAR	Unmodified	996.51	A0A7P0TAI0;A0A7P0TB36;P11021	HSPA5	78 kDa glucose-regulated protein	NaN	0.008996	144.38	46.577		0	0	0	0	0	0	0	0
ALTSELANAR	Unmodified	1044.56	P26038	MSN	Moesin	NaN	0.0036239	171.73	52.561		0	0	0	0	0	0	0	0
ALVRADAPEEEDHVLVLR	Acetyl (N-term)	2073.09	A0A7P0Z4F8;I3L1Y5;A0A7P0TBA3;A0A7P0Z4B2;A0A7P0T940;A0A7P0T9E3;I3NI03;A0A7P0TBP8;A0A7P0Z476;I3L3U6;A0A7P0T9S9;A0A7P0TAX9;A0A7P0Z4J0;A0A7P0Z4S2;H0Y3Z3;A0A7P0T9K9;I3L514;H7BZ94;I3L0S0;I3L3P5;A0A7P0TA97;A0A7P0T8X1;A0A7P0T8C0;A0A7P0T9U6;A0A7P0T8J3;A0A7P0T9D6;A0A7P0TB26;I3L4M2;A0A7P0TA35;A0A7P0TA71;P07237	P4HB	Protein disulfide-isomerase	NaN	0.03048	106.38	49.505		0	0	0	0	0	0	0	0
ALYETELADAR	Unmodified	1250.61	E9PBF6;P20700;A0A0D9SFE5;A0A0D9SFY5	LMNB1	Lamin-B1	NaN	0.024712	114.97	43.276		0	0	0	0	0	0	0	0
AMGIMNSFVNDIFER	Oxidation (M)	1758.81	U3KQK0;Q99880;Q99879;Q99877;Q93079;Q5QNW6;Q16778;P62807;P58876;P57053;P33778;P23527;P06899;O60814;Q5QNW6-2;Q8N257	HIST1H2BN;HIST1H2BL;HIST1H2BM;HIST1H2BH;HIST2H2BF;HIST2H2BE;HIST1H2BC;HIST1H2BD;H2BFS;HIST1H2BB;HIST1H2BO;HIST1H2BJ;HIST1H2BK;HIST3H2BB	Histone H2B;Histone H2B type 1-L;Histone H2B type 1-M;Histone H2B type 1-N;Histone H2B type 1-H;Histone H2B type 2-F;Histone H2B type 2-E;Histone H2B type 1-C/E/F/G/I;Histone H2B type 1-D;Histone H2B type F-S;Histone H2B type 1-B;Histone H2B type 1-O;Histone H2B type 1-J;Histone H2B type 1-K;Histone H2B type 3-B	NaN	2.2361e-39	217.14	132.83		0	0	0	0	0	0	0	0
AMGIMNSFVNDIFER	Unmodified	1742.81	U3KQK0;Q99880;Q99879;Q99877;Q93079;Q5QNW6;Q16778;P62807;P58876;P57053;P33778;P23527;P06899;O60814;Q5QNW6-2;Q8N257	HIST1H2BN;HIST1H2BL;HIST1H2BM;HIST1H2BH;HIST2H2BF;HIST2H2BE;HIST1H2BC;HIST1H2BD;H2BFS;HIST1H2BB;HIST1H2BO;HIST1H2BJ;HIST1H2BK;HIST3H2BB	Histone H2B;Histone H2B type 1-L;Histone H2B type 1-M;Histone H2B type 1-N;Histone H2B type 1-H;Histone H2B type 2-F;Histone H2B type 2-E;Histone H2B type 1-C/E/F/G/I;Histone H2B type 1-D;Histone H2B type F-S;Histone H2B type 1-B;Histone H2B type 1-O;Histone H2B type 1-J;Histone H2B type 1-K;Histone H2B type 3-B	NaN	4.4561e-106	251.81	163.65		0	0	0	0	0	0	0	0
AMGIMNSFVNDIFER	Deamidation (NQ)	1743.8	U3KQK0;Q99880;Q99879;Q99877;Q93079;Q5QNW6;Q16778;P62807;P58876;P57053;P33778;P23527;P06899;O60814;Q5QNW6-2;Q8N257	HIST1H2BN;HIST1H2BL;HIST1H2BM;HIST1H2BH;HIST2H2BF;HIST2H2BE;HIST1H2BC;HIST1H2BD;H2BFS;HIST1H2BB;HIST1H2BO;HIST1H2BJ;HIST1H2BK;HIST3H2BB	Histone H2B;Histone H2B type 1-L;Histone H2B type 1-M;Histone H2B type 1-N;Histone H2B type 1-H;Histone H2B type 2-F;Histone H2B type 2-E;Histone H2B type 1-C/E/F/G/I;Histone H2B type 1-D;Histone H2B type F-S;Histone H2B type 1-B;Histone H2B type 1-O;Histone H2B type 1-J;Histone H2B type 1-K;Histone H2B type 3-B	NaN	0.011499	146.16	81.342		0	0	0	0	0	0	0	0
AMGNLQIDFADPSR	Unmodified	1533.72	P04899-6;P04899-3;P04899-5;P04899-2;P04899;P04899-4	GNAI2	Guanine nucleotide-binding protein G(i) subunit alpha-2	NaN	0.026229	145.55	53.016		0	0	0	0	0	0	0	0
AMGWGLLGR	Unmodified	959.501	P08246	ELANE	Neutrophil elastase	NaN	0.031925	114.72	34.259		0	0	0	0	0	0	0	0
ANLQIDQINTDLNLER	Unmodified	1868.96	P35579;P35579-2	MYH9	Myosin-9	NaN	3.0542e-39	252.96	148.52		0	0	0	0	0	0	0	0
ANTVLSGGTTMYPGIADR	Unmodified	1822.89	P60709;E7EVS6;A0A2R8Y793;A0A6Q8PFE4;P63261;A0A804GS07;I3L4N8	ACTB;ACTG1	Actin, cytoplasmic 1;Actin, cytoplasmic 1, N-terminally processed;Actin, cytoplasmic 2;Actin, cytoplasmic 2, N-terminally processed	NaN	1.8281e-06	165.51	67.466		0	0	0	0	0	0	0	0
ANVAVVSGAPLQGQLVAR	Unmodified	1748.99	O00560-3;O00560	SDCBP	Syntenin-1	NaN	0.0092418	139.46	67.576		0	0	0	0	0	0	0	0
ANVAVVSGAPLQGQLVARPS	Unmodified	1933.07	O00560-3;O00560	SDCBP	Syntenin-1	NaN	0.0009732	158.89	96.365		0	0	0	0	0	0	0	0
APAACLNFNCMLILLPVCR	Unmodified	2232.1	P04839	CYBB	Cytochrome b-245 heavy chain	NaN	9.7679e-59	208.33	135.06		0	0	0	0	0	0	0	0
APASEEEFQFLR	Unmodified	1422.68	H3BT57;P29590-14;P29590-10;P29590-4;P29590-12;P29590-2;P29590-5;P29590-9;P29590-13;P29590-3;P29590-8;P29590-11;P29590	PML	Protein PML	NaN	0.0051601	153.1	87.945		0	0	0	0	0	0	0	0
APDFVFYAPR	Unmodified	1181.59	P26038;A0A2R8Y7M3;A0A2R8Y5S7;P35241-4;P35241;P35241-5;E7EQR4;P15311	MSN;RDX;EZR	Moesin;Radixin;Ezrin	NaN	0.0046924	158.07	103.35		0	0	0	0	0	0	0	0
APEAWDYGQGFVNEEMIR	Unmodified	2110.94	P00387-2;P00387;P00387-3	CYB5R3	NADH-cytochrome b5 reductase 3;NADH-cytochrome b5 reductase 3 membrane-bound form;NADH-cytochrome b5 reductase 3 soluble form	NaN	0.0042513	166.86	112.16		0	0	0	0	0	0	0	0
APVAQFVNWIDSIIQR	Unmodified	1855.99	P08246	ELANE	Neutrophil elastase	NaN	2.8674e-32	201.72	90.609		0	0	0	0	0	0	0	0
APWIEQEGPEYWDGETR	Unmodified	2061.91	A0A140T955;A0A140T933;A0A1W2PPQ2;A0A1W2PRT9;Q53Z42;A0A140T9I0;A0A140T9X5;A0A140T913	HLA-A		NaN	0.00076621	188.09	114.59		0	0	0	0	0	0	0	0
APWIEQEGPEYWDLQTR	Unmodified	2116.99	A0A140T941;A0A1W2PQS8;A0A140T9Z6;B0UXQ0	HLA-A		NaN	0.0051537	139.48	76.003		0	0	0	0	0	0	0	0
APWIEQEGPEYWDQETR	Unmodified	2132.94	A0A140T975;Q9GJ45;A0A1W2PS39;Q5RJ27;Q5SRN7;A0A0G2JI36;A0A1W2PS24;A0A1W2PQD0;Q5SUL5;A0A1W2PSE7;Q5SRN5;A0A0G2JIF2;A0A0G2JL56;P04439;P04439-2	HLA-A	HLA class I histocompatibility antigen, A-3 alpha chain	NaN	5.8886e-16	178.84	28.35		0	0	0	0	0	0	0	0
APWIEQEGPEYWDR	Unmodified	1774.8	Q2L6G2;D5H3J5;A0A140TA14;A0A140TA11;A0A140T9Y5;A0A140T997;D9J307;A0A140TA13;A0A140T953;P01889;F6U0H7;A0A140T8W8;A0A1W2PR61;A0A1W2PPF8;Q5SPM2;A0A140T8Y4;A0A0G2JPD3	HLA-B;HLA-A	HLA class I histocompatibility antigen, B-7 alpha chain	NaN	1.5297e-06	173.04	102.94		0	0	0	0	0	0	0	0
APWIEQEGPEYWDRETQ	Unmodified	2132.94	Q2L6G2;D5H3J5;A0A140TA14;A0A140TA11;A0A140T9Y5;A0A140T997;D9J307;A0A140TA13;A0A140T953	HLA-B		NaN	0.00028228	159	6.8404		0	0	0	0	0	0	0	0
APWVEQEGPEYWDR	Unmodified	1760.78	A0A1W2PRZ0;A0A1W2PR11;A0A140T937;Q5QT33;O78179;O19617;A0A140T962;A0A140T921;A2AEA2;A0A140T9J9;A0A140T9H5;A0A140T912;A0A140T9U8;A0A140T9B3;A0A140T930;P10321;A0A140TA05;A0A140T9M5;A0A140T9L3;A0A140T9E1;A0A140T942;A0A140T9W2;Q5RIP0;Q53YP1;A0A0G2JIF0;A0A140T9U0;A0A0G2JH50;A0A140T9M0;A2BF26;P10321-2;A0A140TA19;A0A140T9S7;A0A140T9Q4;A0A140T9T1;F8W9Z8;A0A140TA12;A0A140TA03;A0A140T9Z7;A0A140T9Z4;A0A0G2JK…	HLA-C;HLA-Cw	HLA class I histocompatibility antigen, Cw-7 alpha chain	NaN	5.3775e-25	203.61	141.8		0	0	0	0	0	0	0	0
AQEGLRPGTLC	Unmodified	1200.59	P08311	CTSG	Cathepsin G	NaN	1.0291e-05	192.64	126.21		0	0	0	0	0	0	0	0
AQEGLRPGTLCTV	Unmodified	1400.71	P08311	CTSG	Cathepsin G	NaN	0.0013816	155.33	101.74		0	0	0	0	0	0	0	0
AQEGLRPGTLCTVAGWGR	Unmodified	1927.97	P08311	CTSG	Cathepsin G	NaN	2.5706e-16	199.05	129.6		0	0	0	0	0	0	0	0
AQEGLRPGTLCTVAGWGR	Deamidation (NQ)	1928.95	P08311	CTSG	Cathepsin G	NaN	0.011977	115.66	56.027		0	0	0	0	0	0	0	0
AQLQQIQASLLGSMEQALR	Unmodified	2084.1	P52790;H0Y8U9	HK3	Hexokinase-3	NaN	4.2812e-141	252.79	109.73		0	0	0	0	0	0	0	0
AQMPAYQELVEEAIAYGR	Unmodified	2037.98	P37837;F2Z393;E9PKI8	TALDO1	Transaldolase	NaN	0.008129	126.63	74.242		0	0	0	0	0	0	0	0
AQQEDALAQQAFEEAR	Unmodified	1803.84	J3KS23;A0A494C0A9;Q13951;Q13951-2	CBFB	Core-binding factor subunit beta	NaN	0.0033143	195.71	108.04		0	0	0	0	0	0	0	0
AQQELEEQTR	Unmodified	1230.58	P26038	MSN	Moesin	NaN	0.0050162	199.7	62.908		0	0	0	0	0	0	0	0
AQQVAVQEQEIAR	Unmodified	1468.76	O75955-2;O75955;A0A140T907;A0A140T9W4;A0A140T9X0;A2AB09;A0A140T9R1	FLOT1	Flotillin-1	NaN	0.0018844	152.7	78.232		0	0	0	0	0	0	0	0
AQWFAIQHI	Unmodified	1112.58	P12724	RNASE3	Eosinophil cationic protein	NaN	0.0055042	151.29	76.877		0	0	0	0	0	0	0	0
ARGEELDEDLFLQLTGGHEAF	Unmodified	2346.11	Q86UX7-2;Q86UX7;H0YFT5	FERMT3	Fermitin family homolog 3	NaN	3.8975e-05	116.39	66.257		0	0	0	0	0	0	0	0
ARPHAWPFMVSLQLR	Unmodified	1807.97	P08246	ELANE	Neutrophil elastase	NaN	1.2037e-33	212.9	122.07		0	0	0	0	0	0	0	0
ASAPNSHVPLSSAFFASWR	Unmodified	2031	P11678	EPX	Eosinophil peroxidase;Eosinophil peroxidase light chain;Eosinophil peroxidase heavy chain	NaN	0.0066992	89.831	46.461		0	0	0	0	0	0	0	0
ASCFQSQNPGVSTVVLGAYDLR	Unmodified	2368.15	P20160;A0A087WXP0	AZU1	Azurocidin	NaN	0.00014154	172.32	104.44		0	0	0	0	0	0	0	0
ASFSQPLFQAVAAICR	Unmodified	1764.9	Q86UX7-2;Q86UX7;F5H1C6	FERMT3	Fermitin family homolog 3	NaN	0.0097919	162.36	101.96		0	0	0	0	0	0	0	0
ASGEHSPGSGAAR	Acetyl (N-term)	1224.55	A6NKB8;Q9H4A4	RNPEP	Aminopeptidase B	NaN	0.0004452	159.94	72.461		0	0	0	0	0	0	0	0
ASHTAPQVLFSHR	Unmodified	1449.75	O15144;H7C3F9	ARPC2	Actin-related protein 2/3 complex subunit 2	NaN	2.1836e-32	211.22	111.24		0	0	0	0	0	0	0	0
ASSGMADSANHLPFFFGNITR	Acetyl (N-term)	2281.06	P43405-2;P43405	SYK	Tyrosine-protein kinase SYK	NaN	0.0022802	157.37	95.638		0	0	0	0	0	0	0	0
ATENDIYNFFSPLNPMR	Unmodified	2027.94	P55795	HNRNPH2	Heterogeneous nuclear ribonucleoprotein H2	NaN	0.00655	136.38	79.212		0	0	0	0	0	0	0	0
ATLQAALCLENFSSQVVER	Unmodified	2135.07	F8WDW3;F8WE39;F8WDD7;H7C0A3;F8WCF6;A0A0A6YYG9;P59998;P59998-3;P59998-2	ARPC4;ARPC4-TTLL3	Actin-related protein 2/3 complex subunit 4	NaN	0.0020628	150.34	64.491		0	0	0	0	0	0	0	0
ATNYNAGDRSTDYGIFQINSR	Unmodified	2362.09	P61626;F8VV32;A0A0B4J259	LYZ	Lysozyme C;Lysozyme	NaN	0.0012214	124.94	43.23		0	0	0	0	0	0	0	0
AVCMLSNTTAIAEAWAR	Unmodified	1863.9	P68366-2;P68366	TUBA4A	Tubulin alpha-4A chain	NaN	4.8565e-19	198.55	76.942		0	0	0	0	0	0	0	0
AVEYLLMGIPGDR	Unmodified	1432.74	P54727-2;P54727	RAD23B	UV excision repair protein RAD23 homolog B	NaN	0.01115	138.25	25.408		0	0	0	0	0	0	0	0
AVFPSIVGR	Unmodified	944.544	A5A3E0;F8WCH0;P60709;E7EVS6;A0A2R8Y793;A6NL76;P63267;P68133;P68032;P62736;A0A2R8YGF8;Q6S8J3;G5E9R0;A0A6Q8PH58;P63267-2;P0CG38;C9JUM1;C9JZR7;Q9BYX7;C9JTX5;C9JFL5;F8WB63;B8ZZJ2;P63261;A0A804GS07;I3L4N8;I3L3I0;I3L1U9;I3L3R2;J3KT65;K7EM38;F6UVQ4;F6QUT6	POTEF;ACTG2;ACTB;ACTA1;ACTC1;ACTA2;POTEE;POTEI;POTEKP;ACTG1	POTE ankyrin domain family member F;Actin, cytoplasmic 1;Actin, cytoplasmic 1, N-terminally processed;Actin, gamma-enteric smooth muscle;Actin, alpha skeletal muscle;Actin, alpha cardiac muscle 1;Actin, aortic smooth muscle;POTE ankyrin domain family member E;POTE ankyrin domain family member I;Putative beta-actin-like protein 3;Putative beta-actin-like protein 3, N-terminally processed;Actin, cy…	NaN	0.00083362	166.05	60.782		0	0	0	0	0	0	0	0
AVFPSIVGRPR	Unmodified	1197.7	A5A3E0;F8WCH0;P60709;E7EVS6;A0A2R8Y793;A6NL76;P63267;P68133;P68032;P62736;A0A2R8YGF8;Q6S8J3;G5E9R0;A0A6Q8PH58;P63267-2;P0CG38;C9JUM1;C9JZR7;Q9BYX7;C9JTX5;C9JFL5;F8WB63;B8ZZJ2;P63261;A0A804GS07;I3L4N8;I3L3I0;I3L1U9;I3L3R2;J3KT65;K7EM38;F6UVQ4;F6QUT6	POTEF;ACTG2;ACTB;ACTA1;ACTC1;ACTA2;POTEE;POTEI;POTEKP;ACTG1	POTE ankyrin domain family member F;Actin, cytoplasmic 1;Actin, cytoplasmic 1, N-terminally processed;Actin, gamma-enteric smooth muscle;Actin, alpha skeletal muscle;Actin, alpha cardiac muscle 1;Actin, aortic smooth muscle;POTE ankyrin domain family member E;POTE ankyrin domain family member I;Putative beta-actin-like protein 3;Putative beta-actin-like protein 3, N-terminally processed;Actin, cy…	NaN	0.00012242	143.37	71.144		0	0	0	0	0	0	0	0
AVIDDAFAR	Unmodified	976.498	P14780	MMP9	Matrix metalloproteinase-9;67 kDa matrix metalloproteinase-9;82 kDa matrix metalloproteinase-9	NaN	0.0024345	162.5	57.113		0	0	0	0	0	0	0	0
AVTEQGHELSNEER	Unmodified	1597.73	P31946-2;P31946;Q4VY20;Q4VY19;A0A0J9YWE8;A0A0J9YWZ2	YWHAB	14-3-3 protein beta/alpha;14-3-3 protein beta/alpha, N-terminally processed	NaN	3.2877e-16	184.34	93.43		0	0	0	0	0	0	0	0
AWDQEAEGAGPELGLR	Unmodified	1697.8	F5H4B6;Q8IZ83-3;Q8IZ83	ALDH16A1	Aldehyde dehydrogenase family 16 member A1	NaN	0.0014638	157.03	48.714		0	0	0	0	0	0	0	0
AWGTWGPGAEPEDWGILGR	Unmodified	2053.96	A0A4V7I447;Q0VD83-3;Q0VD83	APOBR	Apolipoprotein B receptor	NaN	0.001218	173.72	112.69		0	0	0	0	0	0	0	0
AYEPQGGSGYDYSYAGGR	Unmodified	1896.79	P61978-3;P61978;P61978-2;S4R359;Q5T6W2	HNRNPK	Heterogeneous nuclear ribonucleoprotein K	NaN	6.5038e-07	192.65	139.08		0	0	0	0	0	0	0	0
AYLEGLCVESLR	Unmodified	1408.7	Q2L6G2;D5H3J5;A0A140TA14;A0A140TA11;A0A140T9Y5;A0A140T997;A0A140T9H3;A0A140T9A9	HLA-B		NaN	0.037048	112.11	54.558		0	0	0	0	0	0	0	0
AYLEGTCVEWLR	Unmodified	1495.71	A0A1W2PRZ0;A0A1W2PR11;A0A140T937;Q5QT33;O78179;O19617;A0A140T962;A0A140T921;A2AEA2;A0A140T9J9;A0A140T9H5;A0A140T912;A0A140T9U8;A0A140T9B3;A0A140T930;P10321;A0A140TA05;A0A140T9S9;A0A140T951;A0A1W2PRX1;A0A1W2PP77;A0A140T9M5;A0A140T9L3;A0A140T9E1;A0A140T942;Q5RIP0;A0A0G2JIF0;A0A0G2JH50;A2BF26;P10321-2;A0A140TA19;A0A1W2PS56;A0A140T9S7;A0A140T9Q4;A0A140T955;A0A140T933;A0A1W2PPQ2;A0A1W2PRT9;Q53Z42;A0A1…	HLA-C;HLA-Cw;HLA-A	HLA class I histocompatibility antigen, Cw-7 alpha chain	NaN	0.023786	129.85	30.036		0	0	0	0	0	0	0	0
AYLQIQSPAGQSR	Unmodified	1417.73	P08311	CTSG	Cathepsin G	NaN	0.022659	125.74	38.855		0	0	0	0	0	0	0	0
CDMEVSCPDGYTCCR	Oxidation (M)	1924.65	P28799-2;P28799;K7EKL3;P28799-3	GRN	Granulins;Acrogranin;Paragranulin;Granulin-1;Granulin-2;Granulin-3;Granulin-4;Granulin-5;Granulin-6;Granulin-7	NaN	0.0036841	152.67	84.603		0	0	0	0	0	0	0	0
CESAPGCGVWQRPV	Unmodified	1601.71	A0A7P0Z4D6;D6RGY2;A0A7P0T9L0;A0A7P0T8G1;A0A7P0TB65;A0A7P0T937;A0A7P0T840;A0A7P0TAE9;P27824-3;P27824;P27824-2;A0A7P0TAR9;A0A7P0Z484	CANX	Calnexin	NaN	1.3054e-05	163.66	100.86		0	0	0	0	0	0	0	0
CFQSQNPGVSTVVLGAYDLR	Unmodified	2210.08	P20160;A0A087WXP0	AZU1	Azurocidin	NaN	0.0019535	171.81	112.65		0	0	0	0	0	0	0	0
CGYAGSNFPEHIFPALVGR	Unmodified	2091	P61160;P61160-2;A0A1B0GWD0;A0A1B0GWH0	ACTR2	Actin-related protein 2	NaN	0.0028509	115.66	75.419		0	0	0	0	0	0	0	0
CHPGFEGSACQCER	Unmodified	1693.64	A0A494C0X7;P05107;D3DSM0	ITGB2	Integrin beta-2;Integrin beta	NaN	0.025045	124.47	89.12		0	0	0	0	0	0	0	0
CLAENAGDVAFVKDV	Deamidation (NQ)	1607.75	E7EQB2;E7ER44;P02788;P02788-2	LTF	Lactotransferrin;Lactoferricin-H;Kaliocin-1;Lactoferroxin-A;Lactoferroxin-B;Lactoferroxin-C	NaN	0.031931	136.27	52.769		0	0	0	0	0	0	0	0
CLAENAGDVAFVKDVTVLQNT	Unmodified	2263.12	E7EQB2;E7ER44;P02788;P02788-2	LTF	Lactotransferrin;Lactoferricin-H;Kaliocin-1;Lactoferroxin-A;Lactoferroxin-B;Lactoferroxin-C	NaN	0.015786	115.82	47.819		0	0	0	0	0	0	0	0
CLSEQIADAYSSFR	Unmodified	1645.74	H0Y4R4;A0A0A0MSK5;J3KN66;Q5JTV8;Q5JTV8-3	TOR1AIP1	Torsin-1A-interacting protein 1	NaN	4.1816e-09	171.05	96.109		0	0	0	0	0	0	0	0
CLTQSGINGTYSPFSLETCR	Deamidation (NQ)	2291.02	H7BXD5;P28676;C9JIZ3;C9JV47;C9JWQ8	GCA	Grancalcin	NaN	9.9789e-81	236.12	142.29		0	0	0	0	0	0	0	0
CMGTVTLNQAR	Unmodified	1249.59	J3KNB4;P49913	CAMP	Cathelicidin antimicrobial peptide;Antibacterial protein FALL-39;Antibacterial protein LL-37	NaN	0.0023446	166.09	70.347		0	0	0	0	0	0	0	0
CPEALFQPS	Unmodified	1047.47	P60709;E7EVS6;A0A2R8Y793;A0A6Q8PFE4;A0A2R8YEA7;P63261;A0A804GS07;I3L4N8	ACTB;ACTG1	Actin, cytoplasmic 1;Actin, cytoplasmic 1, N-terminally processed;Actin, cytoplasmic 2;Actin, cytoplasmic 2, N-terminally processed	NaN	0.017043	138.83	0		0	0	0	0	0	0	0	0
CPEALFQPSFLGMES	Unmodified	1711.76	P60709;E7EVS6;A0A2R8Y793;A0A6Q8PFE4;A0A2R8YEA7;P63261;A0A804GS07;I3L4N8	ACTB;ACTG1	Actin, cytoplasmic 1;Actin, cytoplasmic 1, N-terminally processed;Actin, cytoplasmic 2;Actin, cytoplasmic 2, N-terminally processed	NaN	0.0077713	149.96	99.675		0	0	0	0	0	0	0	0
CPEALFQPSFLGMESC	Unmodified	1871.79	P60709;E7EVS6;A0A2R8Y793;A0A6Q8PFE4;A0A2R8YEA7;P63261;A0A804GS07;I3L4N8	ACTB;ACTG1	Actin, cytoplasmic 1;Actin, cytoplasmic 1, N-terminally processed;Actin, cytoplasmic 2;Actin, cytoplasmic 2, N-terminally processed	NaN	1.9153e-15	177.57	119.68		0	0	0	0	0	0	0	0
CPEALFQPSFLGMESCGIHET	Oxidation (M)	2425.04	P60709;E7EVS6;A0A2R8Y793;A0A6Q8PFE4;A0A2R8YEA7;P63261;A0A804GS07;I3L4N8	ACTB;ACTG1	Actin, cytoplasmic 1;Actin, cytoplasmic 1, N-terminally processed;Actin, cytoplasmic 2;Actin, cytoplasmic 2, N-terminally processed	NaN	0.0040227	105.95	60.738		0	0	0	0	0	0	0	0
CPEALFQPSFLGMESCGIHET	Unmodified	2409.04	P60709;E7EVS6;A0A2R8Y793;A0A6Q8PFE4;A0A2R8YEA7;P63261;A0A804GS07;I3L4N8	ACTB;ACTG1	Actin, cytoplasmic 1;Actin, cytoplasmic 1, N-terminally processed;Actin, cytoplasmic 2;Actin, cytoplasmic 2, N-terminally processed	NaN	5.5752e-50	203.39	115.29		0	0	0	0	0	0	0	0
CPYSHFPVGAALLTQEGR	Unmodified	2001.97	P32320	CDA	Cytidine deaminase	NaN	0.030215	118.05	69.317		0	0	0	0	0	0	0	0
CQDEQQYAR	Unmodified	1196.49	Q86UX7-2;Q86UX7	FERMT3	Fermitin family homolog 3	NaN	0.0050204	153.04	70.795		0	0	0	0	0	0	0	0
CQSLTEDLEFR	Unmodified	1396.63	E9PBF6;P20700;A0A0D9SFE5	LMNB1	Lamin-B1	NaN	0.0058124	163.88	97.309		0	0	0	0	0	0	0	0
CQVAGWGSQR	Unmodified	1147.52	P20160;A0A087WXP0	AZU1	Azurocidin	NaN	0.002193	134.26	50.016		0	0	0	0	0	0	0	0
CRIPACIAGER	Unmodified	1301.63	P59666;P59665	DEFA3;DEFA1	Neutrophil defensin 3;HP 3-56;Neutrophil defensin 2;Neutrophil defensin 1;HP 1-56;Neutrophil defensin 2	NaN	0.03735	94.767	42.841		0	0	0	0	0	0	0	0
CRPHNICTFVPR	Unmodified	1555.75	P24158;U3KPS2	PRTN3	Myeloblastin	NaN	0.024429	127.83	60.678		0	0	0	0	0	0	0	0
CSGVEGQDVVQLLR	Unmodified	1558.78	P52790	HK3	Hexokinase-3	NaN	0.0014806	155.97	90.664		0	0	0	0	0	0	0	0
CSTSPLLEACEFLR	Unmodified	1681.78	E7EQB2;E7ER44;P02788;P02788-2	LTF	Lactotransferrin;Lactoferricin-H;Kaliocin-1;Lactoferroxin-A;Lactoferroxin-B;Lactoferroxin-C	NaN	7.6487e-274	301.11	181.78		0	0	0	0	0	0	0	0
CSYQPTMEGVHT	Unmodified	1408.58	Q60FE5;P21333-2;P21333;A0A7P0NMY4;F8WE98;A0A087WWY3;A0A7I2V3E6;A0A669KBC6	FLNA	Filamin-A	NaN	0.0041936	155.84	82.596		0	0	0	0	0	0	0	0
CYGGNLVSIHDFNFNYR	Unmodified	2074.93	Q9Y2Y8	PRG3	Proteoglycan 3	NaN	4.3406e-06	164.11	86.465		0	0	0	0	0	0	0	0
DADVQFLASVLPPDTDPAFFEHLR	Unmodified	2699.32	G5E977;Q6XQN6;Q6XQN6-2;C9J8U2;Q6XQN6-3;H0YDA6;H0YF31	NAPRT	Nicotinate phosphoribosyltransferase	NaN	2.2697e-06	134.8	89.937		0	0	0	0	0	0	0	0
DAEGILEDLQSYR	Unmodified	1507.72	Q9NUQ9;E5RI16;E5RK61;E5RFS4;E5RHU5;E5RGI7;E5RJE1;E5RIR8;E5RJL8	FAM49B	Protein FAM49B	NaN	0.023493	127.87	47.162		0	0	0	0	0	0	0	0
DAFELWSVASPLIFTR	Unmodified	1850.96	P22894;H7C1M3	MMP8	Neutrophil collagenase	NaN	1.4259e-83	239.48	162.2		0	0	0	0	0	0	0	0
DAGPLLISLKDGYVPPKSR	Unmodified	2025.13	P31146	CORO1A	Coronin-1A	NaN	0.03141	116.61	61.799		0	0	0	0	0	0	0	0
DAGVIAGLNVLR	Unmodified	1196.69	A0A0G2JIW1;P0DMV8-2;P0DMV9;P0DMV8;Q53FA3;P34931	HSPA1A;HSPA1B;HSPA1L	Heat shock 70 kDa protein 1A;Heat shock 70 kDa protein 1B;Heat shock 70 kDa protein 1-like	NaN	0.027287	120.12	50.696		0	0	0	0	0	0	0	0
DAPEEEDHVLVLR	Unmodified	1520.75	A0A7P0Z4F8;I3L1Y5;A0A7P0TBA3;A0A7P0Z4B2;A0A7P0T940;A0A7P0T9E3;I3NI03;A0A7P0TBP8;A0A7P0Z476;I3L3U6;A0A7P0T9S9;A0A7P0TAX9;A0A7P0Z4J0;A0A7P0Z4S2;H0Y3Z3;A0A7P0T9K9;I3L514;H7BZ94;I3L0S0;I3L3P5;A0A7P0TA97;A0A7P0T8X1;A0A7P0T8C0;A0A7P0T9U6;A0A7P0T8J3;A0A7P0T9D6;A0A7P0TB26;I3L4M2;A0A7P0TA35;A0A7P0TA71;P07237	P4HB	Protein disulfide-isomerase	NaN	0.027423	119.39	61.707		0	0	0	0	0	0	0	0
DAQELYAAGENR	Unmodified	1335.61	P50995-2;P50995	ANXA11	Annexin A11	NaN	5.8848e-09	194.17	80.459		0	0	0	0	0	0	0	0
DCEQAENWMAAR	Unmodified	1479.59	A0A0D9SF54;A0A0D9SGF6;Q13813-3;Q13813;Q13813-2	SPTAN1	Spectrin alpha chain, non-erythrocytic 1	NaN	6.4146e-05	159.34	67.097		0	0	0	0	0	0	0	0
DDDIAALVVDNGSGM	Acetyl (N-term)	1532.67	P60709;E7EVS6;A0A2R8Y793;A0A2R8YGF8;G5E9R0;A0A6Q8PH58;C9JUM1;C9JZR7;C9JTX5;A0A6Q8PGD7	ACTB	Actin, cytoplasmic 1;Actin, cytoplasmic 1, N-terminally processed	NaN	3.6148e-15	181.4	109.9		0	0	0	0	0	0	0	0
DDDIAALVVDNGSGM	Deamidation (NQ);Acetyl (N-term)	1533.65	P60709;E7EVS6;A0A2R8Y793;A0A2R8YGF8;G5E9R0;A0A6Q8PH58;C9JUM1;C9JZR7;C9JTX5;A0A6Q8PGD7	ACTB	Actin, cytoplasmic 1;Actin, cytoplasmic 1, N-terminally processed	NaN	0.0028374	155.97	107.69		0	0	0	0	0	0	0	0
DDDIAALVVDNGSGMC	Acetyl (N-term)	1692.7	P60709;E7EVS6;A0A2R8Y793;A0A2R8YGF8;G5E9R0;A0A6Q8PH58;C9JUM1;C9JZR7;C9JTX5;A0A6Q8PGD7	ACTB	Actin, cytoplasmic 1;Actin, cytoplasmic 1, N-terminally processed	NaN	0.028956	163.46	99.84		0	0	0	0	0	0	0	0
DEGNYLDDALVR	Unmodified	1378.64	P09525;Q6P452;P09525-2	ANXA4	Annexin A4;Annexin	NaN	0.031474	115.18	55.93		0	0	0	0	0	0	0	0
DENQSINHQMAQEDAQR	Unmodified	2012.86	P20073-2;P20073	ANXA7	Annexin A7	NaN	1.3454e-135	256.52	151.32		0	0	0	0	0	0	0	0
DESANQEEPEAR	Unmodified	1373.57	P50552;K7EM16	VASP	Vasodilator-stimulated phosphoprotein	NaN	0.005493	150.15	93.423		0	0	0	0	0	0	0	0
DESTNVDMSLAQR	Unmodified	1464.65	P50995-2;P50995	ANXA11	Annexin A11	NaN	0.00027454	162.36	82.372		0	0	0	0	0	0	0	0
DEYELLCPDNTR	Unmodified	1523.66	E7EQB2;E7ER44;P02788;P02788-2	LTF	Lactotransferrin;Lactoferricin-H;Kaliocin-1;Lactoferroxin-A;Lactoferroxin-B;Lactoferroxin-C	NaN	3.8229e-18	204.52	108.19		0	0	0	0	0	0	0	0
DFNVGDYIQAVLDR	Unmodified	1623.79	E9PK47;P06737-2;P06737	PYGL	Alpha-1,4 glucan phosphorylase;Glycogen phosphorylase, liver form	NaN	4.8991e-09	208.08	90.05		0	0	0	0	0	0	0	0
DFSALESQLQDTQELLQEENR	Unmodified	2492.17	P35579	MYH9	Myosin-9	NaN	1.8235e-177	326.92	238.11		0	0	0	0	0	0	0	0
DFVNCSTLPALNLASWR	Unmodified	1962.96	P05164-2;P05164;P05164-3	MPO	Myeloperoxidase;Myeloperoxidase;89 kDa myeloperoxidase;84 kDa myeloperoxidase;Myeloperoxidase light chain;Myeloperoxidase heavy chain	NaN	0.0050899	143.43	86.397		0	0	0	0	0	0	0	0
DFVNCSTLPALNLASWR	Deamidation (NQ)	1963.95	P05164-2;P05164;P05164-3	MPO	Myeloperoxidase;Myeloperoxidase;89 kDa myeloperoxidase;84 kDa myeloperoxidase;Myeloperoxidase light chain;Myeloperoxidase heavy chain	NaN	0.015883	121.24	62.562		0	0	0	0	0	0	0	0
DGAGDVAFIR	Unmodified	1019.5	E7EQB2;E7ER44;P02788;P02788-2	LTF	Lactotransferrin;Lactoferricin-H;Kaliocin-1;Lactoferroxin-A;Lactoferroxin-B;Lactoferroxin-C	NaN	7.6239e-05	190.26	108.96		0	0	0	0	0	0	0	0
DGEDQTQDTELVETR	Unmodified	1734.75	A0A1W2PRZ0;A0A1W2PR11;A0A140T937;Q5QT33;O78179;O19617;A0A140T962;A0A140T921;A2AEA2;A0A140T9J9;A0A140T9H5;A0A140T912;A0A140T9U8;A0A140T9B3;A0A140T930;P10321;A0A140T9S9;A0A140T951;A0A1W2PRX1;A0A1W2PP77;A0A140T9W2;Q5RIP0;Q53YP1;A0A0G2JIF0;A0A140T9U0;A0A0G2JH50;A0A140T9M0;A2BF26;P10321-2;A0A140T9G0;A0A1W2PS56;A0A1W2PNZ7;P01893;Q2L6G2;D5H3J5;D9J307;A0A140T9H3;A0A140T9A9;P01889;A0A140T8W8;A0A1W2PR61;A0…	HLA-C;HLA-Cw;HLA-H;HLA-B;HLA-A	HLA class I histocompatibility antigen, Cw-7 alpha chain;Putative HLA class I histocompatibility antigen, alpha chain H;HLA class I histocompatibility antigen, B-7 alpha chain;HLA class I histocompatibility antigen, A-3 alpha chain	NaN	1.9253e-48	218.54	119.65		0	0	0	0	0	0	0	0
DGELPVEDDIDLSDVELDDLGKDEL	Unmodified	2757.26	Q15084-3;Q15084;Q15084-4;Q15084-5;Q15084-2	PDIA6	Protein disulfide-isomerase A6	NaN	1.2464e-05	109.1	63.239		0	0	0	0	2189800	0	0	0
DGETPDPEDPSR	Unmodified	1313.54	P09960-4;P09960;P09960-3;P09960-2	LTA4H	Leukotriene A-4 hydrolase	NaN	0.0048396	154.01	91.904		0	0	0	0	0	0	0	0
DGFDISGNPWICDQNLSDLYR	Unmodified	2484.1	P02750	LRG1	Leucine-rich alpha-2-glycoprotein	NaN	0.0052488	132.23	90.232		0	0	0	0	0	0	0	0
DGGLICTSCR	Unmodified	1137.49	P31146;H3BRY3;H3BTU6;H3BRJ0	CORO1A	Coronin-1A;Coronin	NaN	0.024702	123.86	51.375		0	0	0	0	0	0	0	0
DGHNLISLLEVLSGDSLPR	Unmodified	2034.07	E9PIA2;E9PKG0;E9PMV1;H0YDN1;Q15149-7;Q15149-8;Q15149-9;Q15149-5;Q15149-4;Q15149-6;Q15149-3;Q15149-2;Q15149	PLEC	Plectin	NaN	0.006119	111.57	34.75		0	0	0	0	0	0	0	0
DGQVINETSQH	Unmodified	1226.55	P08670	VIM	Vimentin	NaN	0.020539	116.52	38.001		0	0	0	0	0	0	0	0
DGQVINETSQHHDDLE	Unmodified	1835.79	P08670	VIM	Vimentin	NaN	0.0048882	163.71	95.089		0	0	0	0	0	0	0	0
DGSDYEGWCWPGSAGYPDFTNPTMR	Unmodified	2865.14	Q14697;F5H6X6;Q14697-2;E9PKU7	GANAB	Neutral alpha-glucosidase AB	NaN	2.538e-06	135.55	95.308		0	0	0	0	0	0	0	0
DGVTHTVPIYEGYALPHAILR	Unmodified	2321.22	P60709;E7EVS6;A0A2R8Y793;A0A6Q8PFE4;A0A2R8YEA7;P63261;A0A804GS07;I3L4N8;I3L3I0;I3L1U9	ACTB;ACTG1	Actin, cytoplasmic 1;Actin, cytoplasmic 1, N-terminally processed;Actin, cytoplasmic 2;Actin, cytoplasmic 2, N-terminally processed	NaN	1.7506e-08	164.97	114.98		0	0	0	0	0	0	0	0
DHGLPGYNA	Unmodified	942.42	P11678;P05164-2;P05164;P05164-3	EPX;MPO	Eosinophil peroxidase;Eosinophil peroxidase light chain;Eosinophil peroxidase heavy chain;Myeloperoxidase;Myeloperoxidase;89 kDa myeloperoxidase;84 kDa myeloperoxidase;Myeloperoxidase light chain;Myeloperoxidase heavy chain	NaN	0.030075	130.22	74.717		0	0	0	0	0	0	0	0
DHGLPGYNAWR	Unmodified	1284.6	P11678;P05164-2;P05164;P05164-3	EPX;MPO	Eosinophil peroxidase;Eosinophil peroxidase light chain;Eosinophil peroxidase heavy chain;Myeloperoxidase;Myeloperoxidase;89 kDa myeloperoxidase;84 kDa myeloperoxidase;Myeloperoxidase light chain;Myeloperoxidase heavy chain	NaN	2.0124e-05	177.3	102.26		0	0	0	0	0	0	0	0
DHINLPGFSGQNPLR	Unmodified	1663.84	G3V5M2;P00491	PNP	Purine nucleoside phosphorylase	NaN	2.1705e-17	186.29	115.02		0	0	0	0	0	0	0	0
DHLPPPEEEPLVLMCGPPPMIQYA	Unmodified	2729.29	P00387-2;P00387;P00387-3	CYB5R3	NADH-cytochrome b5 reductase 3;NADH-cytochrome b5 reductase 3 membrane-bound form;NADH-cytochrome b5 reductase 3 soluble form	NaN	0.0004576	102.98	63.691		0	0	0	0	0	0	0	0
DHLQQGSANFIYDDFLQGT	Unmodified	2167.98	H7BXD5;P28676	GCA	Grancalcin	NaN	1.7181e-45	218.11	160.94		0	0	0	0	0	0	0	0
DIGAIAQVHAENGDIIAEEQQR	Unmodified	2376.17	A0A1C7CYX9;Q16555-2;Q16555	DPYSL2	Dihydropyrimidinase-related protein 2	NaN	0.0079176	119.27	68.482		0	0	0	0	0	0	0	0
DIQTLLSRMETLPYL	Oxidation (M)	1807.94	A0A0G2JJR8;A0A0G2JK23;P46379	BAG6	Large proline-rich protein BAG6	NaN	1.5941e-05	163.9	61.836		0	0	0	0	0	0	0	0
DITYFIQQLLR	Unmodified	1408.77	B4DXW1;P61158;A0A0A0MTI9;H7C4J1;C9IZN3;Q9C0K3;Q9P1U1-2;Q9P1U1-3;Q9P1U1	ACTR3;ACTR3C;ACTR3B	Actin-related protein 3;Actin-related protein 3C;Actin-related protein 3B	NaN	1.484e-18	210.6	105.08		0	0	0	0	0	0	0	0
DIVQFVPFR	Unmodified	1119.61	O75131;E7ENV7;Q86YQ8-2;Q9HCH3-2;Q96FN4-2;Q96FN4;Q8IYJ1;Q96A23;O95741;Q9UBL6-2;Q86YQ8;Q96A23-2;Q9HCH3;O95741-2;Q9UBL6	CPNE3;CPNE8;CPNE5;CPNE2;CPNE9;CPNE4;CPNE6;CPNE7	Copine-3;Copine-8;Copine-5;Copine-2;Copine-9;Copine-4;Copine-6;Copine-7	NaN	0.030613	116.9	30.791		0	0	0	0	0	0	0	0
DIWFGTPEGEFV	Unmodified	1395.63	B8ZZ51;B9A041;A0A5K1VW95;P40925-2;P40925;P40925-3	MDH1	Malate dehydrogenase, cytoplasmic	NaN	1.1903e-25	211.48	133.33		0	0	0	0	0	0	0	0
DKVVGKDYLLCDYNR	Unmodified	1856.91	B1AK87;B1AK85;B1AK88;P47756-2;P47756	CAPZB	F-actin-capping protein subunit beta	NaN	0.0037167	160.46	89.223		0	0	0	0	0	0	0	0
DLATALEQLLQAYPR	Unmodified	1700.91	P55957;P55957-2;P55957-4	BID	BH3-interacting domain death agonist;BH3-interacting domain death agonist p15;BH3-interacting domain death agonist p13;BH3-interacting domain death agonist p11	NaN	0	255.08	155.92		0	0	0	0	0	0	0	0
DLDDFQSWLSR	Unmodified	1380.63	A0A087WUZ3;Q01082;Q01082-3;Q01082-2	SPTBN1	Spectrin beta chain, non-erythrocytic 1	NaN	0.01412	120.45	51.606		0	0	0	0	0	0	0	0
DLDQASLAAVSQQLAPR	Unmodified	1781.93	Q9Y490	TLN1	Talin-1	NaN	9.0134e-10	187.11	108.21		0	0	0	0	0	0	0	0
DLLLDDSLVSIFGNR	Unmodified	1675.88	P30044-4;P30044-2;P30044-3;P30044	PRDX5	Peroxiredoxin-5, mitochondrial	NaN	0.0043838	153.63	65.714		0	0	0	0	0	0	0	0
DLSSHQLNEFLAQTLQR	Unmodified	1999.01	P09960-4;P09960;P09960-3;P09960-2	LTA4H	Leukotriene A-4 hydrolase	NaN	1.7544e-41	197.75	108.62		0	0	0	0	0	0	0	0
DLVSSLTSGLLTIGDR	Unmodified	1645.89	P53396-3;P53396-2;P53396	ACLY	ATP-citrate synthase	NaN	0.00095381	173.72	97.389		0	0	0	0	0	0	0	0
DLYANTVLSGGTTMYPGIADR	Unmodified	2214.06	P60709;E7EVS6;A0A2R8Y793;A0A6Q8PFE4;P63261;A0A804GS07;I3L4N8	ACTB;ACTG1	Actin, cytoplasmic 1;Actin, cytoplasmic 1, N-terminally processed;Actin, cytoplasmic 2;Actin, cytoplasmic 2, N-terminally processed	NaN	0.00021095	184.99	85.449		0	0	0	0	0	0	0	0
DNDIMLIKLSSPATLNSR	Unmodified	1987.04	CON__P00761			NaN	0.0047614	155.56	60.461	+	0	0	0	0	0	0	0	0
DNLAEDIMR	Unmodified	1075.5	P08670;B0YJC4	VIM	Vimentin	NaN	0.00057632	194.29	80.795		0	0	0	0	0	0	0	0
DNLAEDIMR	Oxidation (M)	1091.49	P08670;B0YJC4	VIM	Vimentin	NaN	0.030548	116.37	47.174		0	0	0	0	0	0	0	0
DNTINLIHTFR	Unmodified	1342.7	O15144;H7C3F9	ARPC2	Actin-related protein 2/3 complex subunit 2	NaN	0.02448	141.91	57.343		0	0	0	0	0	0	0	0
DPDQTDGLGLSYLSSH	Unmodified	1703.76	A0A0A0MS51;A0A0A0MT01;P06396-2;P06396-4;P06396-3;P06396	GSN	Gelsolin	NaN	0.0021665	155.47	100.99		0	0	0	0	0	0	0	0
DPDQTDGLGLSYLSSHI	Unmodified	1816.85	A0A0A0MS51;A0A0A0MT01;P06396-2;P06396-4;P06396-3;P06396	GSN	Gelsolin	NaN	1.2031e-146	256.95	144.59		0	0	0	0	0	0	0	0
DPDQTDGLGLSYLSSHIANV	Unmodified	2101	A0A0A0MS51;A0A0A0MT01;P06396-2;P06396-4;P06396-3;P06396	GSN	Gelsolin	NaN	0.00037434	199.37	95.938		0	0	0	0	0	0	0	0
DPDQTDGLGLSYLSSHIANVER	Unmodified	2386.14	A0A0A0MS51;A0A0A0MT01;P06396-2;P06396-4;P06396-3;P06396	GSN	Gelsolin	NaN	2.3067e-53	218.66	146.86		0	0	0	0	0	0	0	0
DPPQYPVVPVHLDR	Unmodified	1630.85	P10153	RNASE2	Non-secretory ribonuclease	NaN	0.01224	138.24	83.819		0	0	0	0	0	0	0	0
DPPSEPSPLEAEFQR	Unmodified	1697.79	P08575-4;P08575-9;P08575-10;P08575-8;P08575-7;P08575-5;P08575-6;P08575	PTPRC	Receptor-type tyrosine-protein phosphatase C	NaN	5.6101e-89	238.92	121.9		0	0	0	0	0	0	0	0
DPQELLEGGNQGEGDPQAEGR	Unmodified	2194.97	B5MCT7;P49593-2;P49593	PPM1F	Protein phosphatase 1F	NaN	3.6201e-05	177.66	114.86		0	0	0	0	0	0	0	0
DPSASPGDAGEQAIR	Unmodified	1469.67	P18206-2;P18206	VCL	Vinculin	NaN	6.9734e-25	202.05	99.992		0	0	0	0	0	0	0	0
DPVQLNLLYVQAR	Unmodified	1527.84	Q9Y490;Q9Y4G6	TLN1;TLN2	Talin-1;Talin-2	NaN	0.030052	145.25	74.339		0	0	0	0	0	0	0	0
DQGTYEDYVEGLR	Unmodified	1543.68	F8W1R7;J3KND3;G8JLA2;G3V1V0;B7Z6Z4;P60660-2;P60660;G3V1Y7;H0YI43;F8VZU9;F8VPF3;F8W180	MYL6	Myosin light polypeptide 6	NaN	0.0051661	176.48	67.045		0	0	0	0	0	0	0	0
DQNTVETLQR	Unmodified	1202.59	A0A087WUZ3;Q01082;Q01082-3;Q01082-2	SPTBN1	Spectrin beta chain, non-erythrocytic 1	NaN	0.0017783	139.98	54.915		0	0	0	0	0	0	0	0
DQQEAALVDMVNDGVEDLR	Unmodified	2115.97	A8MX94;P09211	GSTP1	Glutathione S-transferase P	NaN	7.5381e-69	211.13	121.94		0	0	0	0	0	0	0	0
DSEGCWVAYTLEQQDGMDR	Unmodified	2258.92	A0A494C0X7;P05107;D3DSM0	ITGB2	Integrin beta-2;Integrin beta	NaN	1.9717e-24	185.66	124.25		0	0	0	0	0	0	0	0
DSGDGVTHTVPIYEGYALPHAILR	Unmodified	2580.3	P60709;E7EVS6;A0A2R8Y793;A0A6Q8PFE4;A0A2R8YEA7;P63261;A0A804GS07;I3L4N8;I3L3I0;I3L1U9	ACTB;ACTG1	Actin, cytoplasmic 1;Actin, cytoplasmic 1, N-terminally processed;Actin, cytoplasmic 2;Actin, cytoplasmic 2, N-terminally processed	NaN	0.00022406	103.92	44.333		0	0	0	0	0	0	0	0
DSLLQDGEFSMDLR	Oxidation (M)	1640.74	P07737;K7EJ44	PFN1	Profilin-1	NaN	0.027037	122.51	63.265		0	0	0	0	0	0	0	0
DSLLQDGEFSMDLR	Unmodified	1624.74	P07737;K7EJ44	PFN1	Profilin-1	NaN	4.8194e-49	241.39	144.44		0	0	0	0	0	0	0	0
DSPIQCIQA	Unmodified	1030.48	E7EQB2;E7ER44;P02788;P02788-2;C9JCF5;A0A804HKN5	LTF	Lactotransferrin;Lactoferricin-H;Kaliocin-1;Lactoferroxin-A;Lactoferroxin-B;Lactoferroxin-C	NaN	0.010099	171.53	92.916		0	0	0	0	0	0	0	0
DSPIQCIQAI	Unmodified	1143.56	E7EQB2;E7ER44;P02788;P02788-2;C9JCF5;A0A804HKN5	LTF	Lactotransferrin;Lactoferricin-H;Kaliocin-1;Lactoferroxin-A;Lactoferroxin-B;Lactoferroxin-C	NaN	0.023717	127.68	44.414		0	0	0	0	0	0	0	0
DSPIQCIQAIAENR	Unmodified	1613.78	E7EQB2;E7ER44;P02788;P02788-2;C9JCF5	LTF	Lactotransferrin;Lactoferricin-H;Kaliocin-1;Lactoferroxin-A;Lactoferroxin-B;Lactoferroxin-C	NaN	1.0261e-190	300.27	210.39		0	0	0	0	0	0	0	0
DSPIQCIQAIAENR	Deamidation (NQ)	1614.77	E7EQB2;E7ER44;P02788;P02788-2;C9JCF5	LTF	Lactotransferrin;Lactoferricin-H;Kaliocin-1;Lactoferroxin-A;Lactoferroxin-B;Lactoferroxin-C	NaN	0.0011409	156.96	93.668		0	0	0	0	0	0	0	0
DSPIQCIQAIAENRADAV	Unmodified	1969.95	E7EQB2;E7ER44;P02788;P02788-2;C9JCF5	LTF	Lactotransferrin;Lactoferricin-H;Kaliocin-1;Lactoferroxin-A;Lactoferroxin-B;Lactoferroxin-C	NaN	0.0090976	145	79.157		0	0	0	0	0	0	0	0
DSTLIMQLLR	Unmodified	1188.65	P31946-2;P31946;P31947-2;P62258-2;P27348;Q04917;P61981;P31947;P62258;K7EM20;B7Z2E6;H0YB80;B0AZS6;P63104-2;E7EX29;P63104	YWHAB;SFN;YWHAE;YWHAQ;YWHAH;YWHAG;YWHAZ	14-3-3 protein beta/alpha;14-3-3 protein beta/alpha, N-terminally processed;14-3-3 protein sigma;14-3-3 protein epsilon;14-3-3 protein theta;14-3-3 protein eta;14-3-3 protein gamma;14-3-3 protein gamma, N-terminally processed;14-3-3 protein zeta/delta	NaN	0.0051397	160.88	59.337		0	0	0	0	0	0	0	0
DTDSEEEIR	Unmodified	1092.46	P0DP25;P0DP24;P0DP23;Q96HY3;E7EMB3;G3V361;A0A590UJI2;A0A590UJC0;G3V226	CALM2;CALM1		NaN	0.0015187	164.53	39.281		0	0	0	0	0	0	0	0
DWIDGVLNNPG	Unmodified	1198.56	P20160	AZU1	Azurocidin	NaN	0.013066	158.87	86.631		0	0	0	0	0	0	0	0
DWIDGVLNNPGP	Unmodified	1295.61	P20160	AZU1	Azurocidin	NaN	1.0596e-73	244.8	109.09		0	0	0	0	0	0	0	0
DWIDGVLNNPGPG	Unmodified	1352.64	P20160	AZU1	Azurocidin	NaN	2.5999e-31	215.93	138.4		0	0	0	0	0	0	0	0
DYFEEYGKIDT	Unmodified	1378.59	A0A7I2V4N1;A0A7I2V3P1;A0A7I2V323;P22626-2;P22626;A0A024RA28;A0A7I2V4I6;A0A7I2V4S4;A0A7I2V3P7;A0A7I2YQN4;A0A7I2V4N0;A0A087WUI2	HNRNPA2B1;HNRPA2B1	Heterogeneous nuclear ribonucleoproteins A2/B1	NaN	0.02863	113.93	39.625		0	0	0	0	0	0	0	0
DYLPLVLGPTAMR	Unmodified	1444.77	P05164-2;P05164;P05164-3	MPO	Myeloperoxidase;Myeloperoxidase;89 kDa myeloperoxidase;84 kDa myeloperoxidase;Myeloperoxidase light chain;Myeloperoxidase heavy chain	NaN	0.027424	120.06	65.512		0	0	0	0	0	0	0	0
DYPVVSIEDPFDQDDWAAWSK	Deamidation (NQ)	2483.08	F5H0C8;P09104-2;P09104	ENO2	Enolase;Gamma-enolase	NaN	0.0065067	103.66	53.435		0	0	9334500	0	0	0	0	0
DYYFALAHTV	Unmodified	1198.57	E9PK47;P06737-2;P06737;P11217;P11217-2	PYGL;PYGM	Alpha-1,4 glucan phosphorylase;Glycogen phosphorylase, liver form;Glycogen phosphorylase, muscle form	NaN	0.031469	120.46	62.211		0	0	0	0	0	0	0	0
EADIDGDGQVNYEEFVQMM	Unmodified	2188.89	P0DP25;P0DP24;P0DP23;Q96HY3;E7EMB3;M0QZ52	CALM2;CALM3		NaN	0.008515	146.5	98.227		0	0	0	0	0	0	0	0
EAEAAIYHLQLFEELR	Unmodified	1930.98	P14618;B4DNK4;P14618-3	PKM	Pyruvate kinase PKM;Pyruvate kinase	NaN	1.8576e-38	193	132.31		0	0	0	0	0	0	0	0
EAFNMIDQNR	Unmodified	1236.56	J3QRS3;P19105;O14950;P24844;J3KTJ1;P24844-2	MYL12A;MYL12B;MYL9	Myosin regulatory light chain 12A;Myosin regulatory light chain 12B;Myosin regulatory light polypeptide 9	NaN	0.0014113	164.68	64.666		0	0	0	0	0	0	0	0
EALAQTVLAEVPTQLVSYFR	Unmodified	2234.19	A6PVH9;F2Z2V0;B0QZ18;Q99829	CPNE1	Copine-1	NaN	1.3387e-230	280.5	186.38		0	0	0	0	0	0	0	0
EALGHWLGLLNADGWIGR	Unmodified	1977.02	A0A3B3IS52;A0A3B3IRW2;A0A3B3IRK6;Q13724-2;Q13724	MOGS	Mannosyl-oligosaccharide glucosidase	NaN	0.0038365	113.01	49.26		0	0	0	0	0	0	0	0
EANQQQQFNR	Unmodified	1261.58	A0A0D9SF54;A0A0D9SGF6;Q13813-3;Q13813;Q13813-2	SPTAN1	Spectrin alpha chain, non-erythrocytic 1	NaN	9.763e-14	203.93	94.822		0	0	0	0	0	0	0	0
EAQQYSEALASTR	Unmodified	1452.68	Q5VZR0;Q9H4G4	GLIPR2	Golgi-associated plant pathogenesis-related protein 1	NaN	1.9487e-40	219.92	76.934		0	0	0	0	0	0	0	0
EAYLVGLFEDT	Unmodified	1255.6	Q5TEC6;A0A590UJL8	HIST2H3PS2	Histone H3	NaN	0.0014528	189.82	61.217		0	0	0	0	0	0	0	0
EDAIWNLLR	Unmodified	1128.59	E7EQB2;E7ER44;P02788;P02788-2	LTF	Lactotransferrin;Lactoferricin-H;Kaliocin-1;Lactoferroxin-A;Lactoferroxin-B;Lactoferroxin-C	NaN	1.063e-19	217.64	99.831		0	0	0	0	0	0	0	0
EDEEESLNEVGYDDIGGCR	Unmodified	2184.88	C9JUP7;A0A7I2V540;P55072;A0A7P0T8Q5;A0A7P0T8A3;A0A7P0TAW3;A0A7P0Z4C6;A0A7P0TAQ1;A0A7I2V5G8;A0A7I2V2Y2	VCP	Transitional endoplasmic reticulum ATPase	NaN	3.0108e-161	261.02	162.98		0	0	0	0	0	0	0	0
EDLNSPNPSPGGCYDT	Unmodified	1721.68	Q6P4A8	PLBD1	Phospholipase B-like 1;Phospholipase B-like 1 chain A;Phospholipase B-like 1 chain B;Phospholipase B-like 1 chain C	NaN	0.011716	143.42	89.668		0	0	0	0	0	0	0	0
EDLSDEAERDEYELLCPDNTR	Unmodified	2568.09	E7EQB2;E7ER44;P02788;P02788-2	LTF	Lactotransferrin;Lactoferricin-H;Kaliocin-1;Lactoferroxin-A;Lactoferroxin-B;Lactoferroxin-C	NaN	0.015536	116.13	62.855		0	0	0	0	0	0	0	0
EDMAALEKDYEEVGIDSY	Unmodified	2075.89	P68366-2;P68366	TUBA4A	Tubulin alpha-4A chain	NaN	0.011826	130.69	86.071		0	0	0	0	0	0	0	0
EDPAYLHYYDPAGAEDPLGAIHLR	Unmodified	2682.27	P08567	PLEK	Pleckstrin	NaN	2.6037e-24	181.51	113.86		0	0	0	0	0	0	0	0
EDQSILCTGESGAGKTEN	Unmodified	1894.82	P35579;P35579-2;P35749-4;P35749-3;P35749;P35749-2;A0A2R8Y4C3;M0QY43;Q7Z406-5;Q7Z406-4;Q7Z406;Q7Z406-6;Q7Z406-2;A0A494C024;E7ERA5;Q5BKV1	MYH9;MYH11;MYH14;MYH10	Myosin-9;Myosin-11;Myosin-14	NaN	1.7145e-27	205.87	99.895		0	0	0	0	0	0	0	0
EEAEDYLVQGGMSDGLYLLR	Unmodified	2257.06	P43405-2;P43405	SYK	Tyrosine-protein kinase SYK	NaN	0.0013167	185.32	109.43		0	0	0	0	0	0	0	0
EEAENTLQSFR	Unmodified	1322.61	P08670;B0YJC4;B0YJC5	VIM	Vimentin	NaN	4.5146e-25	214.05	87.81		0	0	0	0	0	0	0	0
EEATGTIQEDYLR	Unmodified	1523.71	J3QRS3;P19105;O14950	MYL12A;MYL12B	Myosin regulatory light chain 12A;Myosin regulatory light chain 12B	NaN	0.00015171	152.54	82.127		0	0	0	0	0	0	0	0
EEEAIQLDGLNASQIR	Unmodified	1784.89	A0A7P0TAY2;A0A087WT78;A0A7P0TAE1;H0YIV0;A0A7P0T823;A0A7P0TAT8;P14625;A0A7P0Z405;A0A7P0T8R3;A0A7P0T885;A0A7P0TBC2	HSP90B1	Endoplasmin	NaN	0.0092712	166.48	71.784		0	0	0	0	0	0	0	0
EEGGENLDQAR	Unmodified	1216.53	E5RK69;E7EMC6;P08133-2;P08133	ANXA6	Annexin;Annexin A6	NaN	5.231e-08	193.1	90.588		0	0	0	0	0	0	0	0
EEGPYEVEV	Unmodified	1049.46	Q60FE5;P21333-2;P21333;A0A7P0NMY4	FLNA	Filamin-A	NaN	0.03278	113.7	13.245		0	0	0	0	0	0	0	0
EEIQPGDIVIIDQFIDR	Unmodified	1999.03	A0A2R8Y4K0;F2Z2F3;J3QSB7;B4DUC8;Q13126-7;Q13126-4;Q13126;Q13126-6;Q13126-5;Q13126-3;Q13126-2	MTAP	Purine nucleoside phosphorylase;S-methyl-5'-thioadenosine phosphorylase	NaN	0.00090327	156.24	75.409		0	0	0	0	0	0	0	0
EEIQSSISGVTAAYNR	Unmodified	1723.84	P46940;A0A0J9YXZ5;H0YLE8;A0A087WWP1	IQGAP1	Ras GTPase-activating-like protein IQGAP1	NaN	5.0293e-69	228.61	114.21		0	0	0	0	0	0	0	0
EELITNWEQIR	Unmodified	1429.72	A0A0D9SF54;A0A0D9SGF6;Q13813-3;Q13813;Q13813-2	SPTAN1	Spectrin alpha chain, non-erythrocytic 1	NaN	0.030849	123.86	30.75		0	0	0	0	0	0	0	0
EELQSGVDAANSAAQQYQR	Unmodified	2063.95	P46940;A0A0J9YXZ5	IQGAP1	Ras GTPase-activating-like protein IQGAP1	NaN	0.012463	159.52	99.544		0	0	0	0	0	0	0	0
EENEILAATQR	Deamidation (NQ);Acetyl (N-term)	1315.63	F8WDL4;F8WD50;Q496J0;Q496J3;E9PCM2;Q7Z7F4;P58743-4;P58743-3;P58743-2;P58743-5;P58743-6;P58743	SLC26A5;PRES	Prestin	NaN	0.010062	122.94	27.84		0	0	0	0	0	0	0	0
EFGIDPQNMFEFWDWVGGR	Unmodified	2329.03	A0A2U3TZU2;P06744;P06744-2;K7EQ48;CON__Q3ZBD7	GPI	Glucose-6-phosphate isomerase	NaN	0.0091022	137.81	84.429		0	0	0	0	0	0	0	0
EGANTDQDAPVATNNPAR	Unmodified	1839.83	Q9Y336;Q9Y336-2	SIGLEC9	Sialic acid-binding Ig-like lectin 9	NaN	0.008132	155.88	67.827		0	0	0	0	0	0	0	0
EGLLLWCQR	Unmodified	1173.6	H7C144;F5GXS2;O43707;P12814;A0A804HJU8;A0A804HII9;A0A804HKE2;P12814-3;A0A804HIN7;A0A804HK61;A0A7I2V4Y4;A0A804HLD0;P12814-2;P12814-4;A0A804HLF4;A0A804HL31;H9KV75;A0A804HJQ9;G3V2N5;A0A494C1A0;A0A804HI95;P35609-2;P35609;A0A804HKG0;A0A494C033;G3V2W4;A0A494C166;Q08043;G3V2X9;A0A804HJN7;A0A087WSZ2	ACTN4;ACTN1;ACTN2;ACTN3	Alpha-actinin-4;Alpha-actinin-1;Alpha-actinin-2;Alpha-actinin-3	NaN	0.030987	117.17	12.053		0	0	0	0	0	0	0	0
EGQIQSVV	Unmodified	858.445	P11215;P11215-2	ITGAM	Integrin alpha-M	NaN	0.010221	166.78	40.969		0	0	0	0	0	0	0	0
EGTETFADHR	Unmodified	1161.51	Q9Y490	TLN1	Talin-1	NaN	0.022959	131.06	53.779		0	0	0	0	0	0	0	0
EHQISPGDFPSLR	Unmodified	1481.73	C9JC03;A0A024R571;Q9H4M9;C9J2Z4	EHD1	EH domain-containing protein 1	NaN	0.0013962	143.76	78.515		0	0	0	0	0	0	0	0
EHVPSGQFPDTEAPATSETSNSR	Unmodified	2443.09	O95210	STBD1	Starch-binding domain-containing protein 1	NaN	0.014626	90.592	24.524		0	0	0	0	0	0	0	0
EIEELYNNPQNPER	Unmodified	1743.81	E7ER45;O43451;A0A0J9YX77;A0A0J9YVZ3	MGAM	Maltase-glucoamylase, intestinal;Maltase;Glucoamylase	NaN	2.3121e-05	160.72	61.968		0	0	0	0	0	0	0	0
EITENLMATGDLDQDGR	Oxidation (M)	1892.84	P13796;Q5TBN3	LCP1	Plastin-2	NaN	1.0563e-48	208.08	110.63		0	0	0	0	0	0	0	0
EITENLMATGDLDQDGR	Unmodified	1876.85	P13796;Q5TBN3	LCP1	Plastin-2	NaN	0	307.77	147.24		0	0	0	0	0	0	0	0
EKQAALEEEQAR	Unmodified	1400.69	H0YCY1;H0YEF7;H0YEH1;Q13492-4;Q13492-3;Q13492-2;Q13492-5;Q13492	PICALM	Phosphatidylinositol-binding clathrin assembly protein	NaN	2.6088e-05	155.33	93.643		0	0	0	0	0	0	0	0
ELDLSNNCLGDAGILQLVESVR	Unmodified	2414.21	H0YCR7;P13489	RNH1	Ribonuclease inhibitor	NaN	4.0875e-95	224.8	148.13		0	0	0	0	0	0	0	0
ELEDATETADAMNR	Unmodified	1564.67	P35579;P35579-2	MYH9	Myosin-9	NaN	2.5023e-59	272.15	162.49		0	0	0	0	0	0	0	0
ELEDATETADAMNR	Oxidation (M)	1580.66	P35579;P35579-2	MYH9	Myosin-9	NaN	2.5038e-23	208.15	134.91		0	0	0	0	0	0	0	0
ELESQISELQEDLESER	Unmodified	2032.94	P35579	MYH9	Myosin-9	NaN	0	309.17	179.28		0	0	0	0	0	0	0	0
ELESQISELQEDLESER	Deamidation (NQ)	2033.93	P35579	MYH9	Myosin-9	NaN	8.0765e-19	195.71	117.97		0	0	0	0	0	0	0	0
ELESQISELQEDLESERA	Unmodified	2103.98	P35579	MYH9	Myosin-9	NaN	0.0081941	156.24	88.246		0	0	0	0	0	0	0	0
ELFSPLHALNFGIGGDTTR	Unmodified	2044.04	P68402-3;P68402-2;P68402-4;P68402	PAFAH1B2	Platelet-activating factor acetylhydrolase IB subunit beta	NaN	0.0017953	137.69	78.876		0	0	0	0	0	0	0	0
ELLQELAEFMR	Unmodified	1377.7	E9PCM6;E7EQN5;P98171;P98171-2;C9JLA8;C9J5M2;F8WAR0;S4R352;S4R314;A0A0B4J1X7	ARHGAP4	Rho GTPase-activating protein 4	NaN	0.020251	151.83	52.384		0	0	0	0	0	0	0	0
ELLTTMGDR	Unmodified	1034.51	J3QRS3;P19105;O14950;P24844;P24844-2	MYL12A;MYL12B;MYL9	Myosin regulatory light chain 12A;Myosin regulatory light chain 12B;Myosin regulatory light polypeptide 9	NaN	0.02488	133.58	25.344		0	0	0	0	0	0	0	0
ELPPDQAEYCIAR	Unmodified	1560.72	H7C144;F5GXS2;O43707;O43707-2;O43707-3;P12814;A0A804HJU8;A0A804HII9;A0A804HKE2;P12814-3;A0A804HIN7;A0A804HK61;A0A7I2V4Y4;P12814-2;P12814-4;A0A804HLF4;A0A804HL31;H9KV75;H0YJW3	ACTN4;ACTN1	Alpha-actinin-4;Alpha-actinin-1	NaN	0.00026771	163.38	97.112		0	0	0	0	0	0	0	0
ELSDFISYLQR	Unmodified	1369.69	P30101	PDIA3	Protein disulfide-isomerase A3	NaN	6.0565e-12	200.86	39.838		0	0	0	0	0	0	0	0
EMEENFAVEAANYQDTIGR	Unmodified	2185.96	P08670;B0YJC4;B0YJC5	VIM	Vimentin	NaN	0	352.53	254.85		0	0	0	0	0	0	0	0
EMEENFAVEAANYQDTIGR	Oxidation (M)	2201.95	P08670;B0YJC4;B0YJC5	VIM	Vimentin	NaN	1.1453e-27	204.43	116.34		0	0	0	0	0	0	0	0
ENFMTVDQDGSGTVEHHELR	Unmodified	2300.01	H7BXD5;P28676;C9JIZ3;H7C2Z6	GCA	Grancalcin	NaN	0.0013604	150.9	109.49		0	0	0	0	0	0	0	0
ENGYDPQQNLNDLMLLQLDR	Unmodified	2388.14	P20160;A0A087WXP0	AZU1	Azurocidin	NaN	0.006773	126.88	59.889		0	0	0	0	0	0	0	0
ENVPENSRPATGYPLPPQIFNES	Unmodified	2555.23	O75368	SH3BGRL	SH3 domain-binding glutamic acid-rich-like protein	NaN	0.020996	103.77	46.088		0	0	0	0	0	0	0	0
EPTVDISPDTVGTLSLIMLA	Unmodified	2071.08	Q8WUM4;Q8WUM4-2;C9IZF9;A0A3B3IT07;Q8WUM4-3	PDCD6IP	Programmed cell death 6-interacting protein	NaN	0.0041147	120.86	66.384		0	0	0	0	0	0	0	0
EQAEAEVASLNR	Unmodified	1315.64	D6R904;A0A087WWU8;P06753-4;P06753-3;P06753-6;P06753-5;P06753-2;A0A494C0G0	TPM3	Tropomyosin alpha-3 chain	NaN	1.8622e-74	246.86	54.217		0	0	0	0	0	0	0	0
EQLWLANEGLITR	Unmodified	1541.82	P46940;A0A0J9YXZ5;H0YLE8;A0A087WWP1	IQGAP1	Ras GTPase-activating-like protein IQGAP1	NaN	0.013554	137.01	47.12		0	0	0	0	0	0	0	0
EQQTLQVAVATGGR	Unmodified	1456.76	P52790	HK3	Hexokinase-3	NaN	4.6221e-16	182.35	75.293		0	0	0	0	0	0	0	0
EQWANLEQLSAIR	Unmodified	1556.79	A0A087WUZ3;Q01082;Q01082-3;Q01082-2	SPTBN1	Spectrin beta chain, non-erythrocytic 1	NaN	1.107e-09	175.49	81.181		0	0	0	0	0	0	0	0
ESTGAQVQVAGDMLPNSTER	Unmodified	2088.97	F8W0G4;F8VXH9;H3BRU6;F8VZX2;J3QT27;E9PFP8;Q15366-7;Q15366-8;Q15366-4;Q15366-5;P57721-2;P57721-3;P57721-5;Q15365;Q15366-6;Q15366-3;Q15366;Q15366-2;P57721-4;P57721	PCBP2;PCBP3;PCBP1	Poly(rC)-binding protein 2;Poly(rC)-binding protein 3;Poly(rC)-binding protein 1	NaN	0.0013105	152.88	77.137		0	0	0	0	0	0	0	0
ESTVFEDLSDEAER	Unmodified	1625.71	E7EQB2;E7ER44;P02788;P02788-2	LTF	Lactotransferrin;Lactoferricin-H;Kaliocin-1;Lactoferroxin-A;Lactoferroxin-B;Lactoferroxin-C	NaN	5.1442e-14	180.97	103.31		0	0	0	0	0	0	0	0
ETEDEEAEADR	Unmodified	1292.5	A0A4V7I447;Q0VD83-3;Q0VD83;Q0VD83-2	APOBR	Apolipoprotein B receptor	NaN	0.00013453	169.41	53.034		0	0	0	0	0	0	0	0
ETIELVHTEPTDVAQLPSR	Unmodified	2134.09	A0A7I2V5B1;D6RG15;A0A7I2V2U8;A0A7I2V5D3;H0Y858;Q6IBS0	TWF2	Twinfilin-2	NaN	1.9939e-16	176.44	100.44		0	0	0	0	0	0	0	0
ETYGEMADCCAKQEPER	Unmodified	2072.82	H7C013;A0A087WWT3;A0A0C4DGB6;CON__P02768-1;P02768-3;P02768	ALB	Serum albumin	NaN	0.0016255	159.12	114.93	+	0	0	0	0	0	0	0	0
EVLLLVHNLPQDPR	Unmodified	1641.92	P31997	CEACAM8	Carcinoembryonic antigen-related cell adhesion molecule 8	NaN	0.0095986	150.09	67.826		0	0	0	0	0	0	0	0
EVQGNESDLFMSYFPR	Unmodified	1917.86	P40121-2;P40121;B8ZZL6;E7ENU9	CAPG	Macrophage-capping protein	NaN	5.4199e-16	219.42	115.98		0	0	0	0	0	0	0	0
EYIPTVFDNYSAQSAVDGR	Unmodified	2130.99	P84095	RHOG	Rho-related GTP-binding protein RhoG	NaN	0.0066843	127.71	80.511		0	0	0	0	0	0	0	0
EYLTAEILELAGNAAR	Unmodified	1732.9	Q93077;Q7L7L0;P04908;A0A3B3IS11;A0A0U1RR32;A0A0U1RRH7;Q99878;Q96KK5;Q9BTM1;Q16777;Q8IUE6;Q6FI13;P20671;P0C0S8;P16104;Q9BTM1-2;H0YFX9;D6RCF2;O75367-2;O75367-3;O75367	HIST1H2AC;HIST3H2A;HIST1H2AB;HIST1H2AJ;HIST1H2AH;H2AFJ;HIST2H2AC;HIST2H2AB;HIST2H2AA3;HIST1H2AD;HIST1H2AG;H2AFX;H2AFY	Histone H2A type 1-C;Histone H2A type 3;Histone H2A type 1-B/E;Histone H2A type 1-J;Histone H2A type 1-H;Histone H2A.J;Histone H2A type 2-C;Histone H2A type 2-B;Histone H2A type 2-A;Histone H2A type 1-D;Histone H2A type 1;Histone H2AX;Histone H2A;Core histone macro-H2A.1	NaN	0.00050325	146.96	47.115		0	0	0	0	0	0	0	0
EYQLNDSAAYYLNDLER	Unmodified	2075.94	P04899-6;P04899-3;P04899-5;P04899-2;P04899;P04899-4	GNAI2	Guanine nucleotide-binding protein G(i) subunit alpha-2	NaN	0	321.78	208.4		0	0	0	0	0	0	0	0
EYQLNDSAAYYLNDLER	Deamidation (NQ)	2076.93	P04899-6;P04899-3;P04899-5;P04899-2;P04899;P04899-4	GNAI2	Guanine nucleotide-binding protein G(i) subunit alpha-2	NaN	0.0084826	133.48	71.138		0	0	0	0	0	0	0	0
EYQLNDSASYYLNDLDR	Unmodified	2077.92	P08754	GNAI3	Guanine nucleotide-binding protein G(k) subunit alpha	NaN	3.4754e-12	189.99	106.91		0	0	0	0	0	0	0	0
FADLSEAANR	Unmodified	1092.52	P08670;B0YJC4;B0YJC5	VIM	Vimentin	NaN	1.0212e-40	231.3	135.11		0	0	0	0	0	0	0	0
FAHTNVESLVNEYDDNGEGIILFR	Unmodified	2751.31	P30101	PDIA3	Protein disulfide-isomerase A3	NaN	2.6625e-83	213.13	213.13		0	0	0	0	0	0	0	0
FAHTNVESLVNEYDDNGEGIILFR	Deamidation (NQ)	2752.3	P30101	PDIA3	Protein disulfide-isomerase A3	NaN	0.00021851	126.93	58.532		0	0	0	0	0	0	0	0
FALLGDFFR	Unmodified	1084.57	J3KNB4;P49913	CAMP	Cathelicidin antimicrobial peptide;Antibacterial protein FALL-39;Antibacterial protein LL-37	NaN	0.0075946	145.34	54.972		0	0	0	0	0	0	0	0
FCGLPQPETVGQLGTVLR	Unmodified	1971.02	P05164-2;P05164;P05164-3	MPO	Myeloperoxidase;Myeloperoxidase;89 kDa myeloperoxidase;84 kDa myeloperoxidase;Myeloperoxidase light chain;Myeloperoxidase heavy chain	NaN	1.0711e-109	201.04	126.32		0	0	0	0	0	0	0	0
FCGLPQPETVGQLGTVLR	Deamidation (NQ)	1972.01	P05164-2;P05164;P05164-3	MPO	Myeloperoxidase;Myeloperoxidase;89 kDa myeloperoxidase;84 kDa myeloperoxidase;Myeloperoxidase light chain;Myeloperoxidase heavy chain	NaN	0.0049258	142.39	80.577		0	0	0	0	0	0	0	0
FDEEATGTIQEDYLR	Unmodified	1785.81	J3QRS3;P19105;O14950	MYL12A;MYL12B	Myosin regulatory light chain 12A;Myosin regulatory light chain 12B	NaN	0.0018728	159.44	75.946		0	0	0	0	0	0	0	0
FDEILEASDGIMVAR	Unmodified	1664.81	P14618;P14618-2;B4DNK4;H3BTN5;P14618-3;A0A804F6T5;A0A804F729;H3BR70	PKM	Pyruvate kinase PKM;Pyruvate kinase	NaN	0.014089	174.57	89.75		0	0	0	0	0	0	0	0
FDEYFSQSCAPGSDPR	Unmodified	1861.76	E7EQB2;E7ER44;P02788;P02788-2	LTF	Lactotransferrin;Lactoferricin-H;Kaliocin-1;Lactoferroxin-A;Lactoferroxin-B;Lactoferroxin-C	NaN	1.2859e-288	305.3	216.62		0	0	0	0	0	0	0	0
FEAPEALFQPHLINV	Unmodified	1723.89	P61160;P61160-2;F5H6T1	ACTR2	Actin-related protein 2	NaN	2.9251e-05	160.91	94.375		0	0	0	0	0	0	0	0
FEELCSDLFR	Unmodified	1314.59	A0A0G2JIW1;P0DMV8-2;P0DMV9;P0DMV8;V9GZ37;P17066;P48741	HSPA1A;HSPA1B;HSPA6;HSPA7	Heat shock 70 kDa protein 1A;Heat shock 70 kDa protein 1B;Heat shock 70 kDa protein 6;Putative heat shock 70 kDa protein 7	NaN	5.3851e-07	155.07	16.523		0	0	0	0	0	0	0	0
FEELNADLFR	Unmodified	1252.61	E9PKE3;P11142-2;P11142;E9PNE6;P54652;E9PN89;A8K7Q2	HSPA8;HSPA2	Heat shock cognate 71 kDa protein;Heat shock-related 70 kDa protein 2	NaN	0.0036042	183.65	52.899		0	0	0	0	0	0	0	0
FESLEPEMNNQASR	Unmodified	1650.73	A0A087WUZ3;Q01082;Q01082-3;Q01082-2	SPTBN1	Spectrin beta chain, non-erythrocytic 1	NaN	8.3527e-19	210.35	96.73		0	0	0	0	0	0	0	0
FFEDHENVVEVLSDWTR	Unmodified	2120.98	Q7Z5R6	APBB1IP	Amyloid beta A4 precursor protein-binding family B member 1-interacting protein	NaN	1.6481e-10	173.51	96.981		0	0	0	0	0	0	0	0
FFLQGIQLNT	Unmodified	1179.63	P11279-2;P11279	LAMP1	Lysosome-associated membrane glycoprotein 1	NaN	0.031406	120.49	61.892		0	0	0	0	0	0	0	0
FFLQGIQLNTILPDAR	Unmodified	1845.01	P11279-2;P11279	LAMP1	Lysosome-associated membrane glycoprotein 1	NaN	5.5954e-11	189.24	123.4		0	0	0	0	0	0	0	0
FGDSGSPLVCNGLIHGIASFVR	Deamidation (NQ)	2303.14	P08246	ELANE	Neutrophil elastase	NaN	8.6135e-05	117.48	74.77		0	0	0	0	0	0	0	0
FGDSGSPLVCNGLIHGIASFVR	Unmodified	2302.15	P08246	ELANE	Neutrophil elastase	NaN	0.00027295	109.22	59.662		0	0	0	0	0	0	0	0
FGGEHVPNSPFQVT	Unmodified	1514.72	Q60FE5;P21333-2;P21333;H0Y5F3	FLNA	Filamin-A	NaN	0.013038	132.32	52.333		0	0	0	0	0	0	0	0
FGGNPGGFGNQGGFGNSR	Unmodified	1725.76	A0A087WX29;Q13148-4;Q13148	TARDBP	TAR DNA-binding protein 43	NaN	0.0029599	152	70.327		0	0	0	0	0	0	0	0
FGGSGSQVDSAR	Unmodified	1166.53	Q13200-2;Q13200-3;Q13200	PSMD2	26S proteasome non-ATPase regulatory subunit 2	NaN	0.0085861	143.4	86.765		0	0	0	0	0	0	0	0
FGHTMLQPF	Unmodified	1076.51	P11678	EPX	Eosinophil peroxidase;Eosinophil peroxidase light chain;Eosinophil peroxidase heavy chain	NaN	0.03315	113.25	48.215		0	0	0	0	0	0	0	0
FGIDDQDFQNSLTR	Unmodified	1654.76	P48426-2;P48426	PIP4K2A	Phosphatidylinositol 5-phosphate 4-kinase type-2 alpha	NaN	5.7762e-09	169.65	70.369		0	0	0	0	0	0	0	0
FGNADGAACHFPFIFEGR	Unmodified	2011.9	P14780	MMP9	Matrix metalloproteinase-9;67 kDa matrix metalloproteinase-9;82 kDa matrix metalloproteinase-9	NaN	0.020698	111.73	50.562		0	0	0	0	0	0	0	0
FHDFLGDSWGILF	Unmodified	1552.74	P30041	PRDX6	Peroxiredoxin-6	NaN	0.0042673	144.09	71.161		0	0	0	0	0	0	0	0
FHDFLGDSWGILFSHPR	Unmodified	2029.98	P30041	PRDX6	Peroxiredoxin-6	NaN	7.1968e-16	178.14	93.377		0	0	0	0	0	0	0	0
FILNLPTFSV	Unmodified	1149.64	A0A087WVV1;P49721	PSMB2	Proteasome subunit beta type-2	NaN	8.7718e-14	204.65	110.64		0	0	0	0	0	0	0	0
FLGPEIFFHPEFANPDFTQPISEV	Unmodified	2777.34	B4DXW1;P61158	ACTR3	Actin-related protein 3	NaN	0.01819	87.356	44.716		0	0	0	0	0	0	0	0
FNHFSLTLNT	Unmodified	1192.59	A0A2U3TZU2;P06744;P06744-2;A0A0J9YYI8;K7EIL4;A0A0J9YXH9;K7ERK8;A0A2R8YF08;K7ELR7;K7EP41;A0A0J9YXM3;K7ENA0;K7EPY4;K7ERC6;A0A0J9YXP8;A0A0J9YX90;A0A0J9YYH3;A0A2R8Y6C7	GPI	Glucose-6-phosphate isomerase	NaN	0.0023057	129.42	48.125		0	0	0	0	0	0	0	0
FNTANDDNVTQVR	Unmodified	1492.69	P04040	CAT	Catalase	NaN	7.4236e-24	210.08	123.19		0	0	0	0	0	0	0	0
FNTPAMYVAIQAVLSLYASGR	Unmodified	2271.17	P60709;E7EVS6;A0A6Q8PFE4;A0A2R8YEA7;A0A2R8YGF8;P63261;A0A804GS07;I3L3I0;I3L1U9;I3L3R2;Q562R1	ACTB;ACTG1;ACTBL2	Actin, cytoplasmic 1;Actin, cytoplasmic 1, N-terminally processed;Actin, cytoplasmic 2;Actin, cytoplasmic 2, N-terminally processed;Beta-actin-like protein 2	NaN	0.00020846	124.76	43.778		0	0	0	0	0	0	0	0
FPSGNQGGAGPSQGSGGGTGGSVY	Unmodified	2081.9	C9JUP7;A0A7I2V540;P55072;A0A7P0T8Q5;A0A7P0T8A3	VCP	Transitional endoplasmic reticulum ATPase	NaN	0.011474	145.7	81.836		0	0	0	0	0	0	0	0
FPSIVGRPR	Unmodified	1027.59	A5A3E0;F8WCH0;P60709;E7EVS6;A0A2R8Y793;A6NL76;P63267;P68133;P68032;P62736;A0A2R8YGF8;Q6S8J3;G5E9R0;A0A6Q8PH58;P63267-2;P0CG38;C9JUM1;C9JZR7;Q9BYX7;C9JTX5;C9JFL5;F8WB63;B8ZZJ2;P63261;A0A804GS07;I3L4N8;I3L3I0;I3L1U9;I3L3R2;J3KT65;K7EM38;F6UVQ4;F6QUT6	POTEF;ACTG2;ACTB;ACTA1;ACTC1;ACTA2;POTEE;POTEI;POTEKP;ACTG1	POTE ankyrin domain family member F;Actin, cytoplasmic 1;Actin, cytoplasmic 1, N-terminally processed;Actin, gamma-enteric smooth muscle;Actin, alpha skeletal muscle;Actin, alpha cardiac muscle 1;Actin, aortic smooth muscle;POTE ankyrin domain family member E;POTE ankyrin domain family member I;Putative beta-actin-like protein 3;Putative beta-actin-like protein 3, N-terminally processed;Actin, cy…	NaN	0.013139	141.52	21.03		0	0	0	0	0	0	0	0
FPTDQLTPDQER	Unmodified	1445.68	P05164-2;P05164;P05164-3	MPO	Myeloperoxidase;Myeloperoxidase;89 kDa myeloperoxidase;84 kDa myeloperoxidase;Myeloperoxidase light chain;Myeloperoxidase heavy chain	NaN	5.342e-90	251.43	144.83		0	0	0	0	0	0	0	0
FPTDQLTPDQER	Deamidation (NQ)	1446.66	P05164-2;P05164;P05164-3	MPO	Myeloperoxidase;Myeloperoxidase;89 kDa myeloperoxidase;84 kDa myeloperoxidase;Myeloperoxidase light chain;Myeloperoxidase heavy chain	NaN	7.404e-36	225.01	101.14		0	0	0	0	0	0	0	0
FQDGDLTLYQSNTILR	Unmodified	1882.94	A8MX94;P09211;A0A087X2E9	GSTP1	Glutathione S-transferase P	NaN	1.7058e-286	298.91	166.74		0	0	0	0	0	0	0	0
FQPGETLTEILETPATSEQEAEHQR	Unmodified	2840.35	P46940;H0YLE8	IQGAP1	Ras GTPase-activating-like protein IQGAP1	NaN	0.00049513	100.85	48.816		0	0	0	0	0	0	0	0
FQSLGVAFYR	Unmodified	1186.61	C9J592;C9IZZ0;A0A6Q8PGE6;A0A6Q8PG52;A0A6Q8PH84;P51149;C9J8S3	RAB7A	Ras-related protein Rab-7a	NaN	0.0087595	150.4	77.151		0	0	0	0	0	0	0	0
FQSQNPGVSTVVLGAYDLR	Unmodified	2050.05	P20160;A0A087WXP0	AZU1	Azurocidin	NaN	2.7042e-24	220.85	147.22		0	0	0	0	0	0	0	0
FQSSAVMALQEA	Oxidation (M)	1296.6	P68431;Q71DI3;Q16695;Q5TEC6;A0A590UJL8	HIST1H3A;HIST2H3A;HIST3H3;HIST2H3PS2	Histone H3.1;Histone H3.2;Histone H3.1t;Histone H3	NaN	1.1235e-05	172.98	54.269		0	0	0	0	0	0	0	0
FQSSAVMALQEA	Unmodified	1280.61	P68431;Q71DI3;Q16695;Q5TEC6;A0A590UJL8	HIST1H3A;HIST2H3A;HIST3H3;HIST2H3PS2	Histone H3.1;Histone H3.2;Histone H3.1t;Histone H3	NaN	2.314e-06	180.67	81.105		0	0	0	0	0	0	0	0
FQSSAVMALQEACEA	Unmodified	1640.72	P68431	HIST1H3A	Histone H3.1	NaN	3.1185e-14	176.87	101.78		0	0	0	0	0	0	0	0
FQSSAVMALQEACEAYLVGLFEDT	Oxidation (M)	2694.22	P68431	HIST1H3A	Histone H3.1	NaN	3.3168e-42	193.98	108.53		0	0	0	0	0	0	0	0
FQSSAVMALQEACEAYLVGLFEDT	Unmodified	2678.22	P68431	HIST1H3A	Histone H3.1	NaN	0.0012853	99.238	50.534		0	0	0	0	0	0	0	0
FQSSHHPTDITSLDQYVER	Unmodified	2259.06	A0A7P0TAY2;A0A087WT78;A0A7P0TAE1;H0YIV0;A0A7P0T823;A0A7P0TAT8;P14625;A0A7P0T917	HSP90B1	Endoplasmin	NaN	0.0027773	103.87	51.343		0	0	0	0	0	0	0	0
FSLVGIGGQDLNEGNR	Unmodified	1674.83	P13796;P13796-2	LCP1	Plastin-2	NaN	0.0090074	178.1	99.758		0	0	0	0	0	0	0	0
FSTVAGESGSADTVR	Unmodified	1482.7	P04040	CAT	Catalase	NaN	0.013969	170.4	97.525		0	0	0	0	0	0	0	0
FTDEEVDELYR	Unmodified	1414.63	J3QRS3;P19105;O14950	MYL12A;MYL12B	Myosin regulatory light chain 12A;Myosin regulatory light chain 12B	NaN	1.2232e-224	291.35	151.18		0	0	0	0	0	0	0	0
FTEGPPLHKDDVNGIR	Deamidation (NQ)	1794.89	P14780	MMP9	Matrix metalloproteinase-9;67 kDa matrix metalloproteinase-9;82 kDa matrix metalloproteinase-9	NaN	0.000451	177.38	97.136		0	0	0	0	0	0	0	0
FVMSAAHCVANVNVR	Unmodified	1673.81	P08246	ELANE	Neutrophil elastase	NaN	5.0976e-129	254.19	158.69		0	0	0	0	0	0	0	0
FVMTAASCFQSQNPGVST	Unmodified	1930.86	P20160	AZU1	Azurocidin	NaN	2.2111e-10	171.92	108.52		0	0	0	0	0	0	0	0
FVMTAASCFQSQNPGVSTV	Unmodified	2029.92	P20160	AZU1	Azurocidin	NaN	0.010439	107.97	53.943		0	0	0	0	0	0	0	0
FWWENEGVFSMQQR	Oxidation (M)	1858.81	P05164-2;P05164;P05164-3	MPO	Myeloperoxidase;Myeloperoxidase;89 kDa myeloperoxidase;84 kDa myeloperoxidase;Myeloperoxidase light chain;Myeloperoxidase heavy chain	NaN	9.7789e-30	206.36	85.907		0	0	0	0	0	0	0	0
FYQLPSNQYQSTR	Unmodified	1630.77	P22894;H7C1M3	MMP8	Neutrophil collagenase	NaN	0.028755	118.28	58.853		0	0	0	0	0	0	0	0
FYTEDGNWDLVGNNTPIFFIR	Unmodified	2517.2	P04040	CAT	Catalase	NaN	5.4775e-107	283.82	213.26		0	0	0	0	0	0	0	0
FYVVACDNRDPR	Unmodified	1510.7	P12724	RNASE3	Eosinophil cationic protein	NaN	0.0058413	146.69	74.493		0	0	0	0	0	0	0	0
GAGSYTIMVLFADQATPTSPIR	Unmodified	2295.16	Q60FE5;P21333-2;P21333;A0A7P0NMY4	FLNA	Filamin-A	NaN	1.7005e-05	167.37	106.68		0	0	0	0	0	0	0	0
GAGTNEDALIEILTTR	Unmodified	1672.86	P12429;D6RA82;D6RFG5;D6RCA8	ANXA3	Annexin A3;Annexin	NaN	0.0024505	155.14	64.021		0	0	0	0	0	0	0	0
GAGTVFDAFPDQVAIQL	Unmodified	1747.88	E9PK47;P06737-2;P06737	PYGL	Alpha-1,4 glucan phosphorylase;Glycogen phosphorylase, liver form	NaN	0.0050601	145.28	77.55		0	0	0	0	0	0	0	0
GAPAGAGSGTQTGTGTGTGAR	Unmodified	1731.81	E7EMB8;Q99952-2;Q99952	PTPN18	Tyrosine-protein phosphatase non-receptor type 18	NaN	1.1973e-05	185.32	111.42		0	0	0	0	0	0	0	0
GATLIAPNFVMSAAHCVANVNVR	Unmodified	2411.22	P08246	ELANE	Neutrophil elastase	NaN	4.1576e-06	116.73	116.73		0	0	0	0	0	0	0	0
GATQQILDEAER	Unmodified	1329.65	F8VQ14;F5GWF6;P78371-2;P78371	CCT2	T-complex protein 1 subunit beta	NaN	0.027645	119.27	24.424		0	0	0	0	0	0	0	0
GAVDSYDVTVDEELGEIQLVR	Unmodified	2306.13	P09917-3;P09917;P09917-5;P09917-4;P09917-2;A0A087X109	ALOX5	Arachidonate 5-lipoxygenase	NaN	0.015298	138.5	77.128		0	0	0	0	0	0	0	0
GAVSQTYPSGTCAYIQR	Unmodified	1857.87	F5H7N8;P78380	OLR1	Oxidized low-density lipoprotein receptor 1;Oxidized low-density lipoprotein receptor 1, soluble form	NaN	0.0016671	158.86	78.687		0	0	0	0	0	0	0	0
GAVYLFHGTSGSGISPS	Unmodified	1635.79	P11215;P11215-2	ITGAM	Integrin alpha-M	NaN	0.00184	157.75	67.695		0	0	0	0	0	0	0	0
GAVYLFHGTSGSGISPSHSQR	Unmodified	2144.04	P11215;P11215-2	ITGAM	Integrin alpha-M	NaN	2.7734e-27	184.66	126.2		0	0	0	0	0	0	0	0
GCPQEDSDIAFLIDGSGSIIPHDFR	Unmodified	2745.27	P11215;P11215-2	ITGAM	Integrin alpha-M	NaN	5.0247e-216	263.47	172.62		0	0	0	0	0	0	0	0
GCQLLVYPGAFNLTTGPAHWELLQR	Unmodified	2840.44	Q9NQR4	NIT2	Omega-amidase NIT2	NaN	0.003344	93.966	42.619		0	0	0	0	0	0	0	0
GDCDGVQINVPITFQV	Unmodified	1760.84	A0A494C0X7;P05107;D3DSM0	ITGB2	Integrin beta-2;Integrin beta	NaN	2.4802e-27	194.06	107.79		0	0	0	0	0	0	0	0
GDEGPGHHHKPGLGEGTP	Unmodified	1777.81	P06702	S100A9	Protein S100-A9	NaN	0.0074344	132.06	82.593		0	0	0	0	15159000	0	0	0
GDGVTHTVPIYEGYALPHAILR	Unmodified	2378.24	P60709;E7EVS6;A0A2R8Y793;A0A6Q8PFE4;A0A2R8YEA7;P63261;A0A804GS07;I3L4N8;I3L3I0;I3L1U9	ACTB;ACTG1	Actin, cytoplasmic 1;Actin, cytoplasmic 1, N-terminally processed;Actin, cytoplasmic 2;Actin, cytoplasmic 2, N-terminally processed	NaN	1.3212e-27	185.2	135.8		0	0	0	0	0	0	0	0
GDYDAFFEAR	Unmodified	1189.5	O75368	SH3BGRL	SH3 domain-binding glutamic acid-rich-like protein	NaN	0.031279	134.77	64.954		0	0	0	0	0	0	0	0
GELSGHFEDLLLAIVNCVR	Unmodified	2141.09	P12429;D6RA82	ANXA3	Annexin A3;Annexin	NaN	0.0013233	165.89	66.82		0	0	0	0	0	0	0	0
GFCSADSGGPLVCR	Unmodified	1481.64	A0A0A0MR61;Q6UWY2	PRSS57	Serine protease 57	NaN	0.025258	123.51	69.356		0	0	0	0	0	0	0	0
GFSYLYGAWGR	Unmodified	1275.6	Q6UX06	OLFM4	Olfactomedin-4	NaN	0.021542	148.99	93.617		0	0	0	0	0	0	0	0
GGAANSWSEAPLPGSLLDV	Unmodified	1839.9	A0A4V7I447;Q0VD83-3;Q0VD83;Q0VD83-2	APOBR	Apolipoprotein B receptor	NaN	0.0024033	117.95	31.759		0	0	0	0	0	0	0	0
GGCASGLYPDAFAPVA	Unmodified	1551.7	P08246	ELANE	Neutrophil elastase	NaN	0.024924	125.71	65.412		0	0	0	0	0	0	0	0
GGCASGLYPDAFAPVAQFVN	Unmodified	2039.94	P08246	ELANE	Neutrophil elastase	NaN	0.0034735	176.32	109.24		0	0	0	0	0	0	0	0
GGHFCGATLIAPN	Unmodified	1313.62	P08246	ELANE	Neutrophil elastase	NaN	0.0010926	156.75	82.5		0	0	0	0	0	0	0	0
GGHFCGATLIAPNFV	Unmodified	1559.76	P08246	ELANE	Neutrophil elastase	NaN	0.012076	145.46	65.006		0	0	0	0	0	0	0	0
GGHFCGATLIAPNFVM	Unmodified	1690.8	P08246	ELANE	Neutrophil elastase	NaN	0.024927	123.75	59.31		0	0	0	0	0	0	0	0
GGHFCGATLIAPNFVMSA	Unmodified	1848.87	P08246	ELANE	Neutrophil elastase	NaN	0.0080536	130.44	69.946		0	0	0	0	0	0	0	0
GGHFCGATLIAPNFVMSAA	Unmodified	1919.9	P08246	ELANE	Neutrophil elastase	NaN	0.0053563	145.09	78.547		0	0	0	0	0	0	0	0
GGHFCGATLIAPNFVMSAAH	Unmodified	2056.96	P08246	ELANE	Neutrophil elastase	NaN	1.8017e-06	160.84	102.33		0	0	0	0	0	0	0	0
GGHFCGATLIAPNFVMSAAHCV	Unmodified	2316.06	P08246	ELANE	Neutrophil elastase	NaN	1.1024e-08	222.56	124.56		0	0	0	0	0	0	0	0
GGHFCGATLIAPNFVMSAAHCVAN	Unmodified	2501.14	P08246	ELANE	Neutrophil elastase	NaN	6.253e-06	91.964	31.633		0	0	0	0	0	0	0	0
GGHFCGATLIAPNFVMSAAHCVANV	Unmodified	2600.21	P08246	ELANE	Neutrophil elastase	NaN	4.4186e-17	170.02	107.92		0	0	0	0	0	0	0	0
GGICNGDGGTPLVCEGLAH	Deamidation (NQ)	1883.81	P20160	AZU1	Azurocidin	NaN	0.02528	166.04	88.295		0	0	0	0	0	0	0	0
GGICNGDGGTPLVCEGLAHGV	Unmodified	2038.92	P20160	AZU1	Azurocidin	NaN	3.2163e-107	228.93	164.97		0	0	0	0	0	0	0	0
GGICNGDGGTPLVCEGLAHGV	Deamidation (NQ)	2039.9	P20160	AZU1	Azurocidin	NaN	5.0513e-122	237.67	154.49		0	0	0	0	0	0	0	0
GGICNGDGGTPLVCEGLAHGVASF	Unmodified	2344.06	P20160	AZU1	Azurocidin	NaN	7.7921e-17	170.95	114.81		0	0	0	0	0	0	0	0
GGICNGDGGTPLVCEGLAHGVASF	Deamidation (NQ)	2345.04	P20160	AZU1	Azurocidin	NaN	2.3506e-07	144.88	83.642		0	0	0	0	0	0	0	0
GGQVSVCPLPR	Unmodified	1168.6	P11215;P11215-2;H3BN02;P20702;Q13349	ITGAM;ITGAX;ITGAD	Integrin alpha-M;Integrin alpha-X;Integrin alpha-D	NaN	0.036905	117.81	45.022		0	0	0	0	0	0	0	0
GGSDGYGSGR	Unmodified	911.373	A0A7I2V4N1;A0A7I2V3P1;A0A7I2V323;P22626-2;P22626;A0A024RA28;A0A7I2V4S4;A0A7I2V3P7	HNRNPA2B1;HNRPA2B1	Heterogeneous nuclear ribonucleoproteins A2/B1	NaN	0.024281	125.16	37.406		0	0	0	0	0	0	0	0
GGSGGGGSISGGGYGSGGGSGGR	Unmodified	1740.74	CON__P35908;P35908	KRT2	Keratin, type II cytoskeletal 2 epidermal	NaN	9.3802e-50	197.73	130.52	+	0	0	0	0	0	0	0	0
GGSGGSYGGGGSGGGYGGGSGSR	Unmodified	1790.72	CON__P35527;P35527;K7EQQ3	KRT9	Keratin, type I cytoskeletal 9	NaN	7.5646e-29	188	74.326	+	0	0	0	0	0	0	0	0
GGYFDEFGIIR	Unmodified	1272.61	E7EM57;E7EUI8;P11413;P11413-3;P11413-2	G6PD	Glucose-6-phosphate 1-dehydrogenase	NaN	1.0184e-05	182.98	86.317		0	0	0	0	0	0	0	0
GGYILPWQEPALNTHLSR	Unmodified	2051.06	E7ER45;O43451;A0A0J9YX77;A0A0J9YVZ3	MGAM	Maltase-glucoamylase, intestinal;Maltase;Glucoamylase	NaN	0.0096146	106.35	54.1		0	0	0	0	0	0	0	0
GHMPPLTSAQQALTGTINS	Unmodified	1922.95	Q9Y490	TLN1	Talin-1	NaN	0.0021888	117.2	52.761		0	0	0	0	0	0	0	0
GHYTEGAELVDSVLDVVR	Unmodified	1957.97	Q5JP53;P07437;Q5ST81;P68371;Q9BVA1;Q13885;A0A0B4J269;Q13509-2;Q13509;G3V2A3	TUBB;TUBB4B;TUBB2B;TUBB2A;TUBB3	Tubulin beta chain;Tubulin beta-4B chain;Tubulin beta-2B chain;Tubulin beta-2A chain;Tubulin beta-3 chain	NaN	0.02182	111.22	58.622		0	0	0	0	0	0	0	0
GIFEALRPLETLPVEGLIR	Unmodified	2122.22	A0A804HHY6;A0A7P0T990;A0A7P0TAV5;A0A7P0TB64;A0A7P0T825;A0A7P0TAM4;A0A2R8YFZ7;A0A7P0T8W5;A0A7P0T9F1;A0A7P0T9K2;A0A2R8Y6H2;A0A7P0TB75;A0A7P0TAF3;A0A7P0TBJ7;A0A7P0T8N2;A0A7P0T916;A0A7P0T7V5;A0A7P0TAW9;A0A7P0T9R4;A0A2R8Y706;A0A2R8Y5T0;A0A7P0TA13;A0A7P0T9C4;Q14204	DYNC1H1	Cytoplasmic dynein 1 heavy chain 1	NaN	0.005122	112.82	55.859		0	0	0	0	0	0	0	0
GIGTDEFTLNR	Unmodified	1221.6	P12429;D6RA82	ANXA3	Annexin A3;Annexin	NaN	0.012264	159.58	71.215		0	0	0	0	0	0	0	0
GILSGTSDLLLTFDEAEVR	Unmodified	2035.05	P18206-2;P18206;P18206-3	VCL	Vinculin	NaN	6.1024e-25	188.13	97.519		0	0	0	0	0	0	0	0
GIMNSFVNDIFER	Oxidation (M)	1556.73	U3KQK0;Q99880;Q99879;Q99877;Q93079;Q5QNW6;Q16778;P62807;P58876;P57053;P33778;P23527;P06899;O60814;Q5QNW6-2;Q8N257	HIST1H2BN;HIST1H2BL;HIST1H2BM;HIST1H2BH;HIST2H2BF;HIST2H2BE;HIST1H2BC;HIST1H2BD;H2BFS;HIST1H2BB;HIST1H2BO;HIST1H2BJ;HIST1H2BK;HIST3H2BB	Histone H2B;Histone H2B type 1-L;Histone H2B type 1-M;Histone H2B type 1-N;Histone H2B type 1-H;Histone H2B type 2-F;Histone H2B type 2-E;Histone H2B type 1-C/E/F/G/I;Histone H2B type 1-D;Histone H2B type F-S;Histone H2B type 1-B;Histone H2B type 1-O;Histone H2B type 1-J;Histone H2B type 1-K;Histone H2B type 3-B	NaN	0.0022545	147.74	88.763		0	0	0	0	0	0	0	0
GIMNSFVNDIFER	Deamidation (NQ)	1541.72	U3KQK0;Q99880;Q99879;Q99877;Q93079;Q5QNW6;Q16778;P62807;P58876;P57053;P33778;P23527;P06899;O60814;Q5QNW6-2;Q8N257	HIST1H2BN;HIST1H2BL;HIST1H2BM;HIST1H2BH;HIST2H2BF;HIST2H2BE;HIST1H2BC;HIST1H2BD;H2BFS;HIST1H2BB;HIST1H2BO;HIST1H2BJ;HIST1H2BK;HIST3H2BB	Histone H2B;Histone H2B type 1-L;Histone H2B type 1-M;Histone H2B type 1-N;Histone H2B type 1-H;Histone H2B type 2-F;Histone H2B type 2-E;Histone H2B type 1-C/E/F/G/I;Histone H2B type 1-D;Histone H2B type F-S;Histone H2B type 1-B;Histone H2B type 1-O;Histone H2B type 1-J;Histone H2B type 1-K;Histone H2B type 3-B	NaN	0.022241	124.67	63.109		0	0	0	0	0	0	0	0
GIMNSFVNDIFER	Unmodified	1540.73	U3KQK0;Q99880;Q99879;Q99877;Q93079;Q5QNW6;Q16778;P62807;P58876;P57053;P33778;P23527;P06899;O60814;Q5QNW6-2;Q8N257	HIST1H2BN;HIST1H2BL;HIST1H2BM;HIST1H2BH;HIST2H2BF;HIST2H2BE;HIST1H2BC;HIST1H2BD;H2BFS;HIST1H2BB;HIST1H2BO;HIST1H2BJ;HIST1H2BK;HIST3H2BB	Histone H2B;Histone H2B type 1-L;Histone H2B type 1-M;Histone H2B type 1-N;Histone H2B type 1-H;Histone H2B type 2-F;Histone H2B type 2-E;Histone H2B type 1-C/E/F/G/I;Histone H2B type 1-D;Histone H2B type F-S;Histone H2B type 1-B;Histone H2B type 1-O;Histone H2B type 1-J;Histone H2B type 1-K;Histone H2B type 3-B	NaN	7.5176e-13	190.57	116.4		0	0	0	0	0	0	0	0
GISLANWM	Oxidation (M)	906.427	P61626;F8VV32;A0A0B4J259	LYZ	Lysozyme C;Lysozyme	NaN	0.02711	121.87	48.834		0	0	0	0	0	0	0	0
GISLANWMCL	Unmodified	1163.55	P61626;F8VV32;A0A0B4J259	LYZ	Lysozyme C;Lysozyme	NaN	0.0058336	152.47	40.732		0	0	0	0	0	0	0	0
GISLANWMCLA	Unmodified	1234.58	P61626;F8VV32;A0A0B4J259	LYZ	Lysozyme C;Lysozyme	NaN	0.023172	145.34	92.705		0	0	0	0	0	0	0	0
GLEVNKCEIAR	Unmodified	1287.66	P31146;H3BRY3	CORO1A	Coronin-1A;Coronin	NaN	0.0026439	144.77	54.167		0	0	0	0	0	0	0	0
GLGTDEDAIISVLAYR	Unmodified	1691.87	P09525;Q6P452;B4E1S2	ANXA4	Annexin A4;Annexin	NaN	1.7793e-15	218.54	152.92		0	0	0	0	0	0	0	0
GLGTDEDTIIDIITHR	Unmodified	1767.9	E5RK69;P08133-2;P08133	ANXA6	Annexin;Annexin A6	NaN	0.025351	141	62.039		0	0	0	0	0	0	0	0
GLGTDEDTLIEILASR	Unmodified	1701.88	P04083;Q5T3N1	ANXA1	Annexin A1;Annexin	NaN	7.8292e-33	253.79	85.565		0	0	0	0	0	0	0	0
GLGTDEESILTLLTSR	Unmodified	1703.89	P08758;E9PHT9	ANXA5	Annexin A5;Annexin	NaN	8.6535e-178	270.02	173.85		0	0	0	0	0	0	0	0
GLLGALTSTPYSPTQHLER	Unmodified	2040.06	Q9NUQ9;E5RI16	FAM49B	Protein FAM49B	NaN	0.0090067	108.77	50.688		0	0	0	0	0	0	0	0
GLTLCPSQPSNPGVLELPWVHLR	Unmodified	2569.35	Q9Y336;Q9Y336-2;M0R2D4	SIGLEC9	Sialic acid-binding Ig-like lectin 9	NaN	0.0090718	92.95	42.978		0	0	0	0	0	0	0	0
GLYLGSGYFTAIQNLR	Unmodified	1771.93	E7EQB2;E7ER44;P02788;P02788-2	LTF	Lactotransferrin;Lactoferricin-H;Kaliocin-1;Lactoferroxin-A;Lactoferroxin-B;Lactoferroxin-C	NaN	1.1163e-05	206.36	143.73		0	0	0	0	0	0	0	0
GNFGGSFAGSFGGAGGHAPGVAR	Unmodified	2033.95	M0QY96;M0R2I7;A0A087X0X3;P52272-2;P52272	HNRNPM	Heterogeneous nuclear ribonucleoprotein M	NaN	5.994e-05	109.28	67.318		0	0	0	0	0	0	0	0
GNFNYIEFTR	Unmodified	1259.59	J3QRS3;P19105;O14950	MYL12A;MYL12B	Myosin regulatory light chain 12A;Myosin regulatory light chain 12B	NaN	0.0099265	149.57	67.286		0	0	0	0	0	0	0	0
GNIVGWGVTEIQPHGGAQYVS	Unmodified	2168.07	P26022	PTX3	Pentraxin-related protein PTX3	NaN	0.0001721	149.59	75.35		0	0	0	0	0	0	0	0
GNLVSIHNFNINYR	Unmodified	1659.85	P13727;P13727-2	PRG2	Bone marrow proteoglycan;Eosinophil granule major basic protein	NaN	8.0365e-191	281.17	164.15		0	0	0	0	0	0	0	0
GNPGSHFCGGTLIHPSFVLTAAH	Unmodified	2376.14	P24158;U3KPS2	PRTN3	Myeloblastin	NaN	0.0034011	97.49	49.763		0	0	0	0	0	0	0	0
GPLLVQDVVFTDEMAHFDR	Unmodified	2188.06	P04040	CAT	Catalase	NaN	0.0015992	152.59	82.397		0	0	0	0	0	0	0	0
GPQTGGISGLDSFGNLEVSPPVTVR	Unmodified	2483.27	Q9UM07	PADI4	Protein-arginine deiminase type-4	NaN	1.4934e-11	184.32	105.92		0	0	0	0	0	0	0	0
GPYGGGNYGPGGSGGSGGYGGR	Unmodified	1886.79	A0A7I2V4N1;A0A7I2V3P1;A0A7I2V323;P22626-2;P22626;A0A024RA28;A0A7I2V4I6	HNRNPA2B1;HNRPA2B1	Heterogeneous nuclear ribonucleoproteins A2/B1	NaN	0.0015113	139.66	97.977		0	0	0	0	0	0	0	0
GQELAFPLSPDWQVDYESYTWR	Unmodified	2686.23	P26641;P26641-2	EEF1G	Elongation factor 1-gamma	NaN	2.5867e-08	160.63	121.47		0	0	0	0	0	0	0	0
GQSSYTFDHR	Unmodified	1196.52	Q05315	CLC	Galectin-10	NaN	0.037491	117.53	59.296		0	0	0	0	0	0	0	0
GSGGGSSGGSIGGR	Unmodified	1091.5	CON__P04264;P04264	KRT1	Keratin, type II cytoskeletal 1	NaN	2.8604e-09	172.21	103.43	+	0	0	0	0	0	0	0	0
GSLYQCDYSTGSCEPIR	Unmodified	1991.84	P11215;P11215-2	ITGAM	Integrin alpha-M	NaN	1.7348e-67	221.09	119.74		0	0	0	0	0	0	0	0
GSSSGGGYSSGSSSYGSGGR	Unmodified	1739.7	CON__P35908;P35908	KRT2	Keratin, type II cytoskeletal 2 epidermal	NaN	0.0071597	126.63	79.592	+	0	0	0	0	0	0	0	0
GSTAPVGGGAFPTIVER	Unmodified	1614.84	Q15084-3;Q15084;Q15084-4;Q15084-5;Q15084-2	PDIA6	Protein disulfide-isomerase A6	NaN	0.0060731	137.09	71.397		0	0	0	0	0	0	0	0
GSVSDEEMMELR	Oxidation (M)	1397.58	P13796;Q5TBN3;Q5TBN5	LCP1	Plastin-2	NaN	0.025093	125.75	43.796		0	0	0	0	0	0	0	0
GSVSDEEMMELR	Unmodified	1381.59	P13796;Q5TBN3;Q5TBN5	LCP1	Plastin-2	NaN	2.2877e-12	222.28	119.66		0	0	0	0	0	0	0	0
GTGAAMLTLGPEVHPDTIYSVDWSR	Unmodified	2672.29	P31146;H3BRY3;H3BTU6;H3BRJ0	CORO1A	Coronin-1A;Coronin	NaN	0.0076507	91.565	51.184		0	0	0	0	0	0	0	0
GTITDAPGFDPLR	Unmodified	1358.68	P50995-2;P50995	ANXA11	Annexin A11	NaN	1.0856e-09	175.65	70.249		0	0	0	0	0	0	0	0
GVGTDEACLIEILASR	Unmodified	1702.86	P50995-2;P50995	ANXA11	Annexin A11	NaN	0.02878	120.84	69.746		0	0	0	0	0	0	0	0
GVQCLAMGWGLLGR	Unmodified	1516.76	P08246	ELANE	Neutrophil elastase	NaN	0.0050458	146.11	68.728		0	0	0	0	0	0	0	0
GVTHTVPIYEGYALPHAILR	Unmodified	2206.19	P60709;E7EVS6;A0A2R8Y793;A0A6Q8PFE4;A0A2R8YEA7;P63261;A0A804GS07;I3L4N8;I3L3I0;I3L1U9	ACTB;ACTG1	Actin, cytoplasmic 1;Actin, cytoplasmic 1, N-terminally processed;Actin, cytoplasmic 2;Actin, cytoplasmic 2, N-terminally processed	NaN	0.0020208	142.32	91.79		0	0	0	0	0	0	0	0
GVVPLAGTDGETTTQGLDGLSER	Unmodified	2272.12	K7EKH5;J3KSV6;J3QKP5;A8MVZ9;P09972;C9J8F3	ALDOC	Fructose-bisphosphate aldolase;Fructose-bisphosphate aldolase C	NaN	0.0012469	101.01	0		0	0	0	0	0	0	0	0
GVVPLAGTNGETTTQGLDGLSER	Unmodified	2271.13	H3BR04;H3BPS8;H3BQN4;J3KPS3;P04075;P04075-2;H3BMQ8;H3BUH7;H3BU78	ALDOA	Fructose-bisphosphate aldolase;Fructose-bisphosphate aldolase A	NaN	0.00012147	132.4	87.967		0	0	0	0	0	0	0	0
GVVPLAGTNGETTTQGLDGLSER	Deamidation (NQ)	2272.12	H3BR04;H3BPS8;H3BQN4;J3KPS3;P04075;P04075-2;H3BMQ8;H3BUH7;H3BU78	ALDOA	Fructose-bisphosphate aldolase;Fructose-bisphosphate aldolase A	NaN	8.539e-06	115.38	16.876		0	0	0	0	0	0	0	0
GWEEGVAQMSVGQR	Unmodified	1532.7	Q1JUQ5;F6T7Q3;P62942	FKBP12-Exip2;FKBP1A	Peptidyl-prolyl cis-trans isomerase;Peptidyl-prolyl cis-trans isomerase FKBP1A	NaN	6.6479e-09	208.56	108.77		0	0	0	0	0	0	0	0
GYAFNHSADFETVR	Unmodified	1612.73	P61160;P61160-2;F5H6T1	ACTR2	Actin-related protein 2	NaN	0.015643	137.01	68.65		0	0	0	0	0	0	0	0
GYDFAAVLEWFAER	Unmodified	1672.79	C9JC03;A0A024R571;Q9H4M9;C9J2Z4;Q9NZN3;C9JDQ8	EHD1;EHD3	EH domain-containing protein 1;EH domain-containing protein 3	NaN	0.0016505	155.47	96.275		0	0	0	0	0	0	0	0
GYDPQQNLNDLMLLQLDR	Unmodified	2145.05	P20160;A0A087WXP0	AZU1	Azurocidin	NaN	5.5232e-16	176.56	100.23		0	0	0	0	0	0	0	0
GYEEWLLNEIR	Unmodified	1420.7	H7C144;F5GXS2;O43707;O43707-2;A0A494C060;P12814;A0A804HJU8;A0A804HII9;A0A804HKE2;P12814-3;A0A804HIN7;A0A804HK61;A0A7I2V4Y4;A0A804HLD0;P12814-2;P12814-4;A0A804HLF4;A0A804HL31;H9KV75;A0A494C1A0;A0A804HI95;P35609-2;P35609	ACTN4;ACTN1;ACTN2	Alpha-actinin-4;Alpha-actinin-1;Alpha-actinin-2	NaN	6.4658e-06	185.29	99.619		0	0	0	0	0	0	0	0
GYFLSGWHT	Unmodified	1066.49	A0A087WVE2;O00602	FCN1	Ficolin-1	NaN	0.035353	110.61	64.186		0	0	0	0	0	0	0	0
GYNPGLLVHPDLAYLQAEGGGDR	Unmodified	2411.19	D6RH30;A0A494C157;A0A494C1E9;P19838;P19838-2	NFKB1	Nuclear factor NF-kappa-B p105 subunit;Nuclear factor NF-kappa-B p50 subunit	NaN	4.2153e-06	116.45	57.103		0	0	0	0	0	0	0	0
GYSFTTTAER	Unmodified	1131.52	P60709;E7EVS6;A0A2R8Y793;A0A6Q8PFE4;A0A2R8YEA7;P63261;A0A804GS07;I3L4N8;I3L3I0;I3L1U9	ACTB;ACTG1	Actin, cytoplasmic 1;Actin, cytoplasmic 1, N-terminally processed;Actin, cytoplasmic 2;Actin, cytoplasmic 2, N-terminally processed	NaN	0.0045172	155.58	71.372		0	0	0	0	0	0	0	0
HFCGGALIHAR	Unmodified	1237.61	P20160	AZU1	Azurocidin	NaN	0.019958	140.11	69.204		0	0	0	0	0	0	0	0
HGIVEDWDLMER	Unmodified	1498.69	B4DXW1;P61158;F8WDR7	ACTR3	Actin-related protein 3	NaN	0.019847	105.36	30.748		0	0	0	0	0	0	0	0
HIADLAGNSEV	Unmodified	1124.55	A0A2R8Y6G6;P06733;P06733-2;K7EM90;A0A2R8YEM5	ENO1	Alpha-enolase;Enolase	NaN	0.0014197	166.68	62.622		0	0	0	0	0	0	0	0
HIADLAGNSEVILPVPAFNV	Unmodified	2075.11	A0A2R8Y6G6;P06733;P06733-2;K7EM90;A0A2R8YEM5	ENO1	Alpha-enolase;Enolase	NaN	1.9137e-06	189.3	117.74		0	0	0	0	0	0	0	0
HLIQNWPHYR	Unmodified	1362.69	O75594	PGLYRP1	Peptidoglycan recognition protein 1	NaN	0.024523	107.15	47.728		0	0	0	0	0	0	0	0
HNSSGSILFLGR	Unmodified	1286.67	P30740;P30740-2	SERPINB1	Leukocyte elastase inhibitor	NaN	1.2824e-05	147.62	52.932		0	0	0	0	0	0	0	0
HQGVMVGMGQKDSYV	Unmodified	1634.75	P60709;E7EVS6;A0A2R8Y793;A6NL76;P63267;P68133;P68032;P62736;A0A2R8YGF8;G5E9R0;A0A6Q8PH58;C9JUM1;C9JZR7;C9JTX5;C9JFL5;F8WB63;B8ZZJ2;P63261;I3L4N8;I3L3I0;I3L1U9;I3L3R2;J3KT65;K7EM38;F6UVQ4;F6QUT6	ACTB;ACTA1;ACTG2;ACTC1;ACTA2;ACTG1	Actin, cytoplasmic 1;Actin, cytoplasmic 1, N-terminally processed;Actin, gamma-enteric smooth muscle;Actin, alpha skeletal muscle;Actin, alpha cardiac muscle 1;Actin, aortic smooth muscle;Actin, cytoplasmic 2;Actin, cytoplasmic 2, N-terminally processed	NaN	0.0080004	144.7	84.135		0	0	0	0	0	0	0	0
HQGVMVGMGQKDSYVGDEAQSKR	2 Oxidation (M)	2538.16	P60709;E7EVS6;A0A2R8Y793;A6NL76;P63267;P68133;P68032;P62736;A0A2R8YGF8;G5E9R0;A0A6Q8PH58;C9JUM1;C9JZR7;C9JTX5;C9JFL5;F8WB63;B8ZZJ2;P63261;I3L4N8;I3L3I0;I3L1U9;I3L3R2;J3KT65;K7EM38;F6UVQ4;F6QUT6	ACTB;ACTA1;ACTG2;ACTC1;ACTA2;ACTG1	Actin, cytoplasmic 1;Actin, cytoplasmic 1, N-terminally processed;Actin, gamma-enteric smooth muscle;Actin, alpha skeletal muscle;Actin, alpha cardiac muscle 1;Actin, aortic smooth muscle;Actin, cytoplasmic 2;Actin, cytoplasmic 2, N-terminally processed	NaN	0.01496	111.57	76.182		0	0	0	0	0	0	0	0
HRKTASFGNILDVPEIVISGNGQPR	2 Deamidation (NQ)	2706.41	O43318-3;O43318	MAP3K7	Mitogen-activated protein kinase kinase kinase 7	NaN	0.0068771	102.43	28.286		0	0	0	0	0	0	0	0
HVIPMNPNT	Unmodified	1021.5	P13796;Q5TBN3;U3KQI3;A0A0A0MSQ0;P13797-3;P13797-2;P13797	LCP1;PLS3	Plastin-2;Plastin-3	NaN	0.0066551	147.19	71.15		0	0	0	0	0	0	0	0
HVIPMNPNTNDLFNAVGDGIVLC	Unmodified	2509.21	P13796;Q5TBN3	LCP1	Plastin-2	NaN	3.2678e-05	109.83	67.046		0	0	0	0	0	0	0	0
HVIPMNPNTNDLFNAVGDGIVLCK	Unmodified	2637.3	P13796;Q5TBN3	LCP1	Plastin-2	NaN	0.0056269	114.04	63.542		0	0	0	0	0	0	0	0
IANLQTDLSDGLR	Unmodified	1414.74	Q60FE5;P21333-2;P21333;A0A7P0NMY4;F8WE98;A0A087WWY3;A0A7I2V3E6	FLNA	Filamin-A	NaN	0.00061827	159.09	73.279		0	0	0	0	0	0	0	0
IANVFTNAFR	Unmodified	1151.61	P05164-2;P05164;P05164-3	MPO	Myeloperoxidase;Myeloperoxidase;89 kDa myeloperoxidase;84 kDa myeloperoxidase;Myeloperoxidase light chain;Myeloperoxidase heavy chain	NaN	0.0031722	190.26	106.88		0	0	0	0	0	0	0	0
IANVFTNAFR	Deamidation (NQ)	1152.59	P05164-2;P05164;P05164-3	MPO	Myeloperoxidase;Myeloperoxidase;89 kDa myeloperoxidase;84 kDa myeloperoxidase;Myeloperoxidase light chain;Myeloperoxidase heavy chain	NaN	0.022959	131.06	51.593		0	0	0	0	0	0	0	0
IAQLEEELEEEQGNTELINDR	Unmodified	2471.17	P35579;P35579-2	MYH9	Myosin-9	NaN	7.5749e-156	323.02	209.41		0	0	0	0	0	0	0	0
IAQLEEQLDNETKER	Unmodified	1814.9	P35579;P35579-2	MYH9	Myosin-9	NaN	1.8821e-16	200.93	46.782		0	0	0	0	0	0	0	0
IAQSDYIPTQQDVLR	Unmodified	1745.89	P04899-6;P04899-3;P04899-5;P04899-2;P04899;P04899-4	GNAI2	Guanine nucleotide-binding protein G(i) subunit alpha-2	NaN	4.9738e-60	225.55	103.82		0	0	0	0	0	0	0	0
IATSLDGFDVASVQQQR	Unmodified	1833.92	K7ERZ3;O60664-2;O60664-4;O60664-3;O60664	PLIN3	Perilipin-3	NaN	0.0065732	158.58	99.377		0	0	0	0	0	0	0	0
IDEPLEGSEDR	Unmodified	1258.57	P61978-3;P61978;P61978-2;S4R359	HNRNPK	Heterogeneous nuclear ribonucleoprotein K	NaN	0.019244	117.31	5.5726		0	0	0	0	0	0	0	0
IDILVNNGGMSQR	Unmodified	1415.72	H0YJ66;Q9Y394-2;Q9Y394	DHRS7	Dehydrogenase/reductase SDR family member 7	NaN	0.002089	149.96	27.442		0	0	0	0	0	0	0	0
IDSGLYLGSGYFTAIQNLR	Unmodified	2087.07	E7EQB2;E7ER44;P02788;P02788-2	LTF	Lactotransferrin;Lactoferricin-H;Kaliocin-1;Lactoferroxin-A;Lactoferroxin-B;Lactoferroxin-C	NaN	3.6705e-80	291.2	193.75		0	0	0	0	0	0	0	0
IEADSESQEDIIR	Unmodified	1503.71	P55957;P55957-2	BID	BH3-interacting domain death agonist;BH3-interacting domain death agonist p15;BH3-interacting domain death agonist p13;BH3-interacting domain death agonist p11	NaN	1.0712e-51	227.81	101.49		0	0	0	0	0	0	0	0
IEIESFYEGEDFSETLTR	Unmodified	2163.98	A0A7P0TAI0;A0A7P0TB36;P11021	HSPA5	78 kDa glucose-regulated protein	NaN	3.0077e-11	194.86	98.044		0	0	0	0	0	0	0	0
IETQNQLLGIADR	Unmodified	1469.78	O75923-15;O75923-3;O75923-9;O75923;O75923-14;O75923-6;O75923-12;O75923-5;O75923-11;O75923-4;O75923-10;O75923-2;O75923-8;O75923-7;O75923-13	DYSF	Dysferlin	NaN	0.0030598	145.14	64.12		0	0	0	0	0	0	0	0
IFENGYDPV	Deamidation (NQ)	1053.47	P08246	ELANE	Neutrophil elastase	NaN	0.036102	109.71	46.408		0	0	0	0	0	0	0	0
IFENGYDPVNLL	Unmodified	1392.69	P08246	ELANE	Neutrophil elastase	NaN	0.0034359	157.99	66.728		0	0	0	0	0	0	0	0
IFENGYDPVNLL	Deamidation (NQ)	1393.68	P08246	ELANE	Neutrophil elastase	NaN	0.017304	136.02	46.325		0	0	0	0	0	0	0	0
IFENGYDPVNLLNDI	Unmodified	1734.85	P08246	ELANE	Neutrophil elastase	NaN	0.013969	181.66	91.761		0	0	0	0	0	0	0	0
IFENGYDPVNLLNDI	Deamidation (NQ)	1735.83	P08246	ELANE	Neutrophil elastase	NaN	3.5394e-34	216.03	89.642		0	0	0	0	0	0	0	0
IFENGYDPVNLLNDIV	Unmodified	1833.91	P08246	ELANE	Neutrophil elastase	NaN	0.00088426	169.82	88.297		0	0	0	0	0	0	0	0
IFENGYDPVNLLNDIV	Deamidation (NQ)	1834.9	P08246	ELANE	Neutrophil elastase	NaN	1.5395e-09	169.65	109.25		0	0	0	0	0	0	0	0
IFFYQSPYDSEQVPQALR	Unmodified	2187.06	A0A0G2JR51;A0A217FLJ2;Q15080;Q15080-3;B0QY04;A0A494BZS1	NCF4	Neutrophil cytosol factor 4	NaN	0.008189	160.84	102.09		0	0	0	0	0	0	0	0
IFKGCNIENACYPLGICAER	Unmodified	2384.11	P32320	CDA	Cytidine deaminase	NaN	0.0053344	138.46	88.467		0	0	0	0	0	0	0	0
IFQGQSYSACTTDGR	Unmodified	1689.74	P14780	MMP9	Matrix metalloproteinase-9;67 kDa matrix metalloproteinase-9;82 kDa matrix metalloproteinase-9	NaN	2.1316e-60	229.68	134.32		0	0	0	0	0	0	0	0
IFQGQSYSACTTDGR	Deamidation (NQ)	1690.73	P14780	MMP9	Matrix metalloproteinase-9;67 kDa matrix metalloproteinase-9;82 kDa matrix metalloproteinase-9	NaN	0.0037776	152.38	70.35		0	0	0	0	0	0	0	0
IGDELDSNMELQR	Unmodified	1518.7	K4JQN1;Q07812-5;Q07812-7;Q07812-8;Q07812;Q07812-2	BAX	Apoptosis regulator BAX	NaN	0.00041731	154.15	60.483		0	0	0	0	0	0	0	0
IGEHTPSALAIMENANVLAR	Unmodified	2106.09	H3BR04;H3BPS8;H3BQN4;J3KPS3;P04075;P04075-2;H3BU78	ALDOA	Fructose-bisphosphate aldolase;Fructose-bisphosphate aldolase A	NaN	2.4367e-46	202.79	131.25		0	0	0	0	0	0	0	0
IGLDLAALNMQR	Unmodified	1313.71	P11678	EPX	Eosinophil peroxidase;Eosinophil peroxidase light chain;Eosinophil peroxidase heavy chain	NaN	4.0902e-18	204.07	108.25		0	0	0	0	0	0	0	0
IGLDLAALNMQR	Oxidation (M)	1329.71	P11678	EPX	Eosinophil peroxidase;Eosinophil peroxidase light chain;Eosinophil peroxidase heavy chain	NaN	0.005473	150.35	84.161		0	0	0	0	0	0	0	0
IGLDLPALNMQR	Unmodified	1339.73	P05164-2;P05164;P05164-3	MPO	Myeloperoxidase;Myeloperoxidase;89 kDa myeloperoxidase;84 kDa myeloperoxidase;Myeloperoxidase light chain;Myeloperoxidase heavy chain	NaN	7.3479e-35	220.39	98.265		0	0	0	0	0	0	0	0
IGLDLPALNMQR	Deamidation (NQ)	1340.71	P05164-2;P05164;P05164-3	MPO	Myeloperoxidase;Myeloperoxidase;89 kDa myeloperoxidase;84 kDa myeloperoxidase;Myeloperoxidase light chain;Myeloperoxidase heavy chain	NaN	0.020924	133.13	64.91		0	0	0	0	0	0	0	0
IICDNTGITTVSKNNIFMSN	Oxidation (M)	2257.07	P05164-2;P05164;P05164-3;J3QSF7	MPO	Myeloperoxidase;Myeloperoxidase;89 kDa myeloperoxidase;84 kDa myeloperoxidase;Myeloperoxidase light chain;Myeloperoxidase heavy chain	NaN	0.014507	121.92	90.259		0	0	0	0	0	0	0	0
IICDNTGITTVSKNNIFMSNSYPR	3 Deamidation (NQ)	2747.28	P05164-2;P05164;P05164-3	MPO	Myeloperoxidase;Myeloperoxidase;89 kDa myeloperoxidase;84 kDa myeloperoxidase;Myeloperoxidase light chain;Myeloperoxidase heavy chain	NaN	0.033703	93.804	48.567		0	0	0	0	0	0	0	0
IICDNTGITTVSR	Unmodified	1448.73	P11678	EPX	Eosinophil peroxidase;Eosinophil peroxidase light chain;Eosinophil peroxidase heavy chain	NaN	5.2691e-18	203.03	92.91		0	0	0	0	0	0	0	0
IIGYVISNQQITPGPAYSNR	Unmodified	2190.14	P31997	CEACAM8	Carcinoembryonic antigen-related cell adhesion molecule 8	NaN	1.4734e-46	250.05	142.71		0	0	0	0	0	0	0	0
IINEPTAAAIAYGLDR	Unmodified	1686.89	A0A0G2JIW1;P0DMV8-2;P0DMV9;P0DMV8;P17066	HSPA1A;HSPA1B;HSPA6	Heat shock 70 kDa protein 1A;Heat shock 70 kDa protein 1B;Heat shock 70 kDa protein 6	NaN	1.356e-05	193.28	48.006		0	0	0	0	0	0	0	0
ILATPPQEDAPSVDIANIR	Unmodified	2019.06	P29401;P29401-2;A0A0B4J1R6;E9PFF2	TKT	Transketolase	NaN	8.3054e-123	240.34	172.22		0	0	0	0	0	0	0	0
ILDESEDTDLPYPPPQR	Unmodified	1983.94	O75923-15;O75923-3;O75923-9;O75923;O75923-14;O75923-6;O75923-12;O75923-5;O75923-11;O75923-4;O75923-10;O75923-2;O75923-8;O75923-7;O75923-13	DYSF	Dysferlin	NaN	3.6365e-49	273.24	162.26		0	0	0	0	0	0	0	0
ILFGDSCYPSNDSR	Unmodified	1629.71	Q9UM07	PADI4	Protein-arginine deiminase type-4	NaN	1.3734e-05	163.46	92.013		0	0	0	0	0	0	0	0
ILLANFLAQTEALMR	Unmodified	1702.94	A0A2U3TZU2;P06744;P06744-2;CON__Q3ZBD7	GPI	Glucose-6-phosphate isomerase	NaN	2.8238e-61	232.37	157.28		0	0	0	0	0	0	0	0
IMSLVDPNHSGLVTFQAFIDFMSR	Unmodified	2724.34	H7C144;F5GXS2;O43707;O43707-2;O43707-3	ACTN4	Alpha-actinin-4	NaN	4.218e-06	110.14	65.046		0	0	0	0	0	0	0	0
INISEGNCPER	Unmodified	1287.59	F8W0G4;F8VXH9;H3BRU6;F8VZX2;J3QT27;E9PFP8;Q15366-7;Q15366-8;Q15366-4;Q15366-5;P57721-2;P57721-3;P57721-5;Q15365;Q15366-6;Q15366-3;Q15366;Q15366-2;P57721-4;P57721;F8VTZ0;F8W1G6	PCBP2;PCBP3;PCBP1	Poly(rC)-binding protein 2;Poly(rC)-binding protein 3;Poly(rC)-binding protein 1	NaN	2.8429e-05	174.86	102.99		0	0	0	0	0	0	0	0
INNVPAEGENEVNNELANR	Unmodified	2094.99	Q9NUQ9;A0A1W2PRQ0;Q9NUQ9-2	FAM49B	Protein FAM49B	NaN	0.00019373	201.3	132.77		0	0	0	0	0	0	0	0
INVNEIFYDLVR	Unmodified	1493.79	F5H823;B7ZB78;F5GZG1;P61224-4;P61224-3;P62834;P61224;A6NIZ1;P61224-2	RAP1B;RAP1A	Ras-related protein Rap-1b;Ras-related protein Rap-1A;Ras-related protein Rap-1b-like protein	NaN	0.0011144	195.51	91.463		0	0	0	0	0	0	0	0
IPACIAGER	Unmodified	985.501	P59666;P59665	DEFA3;DEFA1	Neutrophil defensin 3;HP 3-56;Neutrophil defensin 2;Neutrophil defensin 1;HP 1-56;Neutrophil defensin 2	NaN	0.00050342	166.78	46.162		0	0	0	0	0	0	0	0
IPCFLAGDT	Unmodified	992.464	P11678;P05164-2;P05164;P05164-3	EPX;MPO	Eosinophil peroxidase;Eosinophil peroxidase light chain;Eosinophil peroxidase heavy chain;Myeloperoxidase;Myeloperoxidase;89 kDa myeloperoxidase;84 kDa myeloperoxidase;Myeloperoxidase light chain;Myeloperoxidase heavy chain	NaN	0.019003	137.5	60.658		0	0	0	0	0	0	0	0
IPCFLAGDTR	Unmodified	1148.56	P11678;P05164-2;P05164;P05164-3	EPX;MPO	Eosinophil peroxidase;Eosinophil peroxidase light chain;Eosinophil peroxidase heavy chain;Myeloperoxidase;Myeloperoxidase;89 kDa myeloperoxidase;84 kDa myeloperoxidase;Myeloperoxidase light chain;Myeloperoxidase heavy chain	NaN	3.4715e-05	151.44	74.964		0	0	0	0	0	0	0	0
IPSAVGYQPTLATDMGTMQER	Unmodified	2265.08	F8W0P7;H0YH81;P06576;H0YI37;F8W079	ATP5B	ATP synthase subunit beta;ATP synthase subunit beta, mitochondrial	NaN	0.0001509	88.945	39.385		0	0	0	0	0	0	0	0
IQELEEQLEEEESAR	Unmodified	1830.85	P35579;P35579-2	MYH9	Myosin-9	NaN	4.9376e-60	255.24	106.92		0	0	0	0	0	0	0	0
IQEVAGSLIFR	Unmodified	1231.69	Q9HD89	RETN	Resistin	NaN	0.020153	152.04	52.905		0	0	0	0	0	0	0	0
IQLVEEELDR	Unmodified	1242.65	D6R904;A0A087WWU8;P06753-4;P06753-3;P06753-6;P06753-5;P06753-2;A0A494C0G0;H0YL80;H0YKX5;H0YKP3;A0A2R8YEU4;A0A2R8YGX3;A0A494C0P6;A0A2R8YH90;A0A2R8YE05;K7ENT6;A0A2R8YHD2;A0A2R8Y5V9;Q5TCU3;CON__Q3SX28;A7XZE4;A0A0S2Z4G6;J3KN67;A0A2R2Y2Q3;Q6ZN40;P09493-2;P67936;P07951-3;P67936-2;P09493-9;P09493-8;P09493-7;P09493-6;P09493-4;P09493-3;P09493-10;P09493;P07951-2;P07951;P06753;F5H7S3;H7BYY1;H0YKJ4;H0YK48;A0…	TPM3;TPM1;TPM4;TPM2;TPM2b	Tropomyosin alpha-3 chain;Tropomyosin alpha-1 chain;Tropomyosin alpha-4 chain;Tropomyosin beta chain	NaN	0.0013618	187.22	61.902		0	0	0	0	0	0	0	0
IQVLQQQADDAEER	Unmodified	1641.8	D6R904;A0A087WWU8;P06753-4;P06753-3;P06753-6;P06753-5;P06753-2;Q5VU61	TPM3	Tropomyosin alpha-3 chain	NaN	5.9635e-30	208.17	106.88		0	0	0	0	0	0	0	0
IQYQLVDISQDNALR	Unmodified	1774.92	Q5T123;Q9H299	SH3BGRL3	SH3 domain-binding glutamic acid-rich-like protein 3	NaN	1.3903e-274	298.31	136.38		0	0	0	0	0	0	0	0
ISDTGSAGLMLVEFFAPWCGH	Unmodified	2294.05	P30101;H7BZJ3	PDIA3	Protein disulfide-isomerase A3	NaN	3.8094e-08	134.98	74.613		0	0	2321200	2766300	0	0	0	0
ISEQFTAMFR	Unmodified	1228.59	Q5JP53;P07437;Q5ST81;P68371;P04350;Q9BVA1;Q13885;A0A0B4J269;Q13509-2;Q13509	TUBB;TUBB4B;TUBB4A;TUBB2B;TUBB2A;TUBB3	Tubulin beta chain;Tubulin beta-4B chain;Tubulin beta-4A chain;Tubulin beta-2B chain;Tubulin beta-2A chain;Tubulin beta-3 chain	NaN	0.0020265	186.16	62.803		0	0	0	0	0	0	0	0
ISGLIYEETR	Unmodified	1179.61	P62805	HIST1H4A	Histone H4	NaN	4.3696e-53	233.57	111.39		0	0	0	0	0	0	0	0
ISIEMHGTLEDQLSHLR	Unmodified	1977.99	P12814;A0A804HJU8;A0A804HII9;A0A804HKE2;P12814-3;A0A804HIN7;A0A804HK61;A0A7I2V4Y4;A0A804HLD0;P12814-2;P12814-4;A0A804HLF4;A0A804HL31;H9KV75;H0YJ11;H0YJW3	ACTN1	Alpha-actinin-1	NaN	0.010228	146.86	79.211		0	0	0	0	0	0	0	0
ISLPLPNFSSLNL	Unmodified	1413.79	P08670;B0YJC4	VIM	Vimentin	NaN	7.1372e-65	236.92	96.753		0	0	0	0	0	0	0	0
ISLPLPNFSSLNLR	Unmodified	1569.89	P08670;B0YJC4	VIM	Vimentin	NaN	1.1561e-37	166.62	96.056		0	0	0	0	0	0	0	0
ISLVLGGDHSLAIGSISGHA	Unmodified	1903.02	A0A5F9ZGN6;P05089;P05089-2;P05089-3	ARG1	Arginase-1	NaN	0.0013068	118.31	41.967		0	0	0	0	0	0	0	0
ISQSNYIPTQQDVLR	Unmodified	1760.91	P08754	GNAI3	Guanine nucleotide-binding protein G(k) subunit alpha	NaN	1.78e-09	171.49	85.301		0	0	0	0	0	0	0	0
ISQTYQQQYGR	Unmodified	1370.66	P09525;Q6P452;P09525-2;B4E1S2	ANXA4	Annexin A4;Annexin	NaN	3.9286e-05	174.02	66.329		0	0	0	0	0	0	0	0
ISWYDNEFGYSNR	Unmodified	1649.71	P04406-2;P04406;E7EUT5	GAPDH	Glyceraldehyde-3-phosphate dehydrogenase	NaN	0.03174	141.08	60.853		0	0	0	0	0	0	0	0
ITITNDQNR	Unmodified	1073.55	A0A7P0TAI0;A0A7P0TB36;P11021	HSPA5	78 kDa glucose-regulated protein	NaN	0.015517	139.88	28.062		0	0	0	0	0	0	0	0
IVEEEAQEDLEGLR	Unmodified	1628.79	A0A4V7I447;Q0VD83-3;Q0VD83	APOBR	Apolipoprotein B receptor	NaN	0.0028692	186.87	99.065		0	0	0	0	0	0	0	0
IVGAMVQIITYR	Unmodified	1362.77	P05164-2;P05164;P05164-3	MPO	Myeloperoxidase;Myeloperoxidase;89 kDa myeloperoxidase;84 kDa myeloperoxidase;Myeloperoxidase light chain;Myeloperoxidase heavy chain	NaN	0.024769	147.95	84.763		0	0	0	0	0	0	0	0
IVYEGGIDPILR	Unmodified	1343.74	P11678	EPX	Eosinophil peroxidase;Eosinophil peroxidase light chain;Eosinophil peroxidase heavy chain	NaN	0.024364	128.03	47.803		0	0	0	0	0	0	0	0
IWHHTFYNELR	Unmodified	1514.74	A5A3E0;P60709;E7EVS6;A0A2R8Y793;A0A6Q8PFE4;A6NL76;P68133;P68032;A0A2R8YGF8;Q6S8J3;G5E9R0;A0A6Q8PH58;A0A804HKV3;P0CG38;C9JUM1;C9JZR7;Q9BYX7;P0CG39;P63261;A0A804GS07;I3L4N8;I3L3I0;I3L1U9;I3L3R2;J3KT65;K7EM38	POTEF;ACTB;ACTA1;ACTC1;POTEE;POTEI;POTEKP;POTEJ;ACTG1	POTE ankyrin domain family member F;Actin, cytoplasmic 1;Actin, cytoplasmic 1, N-terminally processed;Actin, alpha skeletal muscle;Actin, alpha cardiac muscle 1;POTE ankyrin domain family member E;POTE ankyrin domain family member I;Putative beta-actin-like protein 3;Putative beta-actin-like protein 3, N-terminally processed;POTE ankyrin domain family member J;Actin, cytoplasmic 2;Actin, cytoplas…	NaN	0.025126	114.86	49.701		0	0	0	0	0	0	0	0
IYHLQLFEELR	Unmodified	1459.78	P14618;B4DNK4;P14618-3	PKM	Pyruvate kinase PKM;Pyruvate kinase	NaN	4.1076e-06	128.88	56.033		0	0	0	0	0	0	0	0
KAGTQIENIEEDFR	Unmodified	1648.81	P12814;A0A804HJU8;A0A804HII9;A0A804HKE2;P12814-3;A0A804HIN7;A0A804HK61;A0A7I2V4Y4;A0A804HLD0;P12814-2;P12814-4;A0A804HLF4;A0A804HJQ9;G3V2N5;A0A804HIY0;A0A494C1A0;A0A804HI95;P35609-2;P35609;A0A804HKG0;A0A494C033;A0A494C166;Q08043;A0A494C0Q3;A0A087WSZ2;G3V380;G3V5M4	ACTN1;ACTN2;ACTN3	Alpha-actinin-1;Alpha-actinin-2;Alpha-actinin-3	NaN	0.044048	133.04	81.277		0	0	0	0	0	0	0	0
KATQVGEKTPKDESANQEEPEAR	Unmodified	2541.23	P50552;K7EM16	VASP	Vasodilator-stimulated phosphoprotein	NaN	0.021407	104.82	65.432		0	0	0	0	0	0	0	0
KCNQWSGLSEGSVTCSS	Unmodified	1885.79	E7EQB2;E7ER44;P02788;P02788-2	LTF	Lactotransferrin;Lactoferricin-H;Kaliocin-1;Lactoferroxin-A;Lactoferroxin-B;Lactoferroxin-C	NaN	0.022201	131.69	89.65		0	0	0	0	0	0	0	0
KCNQWSGLSEGSVTCSSA	Unmodified	1956.83	E7EQB2;E7ER44;P02788;P02788-2	LTF	Lactotransferrin;Lactoferricin-H;Kaliocin-1;Lactoferroxin-A;Lactoferroxin-B;Lactoferroxin-C	NaN	0.010465	132.79	71.68		0	0	0	0	0	0	0	0
KLMEQYGTPN	Unmodified	1179.56	P05164-2;P05164;P05164-3	MPO	Myeloperoxidase;Myeloperoxidase;89 kDa myeloperoxidase;84 kDa myeloperoxidase;Myeloperoxidase light chain;Myeloperoxidase heavy chain	NaN	0.0074936	122.52	64.731		0	0	0	0	0	0	0	0
KTETQEKNPLPSKETIEQEKQAGES	Unmodified	2828.4	P62328	TMSB4X	Thymosin beta-4;Hematopoietic system regulatory peptide	NaN	4.5252e-06	144.95	144.95		0	0	0	0	0	0	0	0
KTFTAWCNSHLR	Unmodified	1519.74	H7C144;F5GXS2;O43707;O43707-3;K7EP19;P12814;A0A804HJU8;A0A804HII9;A0A804HKE2;P12814-3;A0A804HIN7;A0A804HK61;A0A7I2V4Y4;A0A804HLD0;P12814-2;P12814-4;A0A804HLF4;A0A804HJQ9;G3V2N5;A0A804HIY0;A0A494C1A0;A0A804HI95;P35609-2;P35609;A0A804HKG0;A0A494C033;A0A494C166;Q08043;A0A494C0Q3	ACTN4;ACTN1;ACTN2;ACTN3	Alpha-actinin-4;Alpha-actinin-1;Alpha-actinin-2;Alpha-actinin-3	NaN	0.001176	171.99	79.049		0	0	0	0	0	0	0	0
LAACFLDSMATLGLAAYGYGIR	Unmodified	2333.15	E9PK47;P06737-2;P06737;P11217	PYGL;PYGM	Alpha-1,4 glucan phosphorylase;Glycogen phosphorylase, liver form;Glycogen phosphorylase, muscle form	NaN	8.1553e-05	135.91	95.846		0	0	0	0	0	0	0	0
LAEMPADSGYPAYLGAR	Unmodified	1780.85	P38606-2;P38606	ATP6V1A	V-type proton ATPase catalytic subunit A	NaN	0.0051625	138.94	78.502		0	0	0	0	0	0	0	0
LAENNIQPIFAVTSR	Unmodified	1671.89	A0A494C0X7;P05107;D3DSM0;J3KNI6	ITGB2	Integrin beta-2;Integrin beta	NaN	0.0098628	174.72	48.011		0	0	0	0	0	0	0	0
LAFIANLFNR	Unmodified	1177.66	P13796	LCP1	Plastin-2	NaN	0.031143	120.62	65.251		0	0	0	0	0	0	0	0
LAGTQPLEVLEAVQR	Unmodified	1622.9	P22314-2;P22314;Q5JRR6	UBA1	Ubiquitin-like modifier-activating enzyme 1	NaN	0.0018769	148.18	85.38		0	0	0	0	0	0	0	0
LAMQEFMILPVGAANFR	Unmodified	1906.98	A0A2R8Y6G6;P06733;P06733-2;K7EM90	ENO1	Alpha-enolase;Enolase	NaN	1.2788e-48	207.47	111.85		0	0	0	0	0	0	0	0
LAPITSDPTEATAVGAVEA	Unmodified	1811.92	P14618;B4DNK4;P14618-3	PKM	Pyruvate kinase PKM;Pyruvate kinase	NaN	0.0040285	123.62	58.889		0	0	0	0	0	0	0	0
LASDLLEWIR	Unmodified	1214.67	H7C144;F5GXS2;O43707;O43707-2;P12814;A0A804HJU8;A0A804HII9;A0A804HKE2;P12814-3;A0A804HK61;A0A7I2V4Y4;A0A804HLD0;P12814-2;P12814-4;A0A804HLF4;A0A804HL31;H9KV75;G3V2W4	ACTN4;ACTN1	Alpha-actinin-4;Alpha-actinin-1	NaN	1.9694e-14	209.58	90.841		0	0	0	0	0	0	0	0
LASIQNQGR	Unmodified	985.53	P20160	AZU1	Azurocidin	NaN	0.0025241	162.31	50.657		0	0	0	0	0	0	0	0
LASTLVHLGEYQAAVDGAR	Unmodified	1970.02	A0A087WVQ6;Q00610-2;Q00610;J3KS13	CLTC	Clathrin heavy chain;Clathrin heavy chain 1	NaN	0.0028824	119.62	67.051		0	0	0	0	0	0	0	0
LAWMGTWEHLVSTGFNQMR	Unmodified	2263.07	I3L2Y6;I3L0X8;I3L212;E7EP81;I3L167;A0A0A6YYL4;P57737-2;P57737-4;P57737;P57737-3	CORO7;CORO7-PAM16	Coronin;Coronin-7	NaN	0.0063145	111.33	53.8		0	0	0	0	0	0	0	0
LCLQQGQLCEPLPSLAESR	Unmodified	2198.08	G5E977;Q6XQN6;Q6XQN6-2	NAPRT	Nicotinate phosphoribosyltransferase	NaN	2.1812e-24	217.68	135.18		0	0	0	0	0	0	0	0
LDETDDPDDYGDR	Unmodified	1524.59	P07384	CAPN1	Calpain-1 catalytic subunit	NaN	8.0211e-41	255.19	143.58		0	0	0	0	0	0	0	0
LDIDSPPITAR	Unmodified	1196.64	P14618;P14618-2;B4DNK4;H3BTN5;A0A804F6T5;A0A804F729;H3BQ34;H3BT25;H3BUW1;H3BTJ2;H3BN34;H3BQZ3;H3BU13	PKM	Pyruvate kinase PKM;Pyruvate kinase	NaN	0.020713	150.81	49.21		0	0	0	0	0	0	0	0
LDNLVAILDINR	Unmodified	1367.78	P29401;P29401-2;A0A0B4J1R6;E9PFF2	TKT	Transketolase	NaN	0.0053525	151.55	50.263		0	0	0	0	0	0	0	0
LEEHLEGIVNIFHQYSVR	Unmodified	2182.12	P80511	S100A12	Protein S100-A12;Calcitermin	NaN	0.0064226	133.52	78.427		0	0	0	0	0	0	0	0
LEESYTLNSDLAR	Unmodified	1509.73	P30740;P30740-2	SERPINB1	Leukocyte elastase inhibitor	NaN	7.439e-11	188.99	51.851		0	0	0	0	0	0	0	0
LEGGIDPILR	Unmodified	1081.61	P05164-2;P05164;P05164-3;J3QSF7	MPO	Myeloperoxidase;Myeloperoxidase;89 kDa myeloperoxidase;84 kDa myeloperoxidase;Myeloperoxidase light chain;Myeloperoxidase heavy chain	NaN	0.0019616	131.62	45.754		0	0	0	0	0	0	0	0
LEGLGSSEADQDGLASTVR	Unmodified	1903.91	Q07065	CKAP4	Cytoskeleton-associated protein 4	NaN	0.0064036	148.72	76.431		0	0	0	0	0	0	0	0
LEGVLAEVAQHYQDTLIR	Unmodified	2054.08	P46940;A0A0J9YXZ5	IQGAP1	Ras GTPase-activating-like protein IQGAP1	NaN	0.0081743	125.45	55.994		0	0	0	0	0	0	0	0
LEQGQAGPAVQEGLPEGLR	Unmodified	1948	Q7Z6P3	RAB44	Ras-related protein Rab-44	NaN	0.0097095	120.77	56.126		0	0	0	0	0	0	0	0
LEVLGPGQAHGAQGSDVDVLVCQR	Unmodified	2504.24	Q5TEJ8	THEMIS2	Protein THEMIS2	NaN	0.007713	92.336	32.658		0	0	0	0	0	0	0	0
LEWHPFTLTSAPEEDFFSIHIR	Unmodified	2671.31	P04839;H0Y581;A6NGA6;Q9Y5S8-3;Q9Y5S8	CYBB;NOX1	Cytochrome b-245 heavy chain;NADPH oxidase 1	NaN	0.00017009	118.44	61.537		0	0	0	0	0	0	0	0
LFENQLVGPESIAHIGDV	Unmodified	1936.99	Q9HDC9;H0Y512;Q9HDC9-2	APMAP	Adipocyte plasma membrane-associated protein	NaN	0.0014848	153.34	70.259		0	0	0	0	0	0	0	0
LFEYGGFPPESNYLFLGDYVDR	Unmodified	2597.21	F8W0V8;A0A087WYY5;F8VR82;E9PMD7;F8VYE8;F8W0W8;A0A7I2V4F7;P62136-3;P36873;P62136;P36873-2;P62136-2	PPP1CC;PPP1CA	Serine/threonine-protein phosphatase;Serine/threonine-protein phosphatase PP1-alpha catalytic subunit;Serine/threonine-protein phosphatase PP1-gamma catalytic subunit	NaN	0.0044269	102.64	57.357		0	0	0	0	0	0	0	0
LGALQQLQQQSQELQEVLGETER	Unmodified	2624.34	H0YCE3;E9PNA6;Q13488-2;Q13488	TCIRG1	V-type proton ATPase subunit a;V-type proton ATPase 116 kDa subunit a isoform 3	NaN	5.3608e-05	136.02	67.61		0	0	0	0	0	0	0	0
LGDLYEEEMR	Unmodified	1253.56	P08670;B0YJC4	VIM	Vimentin	NaN	2.5055e-14	209.19	107.59		0	0	0	0	0	0	0	0
LGDLYEEEMR	Oxidation (M)	1269.55	P08670;B0YJC4	VIM	Vimentin	NaN	0.01262	120.99	57.172		0	0	0	0	0	0	0	0
LGEHNIDVLEGNEQFIN	Unmodified	1939.93	CON__P00761			NaN	9.3582e-06	160.22	69.307	+	0	0	0	0	0	0	0	0
LGEHNIDVLEGNEQFINAA	Unmodified	2082	CON__P00761			NaN	1.9905e-10	168.89	90.337	+	0	0	0	0	0	0	0	0
LGGYLAEEQATPENPTIR	Unmodified	1957.97	O75165	DNAJC13	DnaJ homolog subfamily C member 13	NaN	0.027709	143.42	72.861		0	0	0	0	0	0	0	0
LGHPEPNHVTEASELLR	Unmodified	1897.96	Q70J99;Q70J99-3;K7EIH3;K7EQ37;Q70J99-2;K7EN81	UNC13D	Protein unc-13 homolog D	NaN	0.0023516	153.75	82.945		0	0	0	0	0	0	0	0
LGNGVQCLAMGW	Unmodified	1304.6	P08246	ELANE	Neutrophil elastase	NaN	0.0030674	159.04	80.705		0	0	0	0	0	0	0	0
LGNGVQCLAMGWGLLGR	Oxidation (M)	1816.91	P08246	ELANE	Neutrophil elastase	NaN	1.966e-48	205.56	117.76		0	0	0	0	0	0	0	0
LGNGVQCLAMGWGLLGR	Oxidation (M);Deamidation (NQ)	1817.89	P08246	ELANE	Neutrophil elastase	NaN	3.5474e-07	167.2	85.49		0	0	0	0	0	0	0	0
LGNGVQCLAMGWGLLGR	Unmodified	1800.91	P08246	ELANE	Neutrophil elastase	NaN	1.0432e-41	200.19	104.05		0	0	0	0	0	0	0	0
LGNGVQCLAMGWGLLGR	Deamidation (NQ)	1801.9	P08246	ELANE	Neutrophil elastase	NaN	1.0989e-57	217.19	121.99		0	0	0	0	0	0	0	0
LGNGVQCLAMGWGLLGR	2 Deamidation (NQ)	1802.88	P08246	ELANE	Neutrophil elastase	NaN	0.0038417	148.28	74.043		0	0	0	0	0	0	0	0
LGSGYFTAIQNLR	Unmodified	1438.76	E7EQB2;E7ER44;P02788;P02788-2	LTF	Lactotransferrin;Lactoferricin-H;Kaliocin-1;Lactoferroxin-A;Lactoferroxin-B;Lactoferroxin-C	NaN	5.8587e-115	256.24	165.64		0	0	0	0	0	0	0	0
LHEKGVLLEIEDLQVNQFKNV	Unmodified	2464.33	P46940;H0YLE8	IQGAP1	Ras GTPase-activating-like protein IQGAP1	NaN	0.0017877	133.24	88.822		0	0	0	0	0	0	0	0
LHFFMPGFAPLTSR	Unmodified	1619.83	Q5JP53;P07437;Q5ST81;P68371;P04350;Q9BVA1;Q13885;K7ESM5;Q9BUF5;A0A075B736;Q5SQY0;Q3ZCM7;A6NNZ2	TUBB;TUBB4B;TUBB4A;TUBB2B;TUBB2A;TUBB6;TUBB8	Tubulin beta chain;Tubulin beta-4B chain;Tubulin beta-4A chain;Tubulin beta-2B chain;Tubulin beta-2A chain;Tubulin beta-6 chain;Tubulin beta-8 chain;Tubulin beta-8 chain-like protein LOC260334	NaN	0.02597	117.27	67.16		0	0	0	0	0	0	0	0
LHSFLGDDVFLR	Unmodified	1417.74	E9PK47;P06737-2;P06737	PYGL	Alpha-1,4 glucan phosphorylase;Glycogen phosphorylase, liver form	NaN	0.0070111	121.02	58.933		0	0	0	0	0	0	0	0
LHVDPENFR	Unmodified	1125.56	A0A2R8Y7R2;P68871;CON__Q3SX09;E9PFT6;P02042	HBB;HBD	Hemoglobin subunit beta;LVV-hemorphin-7;Spinorphin;Hemoglobin subunit delta	NaN	0.014679	115.49	56.712	+	0	0	0	0	0	0	0	0
LINVEGVGVAELLFNTIQAADIDTR	Unmodified	2670.42	P61160;P61160-2;F5H6T1	ACTR2	Actin-related protein 2	NaN	0.01413	87.952	46.048		0	0	0	0	0	0	0	0
LISLGYDIGNDPQGEAEFAR	Unmodified	2164.04	P12814;A0A804HL31	ACTN1	Alpha-actinin-1	NaN	0.0017737	156.24	80.764		0	0	0	0	0	0	0	0
LISQIVSSITASL	Unmodified	1330.77	P68366-2;P68366	TUBA4A	Tubulin alpha-4A chain	NaN	0.023122	122.96	58.542		0	0	0	0	0	0	0	0
LISWYDNEFGYSNR	Unmodified	1762.8	P04406-2;P04406;E7EUT5	GAPDH	Glyceraldehyde-3-phosphate dehydrogenase	NaN	0	350.95	233.43		0	0	0	0	0	0	0	0
LISWYDNEFGYSNR	Deamidation (NQ)	1763.78	P04406-2;P04406;E7EUT5	GAPDH	Glyceraldehyde-3-phosphate dehydrogenase	NaN	5.4345e-24	202.31	123.16		0	0	0	0	0	0	0	0
LITNEIVDYISGGGFSNVFPR	Unmodified	2297.17	E7EV34;A0A2R8Y7U1;A0A2R8YGD1;A0A2R8YD45;A0A804HJ17;O14773-2;O14773	TPP1	Tripeptidyl-peptidase 1	NaN	0.0013328	131.4	64.038		0	0	0	0	0	0	0	0
LKDMNYVNPVIKWLSEEQR	Deamidation (NQ)	2362.2	CON__Q1A7A4			NaN	0.0026368	118.76	38.445	+	0	0	11336000	0	0	0	0	0
LLALYNQGH	Unmodified	1027.55	Q99536;K7ESA3;Q99536-2;Q99536-3	VAT1	Synaptic vesicle membrane protein VAT-1 homolog	NaN	0.032038	114.59	51.28		0	0	0	0	0	0	0	0
LLDEEEATDNDLR	Unmodified	1531.7	Q8WUM4;Q8WUM4-2	PDCD6IP	Programmed cell death 6-interacting protein	NaN	0.0022874	147.3	53.706		0	0	0	0	0	0	0	0
LLDGWWVIR	Unmodified	1156.64	P14598;A6NI72;A8MVU1	NCF1;NCF1B;NCF1C	Neutrophil cytosol factor 1;Putative neutrophil cytosol factor 1B;Putative neutrophil cytosol factor 1C	NaN	0.0065616	147.52	50.448		0	0	0	0	0	0	0	0
LLEETLAPFR	Unmodified	1187.65	P52790	HK3	Hexokinase-3	NaN	0.0087595	150.4	48.756		0	0	0	0	0	0	0	0
LLETECPQYIR	Unmodified	1420.7	P05109	S100A8	Protein S100-A8;Protein S100-A8, N-terminally processed	NaN	4.6015e-127	262.83	131.77		0	0	0	0	0	0	0	0
LLETECPQYIR	Deamidation (NQ)	1421.69	P05109	S100A8	Protein S100-A8;Protein S100-A8, N-terminally processed	NaN	2.0343e-17	205.36	93.62		0	0	0	0	0	0	0	0
LLGSDGSPLMDMLQLA	Unmodified	1659.82	G5E977;Q6XQN6;Q6XQN6-2;C9J8U2;Q6XQN6-3;A0A087WUT5	NAPRT	Nicotinate phosphoribosyltransferase	NaN	1.5278e-15	178.46	82.318		0	0	0	0	0	0	0	0
LLQDFFNGR	Deamidation (NQ)	1109.55	A0A0G2JIW1;P0DMV8-2;P0DMV9;P0DMV8;V9GZ37	HSPA1A;HSPA1B	Heat shock 70 kDa protein 1A;Heat shock 70 kDa protein 1B	NaN	0.035189	110.81	43.638		0	0	0	0	0	0	0	0
LLSDSLPPSTGTFQEAQSR	Unmodified	2033.01	Q9Y490	TLN1	Talin-1	NaN	0.0062004	135.91	74.7		0	0	0	0	0	0	0	0
LNEAAAGLNQAATELVQASR	Unmodified	2026.04	Q9Y490	TLN1	Talin-1	NaN	5.2045e-11	207.66	92.947		0	0	0	0	0	0	0	0
LNETNLNRRDKDTPL	Unmodified	1797.93	H9KV53;Q5U5Z8-3;Q5U5Z8-2;Q5U5Z8	AGBL2	Cytosolic carboxypeptidase 2	NaN	1.745e-17	186.87	43.634		0	0	0	0	53949000	0	22458000	0
LNGTDPEDVIR	Unmodified	1227.61	J3QRS3;P19105;O14950;P24844;J3KTJ1	MYL12A;MYL12B;MYL9	Myosin regulatory light chain 12A;Myosin regulatory light chain 12B;Myosin regulatory light polypeptide 9	NaN	0.015942	126.07	30.326		0	0	0	0	0	0	0	0
LNHDQLAAVQAQMR	Unmodified	1593.8	P52790	HK3	Hexokinase-3	NaN	0.0065587	135.04	60.582		0	0	0	0	0	0	0	0
LNLAFIANLFNR	Unmodified	1404.79	P13796	LCP1	Plastin-2	NaN	1.1962e-25	211.45	100.28		0	0	0	0	0	0	437950	17215000
LNSHMNALHLGSQANR	Unmodified	1761.87	E7EM57;E7EUI8;P11413;P11413-3;P11413-2;E9PD92	G6PD	Glucose-6-phosphate 1-dehydrogenase	NaN	2.5925e-05	180.85	103.47		0	0	0	0	0	0	0	0
LNWTGPPEPIEAAVAR	Unmodified	1719.89	E7EQB2;E7ER44;P02788;P02788-2;C9JCF5	LTF	Lactotransferrin;Lactoferricin-H;Kaliocin-1;Lactoferroxin-A;Lactoferroxin-B;Lactoferroxin-C	NaN	1.6229e-05	161.87	90.691		0	0	0	0	0	0	0	0
LPLTYPAPNGDPILQLLEGR	Unmodified	2176.19	Q70J99;Q70J99-3;K7EN29	UNC13D	Protein unc-13 homolog D	NaN	0.0014532	118.96	54.557		0	0	0	0	0	0	0	0
LPLTYPAPNGDPILQLLEGR	Deamidation (NQ)	2177.17	Q70J99;Q70J99-3;K7EN29	UNC13D	Protein unc-13 homolog D	NaN	9.4182e-17	176.23	113.83		0	0	0	0	0	0	0	0
LPLVLGPTAMR	Unmodified	1166.68	P05164-2;P05164;P05164-3	MPO	Myeloperoxidase;Myeloperoxidase;89 kDa myeloperoxidase;84 kDa myeloperoxidase;Myeloperoxidase light chain;Myeloperoxidase heavy chain	NaN	0.029456	113.71	27.62		0	0	0	0	0	0	0	0
LPNLSSPSAEGPPGPPSGPAPR	Unmodified	2081.05	O60784-3;O60784;O60784-2;O60784-4	TOM1	Target of Myb protein 1	NaN	0.00096605	179.9	107.56		0	0	0	0	0	0	0	0
LPPLPVTPGMEGAGVVIAV	Unmodified	1816.02	Q99536;K7ERT7	VAT1	Synaptic vesicle membrane protein VAT-1 homolog	NaN	0.0013909	155.11	87.185		0	0	0	0	0	0	0	0
LPPLPVTPGMEGAGVVIAVGEGV	Unmodified	2158.17	Q99536;K7ERT7	VAT1	Synaptic vesicle membrane protein VAT-1 homolog	NaN	1.1242e-13	169.09	110.6		0	0	0	0	0	0	0	0
LPSHSDFLAELR	Unmodified	1383.71	P11215;P11215-2	ITGAM	Integrin alpha-M	NaN	0.010292	163.45	53.656		0	0	0	0	0	0	0	0
LQEGYDHSYYFIATFITDHIR	Unmodified	2588.23	X6RA14;P10768	ESD	S-formylglutathione hydrolase	NaN	0.0064229	103.73	58.265		0	0	0	0	0	0	0	0
LQEVPHEGPMCDLLWSDPDDR	Unmodified	2508.11	E5RHC1;P67775;P62714;H0YC23	PPP2CB;PPP2CA	Serine/threonine-protein phosphatase;Serine/threonine-protein phosphatase 2A catalytic subunit alpha isoform;Serine/threonine-protein phosphatase 2A catalytic subunit beta isoform	NaN	0.0095143	101.05	59.918		0	0	0	0	0	0	0	0
LQIDQINTDLNLER	Unmodified	1683.88	P35579;P35579-2	MYH9	Myosin-9	NaN	1.1961e-37	211.64	110.76		0	0	0	0	0	0	0	0
LQIQSPAGQSR	Unmodified	1183.63	P08311	CTSG	Cathepsin G	NaN	2.1382e-05	176.6	33.594		0	0	0	0	0	0	0	0
LQQELDDLLVDLDHQR	Unmodified	1948.99	P35579	MYH9	Myosin-9	NaN	1.4417e-134	258.02	128.14		0	0	0	0	0	0	0	0
LQSIGTENTEENR	Unmodified	1489.7	H3BR04;H3BPS8;H3BQN4;J3KPS3;P04075;P04075-2;H3BMQ8;H3BUH7	ALDOA	Fructose-bisphosphate aldolase;Fructose-bisphosphate aldolase A	NaN	5.5572e-13	192.12	73.405		0	0	0	0	0	0	0	0
LQSIGTENTEENRR	Unmodified	1645.8	H3BR04;H3BPS8;H3BQN4;J3KPS3;P04075;P04075-2;H3BMQ8;H3BUH7	ALDOA	Fructose-bisphosphate aldolase;Fructose-bisphosphate aldolase A	NaN	3.2757e-16	184.36	85.779		0	0	0	0	0	0	0	0
LRPLSYPDTDV	Unmodified	1274.65	Q5JR08;P61586;P08134;Q5JR06;Q5JR07;E9PN11;A0A7I2V3G1;C9JNR4;E9PQH6;C9JX21;Q5JR05;U3KQA9;U3KQV3;P62745	RHOC;RHOA;RHOB	Transforming protein RhoA;Rho-related GTP-binding protein RhoC;Rho-related GTP-binding protein RhoB	NaN	0.015916	156.35	57.211		0	0	0	0	0	0	0	0
LSASSLTMESFAFLWAGGR	Unmodified	2029.99	A0A1W2PQ74;A0A1W2PQL0;A0A1W2PP34;A0A1W2PPL4;A0A1W2PPH7;Q5RI18;A0A1W2PP35;A0A1X7SBS1;A0A1W2PPS1;Q00839-2;Q00839;A0A1W2PNG3;A0A1W2PRI6	HNRNPU	Heterogeneous nuclear ribonucleoprotein U	NaN	0.0045523	138.87	64.172		0	0	0	0	0	0	0	0
LSEIESDSLALR	Unmodified	1331.69	P52790	HK3	Hexokinase-3	NaN	0.032929	131.52	51.298		0	0	0	0	0	0	0	0
LSFQHDPETSVLVLR	Unmodified	1739.92	Q14697;F5H6X6;Q14697-2;E9PKU7	GANAB	Neutral alpha-glucosidase AB	NaN	0.014327	135.47	59.108		0	0	0	0	0	0	0	0
LSGTGSAGATIR	Unmodified	1089.58	A0A3B3ITK7;P36871-3;P36871;P36871-2	PGM1	Phosphoglucomutase-1	NaN	0.023426	130.98	39.129		0	0	0	0	0	0	0	0
LSQEDPDYGIR	Unmodified	1291.6	P04040	CAT	Catalase	NaN	1.7912e-05	178.55	69.978		0	0	0	0	0	0	0	0
LTAEILELAGNAAR	Unmodified	1440.79	Q93077;Q7L7L0;P04908;A0A3B3IS11;A0A0U1RR32;A0A0U1RRH7;Q99878;Q96KK5;Q9BTM1;Q16777;Q8IUE6;Q6FI13;P20671;P0C0S8;P16104;Q9BTM1-2;H0YFX9;D6RCF2;O75367-2;O75367-3;O75367	HIST1H2AC;HIST3H2A;HIST1H2AB;HIST1H2AJ;HIST1H2AH;H2AFJ;HIST2H2AC;HIST2H2AB;HIST2H2AA3;HIST1H2AD;HIST1H2AG;H2AFX;H2AFY	Histone H2A type 1-C;Histone H2A type 3;Histone H2A type 1-B/E;Histone H2A type 1-J;Histone H2A type 1-H;Histone H2A.J;Histone H2A type 2-C;Histone H2A type 2-B;Histone H2A type 2-A;Histone H2A type 1-D;Histone H2A type 1;Histone H2AX;Histone H2A;Core histone macro-H2A.1	NaN	0.030428	129.88	56.036		0	0	0	0	0	0	0	0
LTGFNIWDSVLSNEEIR	Unmodified	1992	P26022	PTX3	Pentraxin-related protein PTX3	NaN	1.5575e-68	225.13	56.519		0	0	0	0	0	0	0	0
LTGIKHELQANCYEEVKDR	Unmodified	2302.14	E9PK25;P23528;G3V1A4;E9PP50	CFL1	Cofilin-1	NaN	1.1151e-19	201.22	146.97		0	0	0	0	0	0	0	0
LTQAQIFDYGEIPNFPR	Unmodified	2008.01	G3V5M2;P00491;G3V2H3	PNP	Purine nucleoside phosphorylase	NaN	1.6409e-48	206.46	120.18		0	0	0	0	0	0	0	0
LTSALDELLQATR	Unmodified	1429.78	P26022	PTX3	Pentraxin-related protein PTX3	NaN	0.0025785	145.55	59.596		0	0	0	0	0	0	0	0
LVAKAVEGCVSASQAATEDGQLLR	Unmodified	2472.26	Q9Y490	TLN1	Talin-1	NaN	0.0010478	100.14	47.528		0	0	0	0	5840200	0	0	0
LVFISQVTTESEFLMRSAELQ	Oxidation (M);Deamidation (NQ);Acetyl (N-term)	2486.23	Q9NQW1-4;Q9NQW1-5;Q9NQW1	SEC31B	Protein transport protein Sec31B	NaN	0.00012704	113.69	12.39		0	0	0	0	0	0	0	0
LVGIGGQDLNEGNR	Unmodified	1440.73	P13796;P13796-2	LCP1	Plastin-2	NaN	0.026762	126.19	53.551		0	0	0	0	0	0	0	0
LVINGNPITIFQER	Unmodified	1612.89	P04406-2;P04406	GAPDH	Glyceraldehyde-3-phosphate dehydrogenase	NaN	3.5438e-39	218.07	113.87		0	0	0	0	0	0	0	0
LVINGNPITIFQER	Deamidation (NQ)	1613.88	P04406-2;P04406	GAPDH	Glyceraldehyde-3-phosphate dehydrogenase	NaN	7.2356e-38	214.26	122.21		0	0	0	0	0	0	0	0
LVNVVLGAH	Unmodified	920.544	P24158;U3KPS2	PRTN3	Myeloblastin	NaN	0.0056368	150.82	81.435		0	0	0	0	0	0	0	0
LVNVVLGAHNV	Unmodified	1133.66	P24158;U3KPS2	PRTN3	Myeloblastin	NaN	0.010794	125.31	53.6		0	0	0	0	0	0	0	0
LVNVVLGAHNVR	Unmodified	1289.76	P24158;U3KPS2	PRTN3	Myeloblastin	NaN	0.0039338	147.2	70.425		0	0	0	0	0	0	0	0
LVNVVLGAHNVR	Deamidation (NQ)	1290.74	P24158;U3KPS2	PRTN3	Myeloblastin	NaN	0.043721	114.89	46.337		0	0	0	0	0	0	0	0
LVPLLDTGDIIIDGGNSEYR	Unmodified	2159.11	P52209-2;P52209;K7EMN2;K7EM49	PGD	6-phosphogluconate dehydrogenase, decarboxylating	NaN	0.0093177	137.93	79.181		0	0	0	0	0	0	0	0
LVTMQIWDTAGQER	Unmodified	1646.81	C9J592;C9IZZ0;A0A6Q8PGE6;A0A6Q8PG52;A0A6Q8PH84;P51149;C9J8S3	RAB7A	Ras-related protein Rab-7a	NaN	1.5925e-13	178.81	66.689		0	0	0	0	0	0	0	0
LVVLATPQVSDSMR	Unmodified	1514.81	P46976-2;P46976;G5E9W8;C9JQ42;P46976-3	GYG1	Glycogenin-1	NaN	0.00662	144.1	62.509		0	0	0	0	0	0	0	0
LWEYLLELLR	Unmodified	1346.76	A0A087WUZ3;Q01082;Q01082-3;Q01082-2;F8W6C1	SPTBN1	Spectrin beta chain, non-erythrocytic 1	NaN	0.024038	126.24	55.426		0	0	0	0	0	0	0	0
LYNTLDDLLLYI	Unmodified	1467.79	Q6UX06	OLFM4	Olfactomedin-4	NaN	0.032705	114.5	34.332		0	0	0	0	0	0	0	0
LYNTLDDLLLYINAR	Unmodified	1808.97	Q6UX06	OLFM4	Olfactomedin-4	NaN	3.5173e-192	282.61	133.7		0	0	0	0	0	0	0	0
LYNTLDDLLLYINAR	Deamidation (NQ)	1809.95	Q6UX06	OLFM4	Olfactomedin-4	NaN	0.0026865	156.2	94.163		0	0	0	0	0	0	0	0
LYSDWLSVGHVDEFLSFVPAPDR	Unmodified	2648.29	Q9UM07	PADI4	Protein-arginine deiminase type-4	NaN	1.4121e-05	166.27	114.39		0	0	0	0	0	0	0	0
MAAISESNINLCGSHCGV	Unmodified	1918.83	P29401;P29401-2;A0A0B4J1R6	TKT	Transketolase	NaN	0.0046924	155.48	80.87		0	0	0	0	0	0	0	0
MAYLQIQSPAGQSR	Unmodified	1548.77	P08311	CTSG	Cathepsin G	NaN	2.4615e-23	240.85	118.33		0	0	0	0	0	0	0	0
MDELQLFR	Unmodified	1050.52	C9JUP7;A0A7I2V540;P55072;A0A7P0T8Q5;A0A7P0T8A3;A0A7P0TAW3;A0A7P0Z4C6;A0A7P0TAQ1;A0A7I2V5G8;A0A7I2V2Y2;A0A7P0T971;A0A7P0T946;A0A7P0Z4D1;A0A7P0TBK7	VCP	Transitional endoplasmic reticulum ATPase	NaN	0.023824	124.34	31.876		0	0	0	0	0	0	0	0
MDFLLGNPFSSPVGQR	Acetyl (N-term)	1805.88	O60784-3;O60784;O60784-2;F8WB30;F8WAW7;F8WE29;F8WBB0;H7BYN7;B0QY01	TOM1	Target of Myb protein 1	NaN	0.027666	121.68	53.324		0	0	0	0	0	0	0	0
MDGSVDFYR	Unmodified	1088.46	A0A087WVE2;O00602	FCN1	Ficolin-1	NaN	0.015383	139.97	78.279		0	0	0	0	0	0	0	0
MDHYDSQQTNDYMQPEEDWDR	Acetyl (N-term)	2744.04	P12814;A0A804HJU8;A0A804HII9;A0A804HKE2;P12814-3;A0A804HIN7;A0A804HK61;A0A7I2V4Y4;A0A804HLD0;P12814-2;P12814-4;A0A804HLF4;A0A804HJQ9;A0A804HIY0	ACTN1	Alpha-actinin-1	NaN	0.010992	160.03	133.88		0	0	0	0	0	0	0	0
MDHYDSQQTNDYMQPEEDWDRDLL	Acetyl (N-term)	3085.23	P12814;A0A804HJU8;A0A804HII9;A0A804HKE2;P12814-3;A0A804HIN7;A0A804HK61;A0A7I2V4Y4;A0A804HLD0;P12814-2;P12814-4;A0A804HLF4;A0A804HJQ9;A0A804HIY0	ACTN1	Alpha-actinin-1	NaN	0.0085345	101.41	75.589		0	0	0	0	0	0	0	0
MEELVQAEEAQEER	Unmodified	1689.75	A0A4V7I447;Q0VD83-3;Q0VD83;Q0VD83-2	APOBR	Apolipoprotein B receptor	NaN	2.1674e-19	194.96	61.154		0	0	0	0	0	0	0	0
MESGSTAASEEAR	Acetyl (N-term)	1366.57	K7EPR5;K7EQK3;K7EMU2;X6RAV4;K7EMZ6;K7EIE5;K7EID3;K7EJ40;K7EK41;K7EPB2;P10644-2;P10644	PRKAR1A	cAMP-dependent protein kinase type I-alpha regulatory subunit;cAMP-dependent protein kinase type I-alpha regulatory subunit, N-terminally processed	NaN	0.0025643	147.37	94.642		0	0	0	0	0	0	0	0
MGPSGGEGMEPER	Unmodified	1332.54	Q14847-3;Q14847;C9J9W2;Q14847-2	LASP1	LIM and SH3 domain protein 1	NaN	0.019533	133.91	81.657		0	0	0	0	0	0	0	0
MLAAQGVDPGLAR	Unmodified	1297.68	A0A494C0L6;C9JGI3;P19971;P19971-2	TYMP	Thymidine phosphorylase	NaN	0.0087839	140.17	57.524		0	0	0	0	0	0	0	0
MMCGAPSATQPATAETQHIADQVR	Acetyl (N-term)	2612.18	P04080;A0A1W2PS52	CSTB	Cystatin-B	NaN	0.012633	96.096	58.847		0	0	0	0	0	0	0	0
MPCTEDYLSLILNR	Unmodified	1723.83	CON__P02769			NaN	0.0012963	156.51	90.665	+	0	0	0	0	0	0	0	0
MPPGAGLMERIQAIAQNVSD	2 Oxidation (M);3 Deamidation (NQ)	2131.98	H3BQ65;Q3V5L5-5;Q3V5L5;Q3V5L5-2	MGAT5B	Alpha-1,6-mannosylglycoprotein 6-beta-N-acetylglucosaminyltransferase B	NaN	0.01002	105.03	44.128		0	0	0	0	0	0	0	0
MQEVYNFNAINNSEIR	Unmodified	1940.91	P09960-4;P09960	LTA4H	Leukotriene A-4 hydrolase	NaN	3.4383e-27	193.11	102.68		0	0	0	0	0	0	0	0
MQHNLEQQIQAR	Unmodified	1494.74	A0A0D9SF54;A0A0D9SGF6;Q13813-3;Q13813;Q13813-2	SPTAN1	Spectrin alpha chain, non-erythrocytic 1	NaN	3.9136e-05	157.75	50.738		0	0	0	0	0	0	0	0
MQQNIQELEEQLEEEESAR	Unmodified	2332.05	P35579;P35579-2	MYH9	Myosin-9	NaN	6.5803e-123	308.74	107.81		0	0	0	0	0	0	0	0
MQWGQFIDHDLDFSPESPAR	Unmodified	2375.06	P11678	EPX	Eosinophil peroxidase;Eosinophil peroxidase light chain;Eosinophil peroxidase heavy chain	NaN	0.0034083	132.67	92.174		0	0	0	0	0	0	0	0
MQWGQLLDHDLDFTPEPAAR	Unmodified	2339.1	P05164-2;P05164;P05164-3	MPO	Myeloperoxidase;Myeloperoxidase;89 kDa myeloperoxidase;84 kDa myeloperoxidase;Myeloperoxidase light chain;Myeloperoxidase heavy chain	NaN	1.5049e-07	184.48	139.36		0	0	0	0	0	0	0	0
MREDYDSVEQDGDEPGPQR	Unmodified	2221.92	Q9Y5S9-2;Q9Y5S9	RBM8A	RNA-binding protein 8A	NaN	0.0023305	130.09	82.34		0	0	0	0	0	0	0	0
MSENGYDPQQNLNDLMLLQLDR	Unmodified	2606.21	P20160;A0A087WXP0	AZU1	Azurocidin	NaN	1.3418e-05	154.81	79.329		0	0	0	0	0	0	0	0
MSENGYDPQQNLNDLMLLQLDR	Deamidation (NQ)	2607.19	P20160;A0A087WXP0	AZU1	Azurocidin	NaN	0.0020314	168.41	114.32		0	0	0	0	0	0	0	0
MSENGYDPQQNLNDLMLLQLDR	Oxidation (M);Deamidation (NQ)	2623.19	P20160;A0A087WXP0	AZU1	Azurocidin	NaN	0.0027272	166.35	114.09		0	0	0	0	0	0	0	0
MTNPAIQNDFSYYR	Unmodified	1718.77	Q9NUQ9;A0A1W2PRQ0;Q9NUQ9-2;A0A087X178	FAM49B	Protein FAM49B	NaN	0.026039	129.74	72.959		0	0	0	0	0	0	0	0
MYSYVTEELPQLINANFPVDPQR	Unmodified	2723.33	X6RA14;P10768;H7BZT7;U3KQT1	ESD	S-formylglutathione hydrolase	NaN	1.5498e-05	117.38	65.504		0	0	0	0	0	0	0	0
NAFACFDEEATGTIQEDYLR	Unmodified	2349.02	J3QRS3;P19105;O14950	MYL12A;MYL12B	Myosin regulatory light chain 12A;Myosin regulatory light chain 12B	NaN	7.037e-07	164.88	91.003		0	0	0	0	0	0	0	0
NAINIEELFQGISR	Unmodified	1602.84	Q13636	RAB31	Ras-related protein Rab-31	NaN	0.0084168	142.08	75.895		0	0	0	0	0	0	0	0
NANVQVAQLPAQGR	Unmodified	1464.78	P08246	ELANE	Neutrophil elastase	NaN	2.8382e-13	176.33	77.803		0	0	0	0	0	0	0	0
NCFASVFEKYFQFQEEGKEGENR	Unmodified	2842.27	O15144	ARPC2	Actin-related protein 2/3 complex subunit 2	NaN	0.00030174	140.32	97.571		0	0	0	0	0	0	0	0
NDLSPASSGNAVYDFFIGR	Unmodified	2028.95	A0A494C1L1;Q14739	LBR	Lamin-B receptor	NaN	0.0022881	139.77	81.599		0	0	0	0	0	0	0	0
NDNTECLAR	Unmodified	1091.47	E7EQB2;E7ER44;P02788;P02788-2	LTF	Lactotransferrin;Lactoferricin-H;Kaliocin-1;Lactoferroxin-A;Lactoferroxin-B;Lactoferroxin-C	NaN	0.017669	138.4	67.016		0	0	0	0	0	0	0	0
NEALIALLR	Unmodified	1011.61	P13796	LCP1	Plastin-2	NaN	1.7202e-12	209.87	50.288		0	0	0	0	0	0	0	0
NEEDAAELVALAQAV	Unmodified	1541.76	P22314-2;P22314	UBA1	Ubiquitin-like modifier-activating enzyme 1	NaN	4.0588e-14	175.33	108.76		0	0	0	0	0	0	0	0
NELDYYDSPSVNAR	Unmodified	1641.73	P12814;A0A804HJU8;A0A804HII9;A0A804HKE2;P12814-3;A0A804HIN7;A0A804HK61;A0A7I2V4Y4;A0A804HLD0;P12814-2;P12814-4;A0A804HLF4;A0A804HL31;H9KV75;H7C5W8	ACTN1	Alpha-actinin-1	NaN	0.001931	159.09	56.003		0	0	0	0	0	0	0	0
NFILDQTNVSAAAQR	Unmodified	1646.84	A0A1W2PQ74;A0A1W2PQL0;A0A1W2PP34;A0A1W2PPL4;A0A1W2PPH7;Q5RI18;A0A1W2PP35;A0A1X7SBS1;A0A1W2PPS1;Q00839-2;Q00839;A0A1W2PRZ7;A0A1W2PQD4	HNRNPU	Heterogeneous nuclear ribonucleoprotein U	NaN	0.0028936	155.88	52.629		0	0	0	0	0	0	0	0
NGFLLPLVR	Deamidation (NQ)	1028.6	P11678	EPX	Eosinophil peroxidase;Eosinophil peroxidase light chain;Eosinophil peroxidase heavy chain	NaN	0.032619	113.89	49.132		0	0	0	0	0	0	0	0
NGLIHGIASFVR	Deamidation (NQ)	1283.7	P08246	ELANE	Neutrophil elastase	NaN	0.025526	124.39	72.857		0	0	0	0	0	0	0	0
NGLLTEHNICEINGQNV	Deamidation (NQ)	1924.89	O00560-3;O00560;B4DHN5;E9PBU7;G5EA09;O00560-2	SDCBP	Syntenin-1	NaN	0.02523	130.56	64.507		0	0	0	0	0	0	0	0
NGNLQYDLHYWLGNEC	Deamidation (NQ)	1995.84	A0A0A0MS51;A0A0A0MT01;P06396-2;P06396-4;P06396-3;P06396;A0A0U1RQL8;Q5T0I0;CON__Q3SX14	GSN	Gelsolin	NaN	0	347.51	280.85	+	0	0	0	0	0	0	0	0
NIDNPALADIYTEHAHQV	Unmodified	2019.96	O75083;D6RD66	WDR1	WD repeat-containing protein 1	NaN	0.039432	115.83	67.711		0	0	0	0	0	0	0	0
NIEEHASSDVER	Unmodified	1384.62	H0YNE9;Q92930	RAB8B	Ras-related protein Rab-8B	NaN	1.1009e-05	173.04	96.814		0	0	0	0	0	0	0	0
NIELICQENEGENDPVLQR	Unmodified	2269.06	Q15691	MAPRE1	Microtubule-associated protein RP/EB family member 1	NaN	2.646e-257	286.53	201.93		0	0	0	0	0	0	0	0
NIETIINTF	Unmodified	1063.56	P06702	S100A9	Protein S100-A9	NaN	1.3712e-11	164.72	72.824		0	0	0	0	0	0	0	0
NIETIINTFH	Unmodified	1200.61	P06702	S100A9	Protein S100-A9	NaN	0.023662	131.5	45.642		0	0	0	0	0	0	0	0
NIETIINTFHQY	Unmodified	1491.74	P06702	S100A9	Protein S100-A9	NaN	5.5946e-26	259.58	131.3		0	0	0	0	0	0	0	0
NIETIINTFHQYS	Unmodified	1578.77	P06702	S100A9	Protein S100-A9	NaN	3.1619e-17	206.49	95.033		0	0	0	0	0	0	0	0
NIETIINTFHQYSV	Deamidation (NQ)	1678.82	P06702	S100A9	Protein S100-A9	NaN	6.2838e-09	169.21	62.806		0	0	0	0	0	0	0	0
NIETIINTFHQYSV	Unmodified	1677.84	P06702	S100A9	Protein S100-A9	NaN	5.3673e-88	243.85	117.54		0	0	0	0	0	0	0	0
NLDIERPTYTNLNR	Unmodified	1717.87	P68366-2;P68366	TUBA4A	Tubulin alpha-4A chain	NaN	0.030472	120.57	49.597		0	0	0	0	0	0	0	0
NLEQLGGTVTNPGGSGTSSR	Unmodified	1930.93	Q15833-2;Q15833;Q15833-3;M0R1A1	STXBP2	Syntaxin-binding protein 2	NaN	1.0993e-161	261.17	129.76		0	0	0	0	0	0	0	0
NLLFNDNTECLAR	Unmodified	1578.75	E7EQB2;E7ER44;P02788;P02788-2	LTF	Lactotransferrin;Lactoferricin-H;Kaliocin-1;Lactoferroxin-A;Lactoferroxin-B;Lactoferroxin-C	NaN	5.1169e-115	242.97	141.51		0	0	0	0	0	0	0	0
NLLFNDNTECLAR	Deamidation (NQ)	1579.73	E7EQB2;E7ER44;P02788;P02788-2	LTF	Lactotransferrin;Lactoferricin-H;Kaliocin-1;Lactoferroxin-A;Lactoferroxin-B;Lactoferroxin-C	NaN	2.3131e-10	181.87	91.273		0	0	0	0	0	0	0	0
NLVTEDVMR	Unmodified	1075.53	A0A2U3TZU2;P06744;P06744-2;K7EQ48;A0A0J9YYI8;K7EIL4;A0A0J9YXH9;K7ERK8;A0A2R8YF08;K7ELR7;K7EP41;A0A0J9YXM3;K7ENA0;K7EPY4;K7ERC6;A0A0J9YXP8;A0A0J9YX90;A0A0J9YYH3;A0A2R8Y6C7	GPI	Glucose-6-phosphate isomerase	NaN	0.030649	116.25	53.592		0	0	0	0	0	0	0	0
NMGGPYGGGNYGPGGSGGSGGYGGR	Unmodified	2188.9	A0A7I2V4N1;A0A7I2V3P1;A0A7I2V323;P22626-2;P22626;A0A024RA28;A0A7I2V4I6	HNRNPA2B1;HNRPA2B1	Heterogeneous nuclear ribonucleoproteins A2/B1	NaN	1.4043e-83	212.32	152.52		0	0	0	0	0	0	0	0
NMGGPYGGGNYGPGGSGGSGGYGGR	Oxidation (M)	2204.89	A0A7I2V4N1;A0A7I2V3P1;A0A7I2V323;P22626-2;P22626;A0A024RA28;A0A7I2V4I6	HNRNPA2B1;HNRPA2B1	Heterogeneous nuclear ribonucleoproteins A2/B1	NaN	2.2849e-06	148.97	75.695		0	0	0	0	0	0	0	0
NNIFMSNSYPR	Oxidation (M)	1357.61	P05164-2;P05164;P05164-3	MPO	Myeloperoxidase;Myeloperoxidase;89 kDa myeloperoxidase;84 kDa myeloperoxidase;Myeloperoxidase light chain;Myeloperoxidase heavy chain	NaN	0.0019533	166.34	104.65		0	0	0	0	0	0	0	0
NPCPNKEKECQPPFAFR	Unmodified	2117.98	A0A494C0X7;P05107;D3DSM0;J3KNI6	ITGB2	Integrin beta-2;Integrin beta	NaN	4.325e-12	188.63	133.36		0	0	0	0	0	0	0	0
NPSSAGSWNSGSSGPGSTGNR	Unmodified	1962.84	P02671-2;P02671	FGA	Fibrinogen alpha chain;Fibrinopeptide A;Fibrinogen alpha chain	NaN	0.0028178	210.02	151.51		0	0	0	0	0	0	0	0
NPSYPWLWEDGSPLMPHLFR	Unmodified	2441.16	F5H7N8;P78380	OLR1	Oxidized low-density lipoprotein receptor 1;Oxidized low-density lipoprotein receptor 1, soluble form	NaN	5.3233e-80	196.01	144.33		0	0	0	0	0	0	0	0
NQADCIPFFR	Unmodified	1266.58	P05164-2;P05164;P05164-3	MPO	Myeloperoxidase;Myeloperoxidase;89 kDa myeloperoxidase;84 kDa myeloperoxidase;Myeloperoxidase light chain;Myeloperoxidase heavy chain	NaN	0.002098	163.15	108.04		0	0	0	0	0	0	0	0
NQGGYGGSSSSSSYGSGR	Unmodified	1693.69	F8W6I7;A0A7I2V3R8;P09651-3;P09651-2;P09651;A0A7I2YQY2;H0YH80;A0A7I2YQX9;A0A2R8Y4L2	HNRNPA1	Heterogeneous nuclear ribonucleoprotein A1;Heterogeneous nuclear ribonucleoprotein A1, N-terminally processed	NaN	0.0061306	152.88	90.41		0	0	0	0	0	0	0	0
NQILNLTTDNANILLQIDNAR	Unmodified	2366.26	CON__P13645;A0A1B0GVI3;P13645	KRT10	Keratin, type I cytoskeletal 10	NaN	0.00013375	113.49	57.673	+	0	0	0	0	0	0	0	0
NQINALTSFV	Unmodified	1105.58	P11678;P05164-2;P05164;P05164-3	EPX;MPO	Eosinophil peroxidase;Eosinophil peroxidase light chain;Eosinophil peroxidase heavy chain;Myeloperoxidase;Myeloperoxidase;89 kDa myeloperoxidase;84 kDa myeloperoxidase;Myeloperoxidase light chain;Myeloperoxidase heavy chain	NaN	0.001502	169.12	84.555		0	0	0	0	0	0	0	0
NQINALTSFV	Deamidation (NQ)	1106.56	P11678;P05164-2;P05164;P05164-3	EPX;MPO	Eosinophil peroxidase;Eosinophil peroxidase light chain;Eosinophil peroxidase heavy chain;Myeloperoxidase;Myeloperoxidase;89 kDa myeloperoxidase;84 kDa myeloperoxidase;Myeloperoxidase light chain;Myeloperoxidase heavy chain	NaN	0.0013931	164.72	100.16		0	0	0	0	0	0	0	0
NQINALTSFVDASMVYGSEEPLAR	Oxidation (M)	2627.25	P05164-2;P05164;P05164-3	MPO	Myeloperoxidase;Myeloperoxidase;89 kDa myeloperoxidase;84 kDa myeloperoxidase;Myeloperoxidase light chain;Myeloperoxidase heavy chain	NaN	3.8614e-23	174.87	118.58		0	0	0	0	0	0	0	0
NQINALTSFVDASMVYGSEEPLAR	Unmodified	2611.26	P05164-2;P05164;P05164-3	MPO	Myeloperoxidase;Myeloperoxidase;89 kDa myeloperoxidase;84 kDa myeloperoxidase;Myeloperoxidase light chain;Myeloperoxidase heavy chain	NaN	3.6692e-194	313.87	212.55		0	0	0	0	0	0	0	0
NQINALTSFVDASMVYGSEEPLAR	Deamidation (NQ)	2612.24	P05164-2;P05164;P05164-3	MPO	Myeloperoxidase;Myeloperoxidase;89 kDa myeloperoxidase;84 kDa myeloperoxidase;Myeloperoxidase light chain;Myeloperoxidase heavy chain	NaN	7.1451e-120	226.7	135.5		0	0	0	0	0	0	0	0
NQINALTSFVDASMVYGSEV	Unmodified	2144.01	P11678	EPX	Eosinophil peroxidase;Eosinophil peroxidase light chain;Eosinophil peroxidase heavy chain	NaN	0.0040882	109.16	45.432		0	0	0	0	0	0	0	0
NQINALTSFVDASMVYGSEVSLSLR	Unmodified	2700.34	P11678	EPX	Eosinophil peroxidase;Eosinophil peroxidase light chain;Eosinophil peroxidase heavy chain	NaN	4.7409e-33	146.04	87.928		0	0	0	0	0	0	0	0
NQVEDLLATLEKSGAGVPAVILR	Unmodified	2392.33	Q5T205;H0Y6T7;H0Y3Z4;Q92542-2;Q92542	NCSTN	Nicastrin	NaN	0.0012222	103.45	62.834		0	0	0	0	23066000	0	0	0
NQYDNDVTVWSPQGR	Unmodified	1777.8	B4DEV8;P25786;P25786-2	PSMA1	Proteasome subunit alpha type;Proteasome subunit alpha type-1	NaN	0.0093137	148.39	77.659		0	0	0	0	0	0	0	0
NSFVNDIFER	Unmodified	1239.59	U3KQK0;Q99880;Q99879;Q99877;Q93079;Q5QNW6;Q16778;P62807;P58876;P57053;P33778;P23527;P06899;O60814;Q5QNW6-2;Q8N257	HIST1H2BN;HIST1H2BL;HIST1H2BM;HIST1H2BH;HIST2H2BF;HIST2H2BE;HIST1H2BC;HIST1H2BD;H2BFS;HIST1H2BB;HIST1H2BO;HIST1H2BJ;HIST1H2BK;HIST3H2BB	Histone H2B;Histone H2B type 1-L;Histone H2B type 1-M;Histone H2B type 1-N;Histone H2B type 1-H;Histone H2B type 2-F;Histone H2B type 2-E;Histone H2B type 1-C/E/F/G/I;Histone H2B type 1-D;Histone H2B type F-S;Histone H2B type 1-B;Histone H2B type 1-O;Histone H2B type 1-J;Histone H2B type 1-K;Histone H2B type 3-B	NaN	0.026487	122.96	41.437		0	0	0	0	0	0	0	0
NSGSYACHTTNSATGR	Unmodified	1682.71	P31997	CEACAM8	Carcinoembryonic antigen-related cell adhesion molecule 8	NaN	3.0736e-57	222.56	152.15		0	0	0	0	0	0	0	0
NSNVIPYDYNR	Unmodified	1353.63	P08575-4;P08575-9;P08575-10;P08575-8;P08575-7;P08575-5;P08575-6;P08575	PTPRC	Receptor-type tyrosine-protein phosphatase C	NaN	0.010708	160.75	59.294		0	0	0	0	0	0	0	0
NVLIFDLGGGTFDV	Unmodified	1465.75	A0A0G2JIW1;P0DMV8-2;P0DMV9;P0DMV8;V9GZ37;E9PI65;P17066;P48741;E9PKE3;P11142-2;P11142;E9PN89	HSPA1A;HSPA1B;HSPA8;HSPA6;HSPA7	Heat shock 70 kDa protein 1A;Heat shock 70 kDa protein 1B;Heat shock 70 kDa protein 6;Putative heat shock 70 kDa protein 7;Heat shock cognate 71 kDa protein	NaN	1.0763e-59	231.07	161.25		0	0	0	0	0	0	0	0
NVNPVALPR	Unmodified	978.561	P08311	CTSG	Cathepsin G	NaN	0.030585	116.88	44.863		0	0	0	0	0	0	0	0
NVQVAQLPAQGR	Unmodified	1279.7	P08246	ELANE	Neutrophil elastase	NaN	1.1313e-73	244.63	151.2		0	0	0	0	0	0	0	0
NVQVAQLPAQGR	Deamidation (NQ)	1280.68	P08246	ELANE	Neutrophil elastase	NaN	0.020924	133.13	42.505		0	0	0	0	0	0	0	0
NWMNSLGVNPR	Unmodified	1286.62	P13796	LCP1	Plastin-2	NaN	0.023874	159.58	61.062		0	0	0	0	0	0	0	0
NWMNSLGVNPR	Oxidation (M)	1302.61	P13796	LCP1	Plastin-2	NaN	0.0022967	145.72	74.344		0	0	0	0	0	0	0	0
NWMNSLGVNPR	Deamidation (NQ)	1287.6	P13796	LCP1	Plastin-2	NaN	0.03245	126.07	52.083		0	0	0	0	0	0	0	0
NYTPQLSEAEVER	Unmodified	1534.73	P22894;H7C1M3	MMP8	Neutrophil collagenase	NaN	0.00036401	160.67	62.631		0	0	0	0	0	0	0	0
NYVNWIQQTIAAN	Unmodified	1533.76	CON__P00761			NaN	0.020674	148.32	81.107	+	0	0	0	0	0	0	0	0
PACIAGER	Unmodified	872.417	P59666;P59665	DEFA3;DEFA1	Neutrophil defensin 3;HP 3-56;Neutrophil defensin 2;Neutrophil defensin 1;HP 1-56;Neutrophil defensin 2	NaN	3.9513e-18	168.74	50.055		0	0	0	0	0	0	0	0
PAEGDGAQPEETPR	Unmodified	1452.65	Q14697;F5H6X6;Q14697-2;E9PKU7;E9PNH1	GANAB	Neutral alpha-glucosidase AB	NaN	0.0038704	145.23	70.85		0	0	0	0	0	0	0	0
PALTAEEWLGGR	Unmodified	1298.66	P31146	CORO1A	Coronin-1A	NaN	0.026562	121.83	62.03		0	0	0	0	0	0	0	0
PCFLAGDTR	Unmodified	1035.48	P11678;P05164-2;P05164;P05164-3	EPX;MPO	Eosinophil peroxidase;Eosinophil peroxidase light chain;Eosinophil peroxidase heavy chain;Myeloperoxidase;Myeloperoxidase;89 kDa myeloperoxidase;84 kDa myeloperoxidase;Myeloperoxidase light chain;Myeloperoxidase heavy chain	NaN	0.0044324	155.75	50.363		0	0	0	0	0	0	0	0
PDGQVITIGNER	Deamidation (NQ)	1298.65	A5A3E0;P60709;E7EVS6;A0A2R8Y793;A0A6Q8PFE4;A0A2R8YEA7;A6NL76;P63267;P68133;P68032;P62736;Q6S8J3;P63267-2;A0A804HKV3;Q9BYX7;P63261;A0A804GS07;I3L4N8;Q562R1	POTEF;ACTB;ACTA1;ACTG2;ACTC1;ACTA2;POTEE;POTEKP;ACTG1;ACTBL2	POTE ankyrin domain family member F;Actin, cytoplasmic 1;Actin, cytoplasmic 1, N-terminally processed;Actin, gamma-enteric smooth muscle;Actin, alpha skeletal muscle;Actin, alpha cardiac muscle 1;Actin, aortic smooth muscle;POTE ankyrin domain family member E;Putative beta-actin-like protein 3;Putative beta-actin-like protein 3, N-terminally processed;Actin, cytoplasmic 2;Actin, cytoplasmic 2, N-…	NaN	9.4315e-10	189.17	106.42		0	0	0	0	0	0	0	0
PDGQVITIGNER	Unmodified	1297.66	A5A3E0;P60709;E7EVS6;A0A2R8Y793;A0A6Q8PFE4;A0A2R8YEA7;A6NL76;P63267;P68133;P68032;P62736;Q6S8J3;P63267-2;A0A804HKV3;Q9BYX7;P63261;A0A804GS07;I3L4N8;Q562R1	POTEF;ACTB;ACTA1;ACTG2;ACTC1;ACTA2;POTEE;POTEKP;ACTG1;ACTBL2	POTE ankyrin domain family member F;Actin, cytoplasmic 1;Actin, cytoplasmic 1, N-terminally processed;Actin, gamma-enteric smooth muscle;Actin, alpha skeletal muscle;Actin, alpha cardiac muscle 1;Actin, aortic smooth muscle;POTE ankyrin domain family member E;Putative beta-actin-like protein 3;Putative beta-actin-like protein 3, N-terminally processed;Actin, cytoplasmic 2;Actin, cytoplasmic 2, N-…	NaN	4.3431e-56	226.29	121.85		0	0	0	0	0	0	0	0
PDPNCVDRPVEGYLAVAVVR	Unmodified	2225.13	E7EQB2;E7ER44;P02788;P02788-2	LTF	Lactotransferrin;Lactoferricin-H;Kaliocin-1;Lactoferroxin-A;Lactoferroxin-B;Lactoferroxin-C	NaN	0.0013452	118.48	44.339		0	0	0	0	0	0	0	0
PDTLNQGEFKELVR	Deamidation (NQ)	1645.83	P06702	S100A9	Protein S100-A9	NaN	0.030063	131.79	10.753		0	0	0	0	0	0	3099800	0
PELTSMHTLLLR	Unmodified	1409.77	P05164-2;P05164;P05164-3	MPO	Myeloperoxidase;Myeloperoxidase;89 kDa myeloperoxidase;84 kDa myeloperoxidase;Myeloperoxidase light chain;Myeloperoxidase heavy chain	NaN	0.030131	115.91	54.15		0	0	0	0	0	0	0	0
PETVGQLGTVLR	Unmodified	1268.71	P05164-2;P05164;P05164-3	MPO	Myeloperoxidase;Myeloperoxidase;89 kDa myeloperoxidase;84 kDa myeloperoxidase;Myeloperoxidase light chain;Myeloperoxidase heavy chain	NaN	2.1394e-07	212.28	121.21		0	0	0	0	0	0	0	0
PFLASIQNQGR	Unmodified	1229.65	P20160	AZU1	Azurocidin	NaN	5.861e-73	245.03	138.03		0	0	0	0	0	0	0	0
PGCQPGEFTLGNIKSYPGLTSYLVR	Deamidation (NQ)	2754.37	X6R8F3;P80188;P80188-2	LCN2	Neutrophil gelatinase-associated lipocalin	NaN	0.017055	95.624	44.399		0	0	0	0	0	0	0	0
PGLSGSEEPGEVPQTR	Deamidation (NQ)	1639.77	Q70J99;Q70J99-3;K7EN29	UNC13D	Protein unc-13 homolog D	NaN	0.01499	138.63	91.897		0	0	0	0	0	0	0	0
PGLTSYLVR	Unmodified	1004.57	X6R8F3;P80188;P80188-2	LCN2	Neutrophil gelatinase-associated lipocalin	NaN	4.2133e-138	271.14	163.54		0	0	0	0	0	0	0	0
PGPQSPGSPLEEER	Unmodified	1478.7	P14598;A6NI72;A8MVU1	NCF1;NCF1B;NCF1C	Neutrophil cytosol factor 1;Putative neutrophil cytosol factor 1B;Putative neutrophil cytosol factor 1C	NaN	0.027307	132.79	61.441		0	0	0	0	0	0	0	0
PGSHFCGGTLIHPSFVLTAAHCLR	Unmodified	2634.29	P24158;U3KPS2	PRTN3	Myeloblastin	NaN	4.3347e-06	131.3	82.642		0	0	0	0	0	0	0	0
PHAWPFMVSLQLR	Unmodified	1580.83	P08246	ELANE	Neutrophil elastase	NaN	0.018886	130.56	84.082		0	0	0	0	0	0	0	0
PIQCIQAIAENR	Unmodified	1411.72	E7EQB2;E7ER44;P02788;P02788-2;C9JCF5	LTF	Lactotransferrin;Lactoferricin-H;Kaliocin-1;Lactoferroxin-A;Lactoferroxin-B;Lactoferroxin-C	NaN	4.5379e-128	265.31	147.08		0	0	0	0	0	0	0	0
PIYEGYALPHAILR	Unmodified	1611.88	P60709;E7EVS6;A0A2R8Y793;A0A6Q8PFE4;A0A2R8YEA7;P63261;A0A804GS07;I3L4N8;I3L3I0;I3L1U9;Q562R1	ACTB;ACTG1;ACTBL2	Actin, cytoplasmic 1;Actin, cytoplasmic 1, N-terminally processed;Actin, cytoplasmic 2;Actin, cytoplasmic 2, N-terminally processed;Beta-actin-like protein 2	NaN	0.023455	134.18	71.654		0	0	0	0	0	0	0	0
PLLTDLYQATMALGYWR	Unmodified	2011.02	G5E977;Q6XQN6;Q6XQN6-2;C9J8U2;Q6XQN6-3	NAPRT	Nicotinate phosphoribosyltransferase	NaN	0.011649	127.66	72.118		0	0	0	0	0	0	0	0
PLVLGPTAMR	Unmodified	1053.6	P05164-2;P05164;P05164-3	MPO	Myeloperoxidase;Myeloperoxidase;89 kDa myeloperoxidase;84 kDa myeloperoxidase;Myeloperoxidase light chain;Myeloperoxidase heavy chain	NaN	3.7887e-07	176.09	64.439		0	0	0	0	0	0	0	0
PNCVDRPVEGYLAVAVVR	Unmodified	2013.05	E7EQB2;E7ER44;P02788;P02788-2	LTF	Lactotransferrin;Lactoferricin-H;Kaliocin-1;Lactoferroxin-A;Lactoferroxin-B;Lactoferroxin-C	NaN	0.0035219	139.49	79.989		0	0	0	0	0	0	0	0
PNFVMSAAHCVANVNVR	Deamidation (NQ)	1885.89	P08246	ELANE	Neutrophil elastase	NaN	0.0043834	165.78	98.683		0	0	0	0	0	0	0	0
PNFVMSAAHCVANVNVR	Unmodified	1884.91	P08246	ELANE	Neutrophil elastase	NaN	1.2659e-15	175.21	117.33		0	0	0	0	0	0	0	0
PQNMFEFWDWVGGR	Unmodified	1767.78	A0A2U3TZU2;P06744;P06744-2;K7EQ48;CON__Q3ZBD7	GPI	Glucose-6-phosphate isomerase	NaN	2.3121e-05	160.72	90.907		0	0	0	0	0	0	0	0
PQQNLNDLMLLQLDR	Unmodified	1809.94	P20160;A0A087WXP0	AZU1	Azurocidin	NaN	3.4061e-125	260.7	260.7		0	0	0	0	0	0	0	0
PSYVAFTDTER	Unmodified	1284.6	A0A0G2JIW1;P0DMV8-2;P0DMV9;P0DMV8;Q53FA3;P34931;E9PI65;E9PN25;E9PPY6;E9PQQ4;E9PQK7;E9PK54;E9PLF4;P17066;P48741;E9PKE3;P11142-2;P11142;E9PNE6;P54652	HSPA1A;HSPA1B;HSPA1L;HSPA8;HSPA6;HSPA7;HSPA2	Heat shock 70 kDa protein 1A;Heat shock 70 kDa protein 1B;Heat shock 70 kDa protein 1-like;Heat shock 70 kDa protein 6;Putative heat shock 70 kDa protein 7;Heat shock cognate 71 kDa protein;Heat shock-related 70 kDa protein 2	NaN	0.010275	123.86	58.617		0	0	0	0	0	0	0	0
PYMASLQMR	Oxidation (M)	1111.52	P24158	PRTN3	Myeloblastin	NaN	0.03097	129.68	61.198		0	0	0	0	0	0	0	0
PYMAYLQIQSPAGQSR	Unmodified	1808.89	P08311	CTSG	Cathepsin G	NaN	2.3715e-69	230.81	80.546		0	0	0	0	0	0	0	0
PYMAYLQIQSPAGQSR	Oxidation (M)	1824.88	P08311	CTSG	Cathepsin G	NaN	0.024901	125.54	87.139		0	0	0	0	0	0	0	0
QAALQVAEGFISR	Unmodified	1388.74	P40121-2;P40121;H7C0X8	CAPG	Macrophage-capping protein	NaN	0.0016227	154.15	58.408		0	0	0	0	0	0	0	0
QAGVCFGDSGSPLVCNGLIH	Unmodified	2086.96	P08246	ELANE	Neutrophil elastase	NaN	6.4202e-11	200.13	140.71		0	0	0	0	0	0	0	0
QAGVCFGDSGSPLVCNGLIH	Deamidation (NQ)	2087.94	P08246	ELANE	Neutrophil elastase	NaN	0.025412	98	57.275		0	0	0	0	0	0	0	0
QAGVCFGDSGSPLVCNGLIHGI	Unmodified	2257.06	P08246	ELANE	Neutrophil elastase	NaN	0.00012863	110.44	65.656		0	0	0	0	0	0	0	0
QAGVCFGDSGSPLVCNGLIHGI	Deamidation (NQ)	2258.05	P08246	ELANE	Neutrophil elastase	NaN	0.00025465	136.26	78.666		0	0	0	0	0	0	0	0
QAGVCFGDSGSPLVCNGLIHGIAS	Unmodified	2415.13	P08246	ELANE	Neutrophil elastase	NaN	0.0011622	99.705	58.614		0	0	0	0	0	0	0	0
QAGVCFGDSGSPLVCNGLIHGIASF	Unmodified	2562.2	P08246	ELANE	Neutrophil elastase	NaN	9.3713e-24	178.19	138.27		0	0	0	0	0	0	0	0
QAGVCFGDSGSPLVCNGLIHGIASF	Deamidation (NQ)	2563.18	P08246	ELANE	Neutrophil elastase	NaN	1.7437e-10	160.03	107.02		0	0	0	0	0	0	0	0
QALAQISLPR	Unmodified	1095.64	P05164-2;P05164;P05164-3	MPO	Myeloperoxidase;Myeloperoxidase;89 kDa myeloperoxidase;84 kDa myeloperoxidase;Myeloperoxidase light chain;Myeloperoxidase heavy chain	NaN	1.7785e-05	195.05	110.13		0	0	0	0	0	0	0	0
QALAQISLPR	Deamidation (NQ)	1096.62	P05164-2;P05164;P05164-3	MPO	Myeloperoxidase;Myeloperoxidase;89 kDa myeloperoxidase;84 kDa myeloperoxidase;Myeloperoxidase light chain;Myeloperoxidase heavy chain	NaN	0.024702	123.86	32.791		0	0	0	0	0	0	0	0
QCPTCVQPLGTCSSGSPR	Unmodified	1990.87	A0A087WVM2;Q8N6Q3	CD177	CD177 antigen	NaN	0.0027543	151.22	71.94		0	0	0	0	0	0	0	0
QDAMLVDELR	Oxidation (M)	1204.58	P11678	EPX	Eosinophil peroxidase;Eosinophil peroxidase light chain;Eosinophil peroxidase heavy chain	NaN	0.027623	116.52	43.269		0	0	0	0	0	0	0	0
QDAMLVDELR	Unmodified	1188.58	P11678	EPX	Eosinophil peroxidase;Eosinophil peroxidase light chain;Eosinophil peroxidase heavy chain	NaN	0.024006	126.39	40.717		0	0	0	0	0	0	0	0
QDVDNASLAR	Unmodified	1087.53	P08670;B0YJC4;B0YJC5	VIM	Vimentin	NaN	0.025998	123.21	32.607		0	0	0	0	0	0	0	0
QEMQEVQSSR	Unmodified	1220.55	A0A7I2V4N1;A0A7I2V3P1;A0A7I2V323;P22626-2;P22626;A0A024RA28;A0A7I2V4I6;A0A7I2V4S4;A0A7I2V3P7	HNRNPA2B1;HNRPA2B1	Heterogeneous nuclear ribonucleoproteins A2/B1	NaN	0.0021026	133.23	28.79		0	0	0	0	0	0	0	0
QENPGHPGGAGGGEQDFM	Unmodified	1783.72	Q7Z5R6	APBB1IP	Amyloid beta A4 precursor protein-binding family B member 1-interacting protein	NaN	0.0056205	177.42	116.07		0	0	0	0	0	0	0	0
QEYDESGPSIVHR	Unmodified	1515.7	A5A3E0;A0A2R8YFE2;P60709;A0A6Q8PFE4;Q6S8J3;P0CG38;Q9BYX7;P0CG39;P63261;A0A804GS07;I3L4N8	POTEF;ACTB;POTEE;POTEI;POTEKP;POTEJ;ACTG1	POTE ankyrin domain family member F;Actin, cytoplasmic 1;Actin, cytoplasmic 1, N-terminally processed;POTE ankyrin domain family member E;POTE ankyrin domain family member I;Putative beta-actin-like protein 3;Putative beta-actin-like protein 3, N-terminally processed;POTE ankyrin domain family member J;Actin, cytoplasmic 2;Actin, cytoplasmic 2, N-terminally processed	NaN	7.4183e-207	293.88	125.62		0	0	0	0	0	0	0	0
QFLFRPWDV	Unmodified	1206.62	P22314-2;P22314	UBA1	Ubiquitin-like modifier-activating enzyme 1	NaN	0.032771	113.71	31.428		0	0	0	0	0	0	0	0
QFPFLASIQNQGR	Unmodified	1504.78	P20160	AZU1	Azurocidin	NaN	7.3814e-97	210.44	127.22		0	0	0	0	0	0	0	0
QGFGELLQAVPLADSFR	Unmodified	1846.96	G3V5Q1;G3V3M6;P27695	APEX1	DNA-(apurinic or apyrimidinic site) lyase;DNA-(apurinic or apyrimidinic site) lyase, mitochondrial	NaN	8.5137e-10	214.42	82.247		0	0	0	0	0	0	0	0
QGQIIYNWQGAQST	Unmodified	1592.76	A0A0A0MS51;A0A0A0MT01;P06396-2;P06396-4;P06396-3;P06396;CON__Q3SX14	GSN	Gelsolin	NaN	5.6279e-105	250.76	161.08	+	0	0	0	0	0	0	0	0
QGWACCPYR	Unmodified	1196.49	P28799-2;P28799;K7EKL3;P28799-3;K7EQI0;K7EQ05	GRN	Granulins;Acrogranin;Paragranulin;Granulin-1;Granulin-2;Granulin-3;Granulin-4;Granulin-5;Granulin-6;Granulin-7	NaN	0.0020566	163.34	108.56		0	0	0	0	0	0	0	0
QIAEGTSISEMWQNDLQPLLIER	Unmodified	2670.33	Q16769	QPCT	Glutaminyl-peptide cyclotransferase	NaN	2.0607e-28	185.86	123.33		0	0	0	0	0	0	0	0
QIIQQNPSLLPALLQQIGR	Unmodified	2129.23	P54727-2;P54727	RAD23B	UV excision repair protein RAD23 homolog B	NaN	0.0027174	119.04	72.72		0	0	0	0	0	0	0	0
QIQSPAGQSR	Unmodified	1070.55	P08311	CTSG	Cathepsin G	NaN	0.030292	121.05	31.753		0	0	0	0	0	0	0	0
QISNLQQSISDAEQR	Unmodified	1715.84	CON__P04264;P04264	KRT1	Keratin, type II cytoskeletal 1	NaN	1.1296e-58	229	73.943	+	0	0	0	0	0	0	0	0
QITQVYGFYDECLR	Unmodified	1790.83	E5RHC1;P67775;P62714;E5RFI3;E5RHP4;E7ESG8;H3BV22;H3BTA2;P67775-2;P60510	PPP2CB;PPP2CA;PPP4C	Serine/threonine-protein phosphatase;Serine/threonine-protein phosphatase 2A catalytic subunit alpha isoform;Serine/threonine-protein phosphatase 2A catalytic subunit beta isoform;Serine/threonine-protein phosphatase 4 catalytic subunit	NaN	1.402e-13	179.19	75.94		0	0	0	0	0	0	0	0
QIVGYAIGTQQATPGPANSGR	Unmodified	2085.06	P13688-3;P13688-4;P13688-11;P13688-9;P13688-2;P13688-6;P13688-5;P13688-8;P13688-10;P13688;M0R2K4;M0R109;P13688-7	CEACAM1	Carcinoembryonic antigen-related cell adhesion molecule 1	NaN	3.9117e-37	215.93	123.32		0	0	0	0	0	0	0	0
QIVWNGPVGVFEWEAFAR	Unmodified	2104.05	P00558;P00558-2	PGK1	Phosphoglycerate kinase 1	NaN	0.0043139	155.08	81.302		0	0	0	0	0	0	0	0
QIVWNGPVGVFEWEAFAR	Deamidation (NQ)	2105.04	P00558;P00558-2	PGK1	Phosphoglycerate kinase 1	NaN	0.0081724	125.53	64.05		0	0	0	0	0	0	0	0
QLAEEYLYR	Unmodified	1183.59	P14780	MMP9	Matrix metalloproteinase-9;67 kDa matrix metalloproteinase-9;82 kDa matrix metalloproteinase-9	NaN	0.0036876	159.2	60.567		0	0	0	0	0	0	0	0
QLEEAEEEAQR	Unmodified	1330.6	P35579;P35579-2	MYH9	Myosin-9	NaN	8.8364e-18	244.61	88.103		0	0	0	0	0	0	0	0
QLEEAEEEAQRA	Unmodified	1401.64	P35579;P35579-2	MYH9	Myosin-9	NaN	3.3197e-43	217.66	93.678		0	0	0	0	0	0	0	0
QLEVLAQQIATLCATLQEYPAIR	Unmodified	2628.39	Q15833-2;Q15833;Q15833-3;M0R0D4;M0R0M7	STXBP2	Syntaxin-binding protein 2	NaN	1.7279e-05	113.24	71.379		0	0	0	0	0	0	0	0
QLFHPEQLI	Unmodified	1123.6	P68366-2;P68366	TUBA4A	Tubulin alpha-4A chain	NaN	0.030613	116.9	0		0	0	0	0	0	0	0	0
QLLQANPILEA	Unmodified	1208.68	P35579;P35579-2;A0A2R8Y4C3;M0QY43;Q7Z406-5;Q7Z406-4;Q7Z406;Q7Z406-6;Q7Z406-2	MYH9;MYH14	Myosin-9;Myosin-14	NaN	0.019606	153.08	51.533		0	0	0	0	0	0	0	0
QLPQQDQPVPHGTQCLAMGWGR	Unmodified	2503.18	P24158;U3KPS2	PRTN3	Myeloblastin	NaN	0.033584	87.062	42.474		0	0	0	0	0	0	0	0
QLQAQDEEGGGHVPER	Unmodified	1748.81	P33241;E7EMG9;P33241-3;C9JU59;C9JDV1	LSP1	Lymphocyte-specific protein 1	NaN	3.78e-07	186.51	84.107		0	0	0	0	0	0	0	0
QLSFEEFIMLMAR	Oxidation (M)	1629.79	P06702	S100A9	Protein S100-A9	NaN	0.00017773	152.7	79.197		0	0	0	0	0	0	0	0
QLSFEEFIMLMAR	Unmodified	1613.79	P06702	S100A9	Protein S100-A9	NaN	3.2431e-180	280.09	182.13		0	0	0	0	0	0	0	0
QMHQALQDFLSAQQV	Unmodified	1742.84	Q9UM07	PADI4	Protein-arginine deiminase type-4	NaN	9.609e-10	172.98	106.79		0	0	0	0	0	0	0	0
QMHQALQDFLSAQQVQAPV	Unmodified	2138.06	Q9UM07	PADI4	Protein-arginine deiminase type-4	NaN	0.0056148	129.74	70.172		0	0	0	0	0	0	0	0
QMQLENVSVALEFLDR	Unmodified	1890.95	Q60FE5;P21333-2;P21333;A0A7P0NMY4;F8WE98;A0A087WWY3;A0A7I2V3E6;A0A804HJC2;A0A804HL72;A0A804HK76;O75369-5;O75369-4;O75369-6;O75369-3;O75369-2;O75369-9;O75369;O75369-8	FLNA;FLNB	Filamin-A;Filamin-B	NaN	0.0251	162.32	56.457		0	0	0	0	0	0	0	0
QNIVDLGGLPIMVNILD	Deamidation (NQ)	1823.97	A0A5F9ZI13;A0A5F9ZH22;Q5T2S8-2;Q5T2S8	ARMC4	Armadillo repeat-containing protein 4	NaN	0.0067919	136.01	14.406		0	0	0	0	0	0	0	0
QNQIAVDEIR	Unmodified	1184.61	P05164-2;P05164;P05164-3;J3QSF7	MPO	Myeloperoxidase;Myeloperoxidase;89 kDa myeloperoxidase;84 kDa myeloperoxidase;Myeloperoxidase light chain;Myeloperoxidase heavy chain	NaN	0.024038	126.24	9.339		0	0	0	0	0	0	0	0
QNQIAVDEIR	Deamidation (NQ)	1185.6	P05164-2;P05164;P05164-3;J3QSF7	MPO	Myeloperoxidase;Myeloperoxidase;89 kDa myeloperoxidase;84 kDa myeloperoxidase;Myeloperoxidase light chain;Myeloperoxidase heavy chain	NaN	0.03207	120.15	11.694		0	0	0	0	0	0	0	0
QPAVEEPAEVTATVLASR	Unmodified	1866.97	K7ERN2;P32942	ICAM3	Intercellular adhesion molecule 3	NaN	0.006448	171.36	81.679		0	0	0	0	0	0	0	0
QQHEGAQGALDS	Unmodified	1239.55	P33241;E7EMG9;P33241-3;E9PBD8;P33241-2;C9JU59;C9JKF7;C9JNQ1;C9J9B9;C9JDV1	LSP1	Lymphocyte-specific protein 1	NaN	0.0010406	164.68	82.231		0	0	0	0	0	0	0	0
QQHEGAQGALDSGEPPQCR	Unmodified	2063.91	P33241;E7EMG9;P33241-3;E9PBD8;P33241-2;C9JU59;C9JKF7;C9JNQ1;C9J9B9	LSP1	Lymphocyte-specific protein 1	NaN	9.1548e-35	178.52	120.55		0	0	0	0	0	0	0	0
QQNFQDNQFQGKWYVVGLAGNAILR	Unmodified	2893.46	X6R8F3;P80188;P80188-2	LCN2	Neutrophil gelatinase-associated lipocalin	NaN	5.3332e-06	144.01	91.468		0	0	0	0	0	0	0	0
QQPGPSEHIER	Unmodified	1276.62	P50552;K7EQD0	VASP	Vasodilator-stimulated phosphoprotein	NaN	0.02792	128.91	39.153		0	0	0	0	0	0	0	0
QSGQTDPLQKEELQSGVDA	Unmodified	2028.96	P46940;A0A0J9YXZ5	IQGAP1	Ras GTPase-activating-like protein IQGAP1	NaN	0.010802	141.65	77.525		0	0	0	0	0	0	0	0
QSQNPGVSTVVLGAYDLR	Unmodified	1902.98	P20160;A0A087WXP0	AZU1	Azurocidin	NaN	0.0052772	151.07	72		0	0	0	0	0	0	0	0
QSSGPGASSGTSGDHGELVVR	Unmodified	1983.92	E9PN91;E9PL71;P29692-3	EEF1D	Elongation factor 1-delta	NaN	0.00024588	118.02	7.3824		0	0	0	0	0	0	0	0
QSTLVLFPGDLR	Unmodified	1344.74	P14780	MMP9	Matrix metalloproteinase-9;67 kDa matrix metalloproteinase-9;82 kDa matrix metalloproteinase-9	NaN	1.8059e-06	182.46	76.94		0	0	0	0	0	0	0	0
QTNPSAMEVEEDDPVPEIR	Unmodified	2154.97	C9JUP7;A0A7I2V540;P55072;A0A7P0TAW3	VCP	Transitional endoplasmic reticulum ATPase	NaN	1.9958e-16	176.43	96.26		0	0	0	0	0	0	0	0
QTSGGPVDASSEYQQELER	Unmodified	2079.93	A8MUH2;P18859;P18859-2	ATP5J	ATP synthase-coupling factor 6, mitochondrial	NaN	4.7574e-11	173.33	100.37		0	0	0	0	0	0	0	0
QVELALWDTAGQEDYDR	Unmodified	2007.92	Q5JR08;P61586;P08134;Q5JR06;Q5JR07;E9PN11;A0A7I2V3G1;C9JNR4;E9PQH6;C9JX21;Q5JR05;U3KQA9;U3KQV3;P62745	RHOC;RHOA;RHOB	Transforming protein RhoA;Rho-related GTP-binding protein RhoC;Rho-related GTP-binding protein RhoB	NaN	5.7774e-06	190.57	81.416		0	0	0	0	0	0	0	0
QVQSLTCEV	Unmodified	1062.5	P08670;B0YJC4;B0YJC5	VIM	Vimentin	NaN	6.8572e-64	241.52	127.63		0	0	0	0	0	0	0	0
RAEMEPTFPQGMVMFNHRLPPVTS	Oxidation (M);Deamidation (NQ);Acetyl (N-term)	2830.32	Q9Y2X9	ZNF281	Zinc finger protein 281	NaN	0.0021429	95.981	15.022		0	0	0	0	0	0	0	0
RCEPIAMTVPR	Unmodified	1328.67	P31146;H3BRY3	CORO1A	Coronin-1A;Coronin	NaN	0.023725	128.67	41.674		0	0	0	0	0	0	0	0
RDPPQYPVVPVHLDR	Unmodified	1786.95	P10153	RNASE2	Non-secretory ribonuclease	NaN	0.019426	136.01	58.634		0	0	0	0	0	0	0	0
RENTQQHITAR	Unmodified	1352.69	P08311	CTSG	Cathepsin G	NaN	0.033586	126.34	61.704		0	0	0	0	0	0	0	0
RFCGLPQPETVGQLGTVLR	Unmodified	2127.13	P05164-2;P05164;P05164-3	MPO	Myeloperoxidase;Myeloperoxidase;89 kDa myeloperoxidase;84 kDa myeloperoxidase;Myeloperoxidase light chain;Myeloperoxidase heavy chain	NaN	2.3012e-10	167.97	92.98		0	0	0	0	0	0	0	0
RFDEILEASDGIMVAR	Unmodified	1820.91	P14618;P14618-2;B4DNK4;H3BTN5;P14618-3;A0A804F6T5;A0A804F729;H3BR70	PKM	Pyruvate kinase PKM;Pyruvate kinase	NaN	9.9813e-11	174.4	100.57		0	0	0	0	0	0	0	0
RFNTANDDNVTQVR	Unmodified	1648.79	P04040	CAT	Catalase	NaN	0.0038928	122.33	50.77		0	0	0	0	0	0	0	0
RFQWVDGSR	Unmodified	1149.57	P13727;P13727-2	PRG2	Bone marrow proteoglycan;Eosinophil granule major basic protein	NaN	0.0059178	149.82	65.248		0	0	0	0	0	0	0	0
RFYVVACDNR	Unmodified	1298.62	P12724	RNASE3	Eosinophil cationic protein	NaN	0.02305	130.66	45.444		0	0	0	0	0	0	0	0
RGGICNGDGGTPLVCEGLAHGV	Unmodified	2195.02	P20160	AZU1	Azurocidin	NaN	2.5759e-94	202.94	126.97		0	0	0	0	0	0	0	0
RGGICNGDGGTPLVCEGLAHGVASF	Unmodified	2500.16	P20160	AZU1	Azurocidin	NaN	6.8218e-08	140.12	87.479		0	0	0	0	0	0	0	0
RGGICNGDGGTPLVCEGLAHGVASF	Deamidation (NQ)	2501.14	P20160	AZU1	Azurocidin	NaN	2.4033e-12	163.91	100.34		0	0	0	0	0	0	0	0
RIAQLEEELEEEQGNTELINDR	Unmodified	2627.27	P35579;P35579-2	MYH9	Myosin-9	NaN	0.028154	88.555	43.977		0	0	0	0	0	0	0	0
RIGLDLAALNMQR	Unmodified	1469.81	P11678	EPX	Eosinophil peroxidase;Eosinophil peroxidase light chain;Eosinophil peroxidase heavy chain	NaN	0.022241	131.06	76.162		0	0	0	0	0	0	0	0
RLGNGVQCLAMGWGLLGR	Deamidation (NQ)	1958	P08246	ELANE	Neutrophil elastase	NaN	1.1909e-215	278.35	180.53		0	0	0	0	0	0	0	0
RLGNGVQCLAMGWGLLGR	Unmodified	1957.01	P08246	ELANE	Neutrophil elastase	NaN	2.0939e-05	196.95	140.44		0	0	0	0	0	0	0	0
RLGNGVQCLAMGWGLLGR	Oxidation (M);Deamidation (NQ)	1973.99	P08246	ELANE	Neutrophil elastase	NaN	8.876e-12	174.62	110.1		0	0	0	0	0	0	0	0
RLGNGVQCLAMGWGLLGR	Oxidation (M)	1973.01	P08246	ELANE	Neutrophil elastase	NaN	0.019825	112.12	59.522		0	0	0	0	0	0	0	0
RPGPAASPTPGPGPAPPAAPAPPR	Unmodified	2183.16	Q9NUE0	ZDHHC18	Palmitoyltransferase ZDHHC18	NaN	9.5291e-05	108.13	48.629		0	0	0	0	0	0	0	0
RPLLGASNQALAR	Unmodified	1365.78	P11678	EPX	Eosinophil peroxidase;Eosinophil peroxidase light chain;Eosinophil peroxidase heavy chain	NaN	0.00037011	160.56	103.21		0	0	0	0	0	0	0	0
RPLPLTFSDTLQFR	Unmodified	1689.92	O00160	MYO1F	Unconventional myosin-If	NaN	1.8014e-16	186.56	92.027		0	0	0	0	0	0	0	0
RSNVCTLVR	Unmodified	1103.59	P08246	ELANE	Neutrophil elastase	NaN	0.03181	114.86	43.516		0	0	0	0	0	0	0	0
RSPASPSPASPGPASPSPV	Unmodified	1744.87	A0A2R8Y5V0;Q9Y3L3	SH3BP1	SH3 domain-binding protein 1	NaN	0.0022687	139.74	65.211		0	0	0	0	0	0	0	0
RVVLGAHNLSR	Unmodified	1220.71	P08246	ELANE	Neutrophil elastase	NaN	0.028465	122.7	63.273		0	0	0	0	0	0	0	0
RYGTCIYQGR	Unmodified	1272.6	P59666;P59665	DEFA3;DEFA1	Neutrophil defensin 3;HP 3-56;Neutrophil defensin 2;Neutrophil defensin 1;HP 1-56;Neutrophil defensin 2	NaN	8.3655e-07	160.36	63.414		0	0	0	0	0	0	0	0
SAADEVDGLGVARPHYGSVLDNER	Acetyl (N-term)	2568.22	P46940;A0A0J9YXZ5;H0YLE8	IQGAP1	Ras GTPase-activating-like protein IQGAP1	NaN	0.01819	87.356	41.44		0	0	0	0	0	0	0	0
SALNQGQVWIGGR	Unmodified	1384.72	P13727;P13727-2	PRG2	Bone marrow proteoglycan;Eosinophil granule major basic protein	NaN	1.0612e-41	225.22	99.402		0	0	0	0	0	0	0	0
SAVAGQDGEVDAEELQR	Unmodified	1772.82	H7BXD5;P28676;C9JIZ3;C9JV47;C9JWQ8	GCA	Grancalcin	NaN	3.0933e-127	292.8	173.47		0	0	0	0	0	0	0	0
SAYCPYSHFPVGAALLTQEGR	Unmodified	2323.11	P32320	CDA	Cytidine deaminase	NaN	0.0069326	103.26	54.356		0	0	0	0	0	0	0	0
SCFQSQNPGVSTVVLGAYDLR	Unmodified	2297.11	P20160;A0A087WXP0	AZU1	Azurocidin	NaN	0	302.64	195.61		0	0	0	0	0	0	0	0
SCHLAMAPNHAVVSR	Unmodified	1648.79	E7EQB2;E7ER44;P02788;P02788-2	LTF	Lactotransferrin;Lactoferricin-H;Kaliocin-1;Lactoferroxin-A;Lactoferroxin-B;Lactoferroxin-C	NaN	1.1816e-30	205.87	102.56		0	0	0	0	0	0	0	0
SCHLAMAPNHAVVSR	Deamidation (NQ)	1649.78	E7EQB2;E7ER44;P02788;P02788-2	LTF	Lactotransferrin;Lactoferricin-H;Kaliocin-1;Lactoferroxin-A;Lactoferroxin-B;Lactoferroxin-C	NaN	4.0543e-31	209.25	128.23		0	0	0	0	0	0	0	0
SDFNQNFEVPNR	Unmodified	1465.66	P41218	MNDA	Myeloid cell nuclear differentiation antigen	NaN	0.026092	122.94	58.286		0	0	0	0	0	0	0	0
SDGLPWCSTTANYDTDDR	Unmodified	2072.84	P14780	MMP9	Matrix metalloproteinase-9;67 kDa matrix metalloproteinase-9;82 kDa matrix metalloproteinase-9	NaN	6.8172e-68	231.74	152.78		0	0	0	0	0	0	0	0
SDNQPGVLIQVYEGER	Unmodified	1802.88	A0A0G2JIW1;P0DMV8-2;P0DMV9;P0DMV8;V9GZ37;Q53FA3;P34931;E9PS65;E9PKE3;P11142-2;P11142;E9PNE6;A8K7Q2	HSPA1A;HSPA1B;HSPA1L;HSPA8	Heat shock 70 kDa protein 1A;Heat shock 70 kDa protein 1B;Heat shock 70 kDa protein 1-like;Heat shock cognate 71 kDa protein	NaN	0.023349	132.31	56.894		0	0	0	0	0	0	0	0
SDSFENPVLQQHFR	Unmodified	1702.81	B1AHC9;P12956-2;P12956	XRCC6	X-ray repair cross-complementing protein 6	NaN	0.0085717	141.91	85.477		0	0	0	0	0	0	0	0
SEAAHQGVITWNPPQR	Unmodified	1789.89	P08575-4;P08575-9;P08575-10;P08575-8;P08575-7;P08575-5;P08575-6;P08575;A0A140TA77;A0A140TA68;A0A0G2JNW2;E9PKH0;M3ZCP1;A0A075B788	PTPRC	Receptor-type tyrosine-protein phosphatase C	NaN	7.0099e-10	187.74	115.85		0	0	0	0	0	0	0	0
SEDFGVNEDLADSDAR	Unmodified	1738.73	P04083	ANXA1	Annexin A1	NaN	0	323.44	201.83		0	0	0	0	0	0	0	0
SEIDLLNIR	Unmodified	1071.59	E5RK69;E7EMC6;H0YC77;E5RFF0;P08133-2;P08133	ANXA6	Annexin;Annexin A6	NaN	0.0048597	153.78	23.507		0	0	0	0	0	0	0	0
SEIDLLNIR	Deamidation (NQ)	1072.58	E5RK69;E7EMC6;H0YC77;E5RFF0;P08133-2;P08133	ANXA6	Annexin;Annexin A6	NaN	1.2605e-27	218.79	12.7		0	0	0	0	0	0	0	0
SELNQVDQV	Unmodified	1030.49	P14780	MMP9	Matrix metalloproteinase-9;67 kDa matrix metalloproteinase-9;82 kDa matrix metalloproteinase-9	NaN	0.0036505	159.37	71.729		0	0	0	0	0	0	0	0
SELNQVDQVGYV	Unmodified	1349.65	P14780	MMP9	Matrix metalloproteinase-9;67 kDa matrix metalloproteinase-9;82 kDa matrix metalloproteinase-9	NaN	2.3145e-12	196.99	109.35		0	0	0	0	0	0	0	0
SELNQVDQVGYVT	Unmodified	1450.69	P14780	MMP9	Matrix metalloproteinase-9;67 kDa matrix metalloproteinase-9;82 kDa matrix metalloproteinase-9	NaN	0.025926	120.63	61.478		0	0	0	0	0	0	0	0
SELNQVDQVGYVTYDILQCPED	Unmodified	2584.16	P14780	MMP9	Matrix metalloproteinase-9;67 kDa matrix metalloproteinase-9;82 kDa matrix metalloproteinase-9	NaN	7.8363e-78	214.58	153.65		0	0	0	0	0	0	0	0
SENGYDPQQNLNDLMLLQLDR	Deamidation (NQ)	2476.15	P20160;A0A087WXP0	AZU1	Azurocidin	NaN	2.406e-177	261.61	135.27		0	0	0	0	0	0	0	0
SENGYDPQQNLNDLMLLQLDR	Unmodified	2475.17	P20160;A0A087WXP0	AZU1	Azurocidin	NaN	0.0016642	171.46	89.542		0	0	0	0	0	0	0	0
SEPPLPPGGQELLELLLR	Unmodified	1957.09	E9PIP3;Q9Y4H4	GPSM3	G-protein-signaling modulator 3	NaN	0.0011084	145.48	99.321		0	0	0	0	0	0	0	0
SETAPAAPAAPAPAEKTPVKK	Acetyl (N-term)	2073.11	P10412	HIST1H1E	Histone H1.4	NaN	0.0026552	143.23	108.13		0	0	0	0	0	0	0	0
SFENSLGINVPR	Unmodified	1331.68	A0A7I2YQ74;A0A087WYS1;E7EUC7;Q16851-2;Q16851	UGP2	UTP--glucose-1-phosphate uridylyltransferase	NaN	0.00044331	166.34	64.442		0	0	0	0	0	0	0	0
SFGAPEQQPSALEHSIQYSGEVR	Unmodified	2516.19	P04040	CAT	Catalase	NaN	1.5357e-05	142.23	81.926		0	0	0	0	0	0	0	0
SFVNDIFER	Unmodified	1125.55	U3KQK0;Q99880;Q99879;Q99877;Q93079;Q5QNW6;Q16778;P62807;P58876;P57053;P33778;P23527;P06899;O60814;Q5QNW6-2;Q8N257	HIST1H2BN;HIST1H2BL;HIST1H2BM;HIST1H2BH;HIST2H2BF;HIST2H2BE;HIST1H2BC;HIST1H2BD;H2BFS;HIST1H2BB;HIST1H2BO;HIST1H2BJ;HIST1H2BK;HIST3H2BB	Histone H2B;Histone H2B type 1-L;Histone H2B type 1-M;Histone H2B type 1-N;Histone H2B type 1-H;Histone H2B type 2-F;Histone H2B type 2-E;Histone H2B type 1-C/E/F/G/I;Histone H2B type 1-D;Histone H2B type F-S;Histone H2B type 1-B;Histone H2B type 1-O;Histone H2B type 1-J;Histone H2B type 1-K;Histone H2B type 3-B	NaN	0.013606	141.2	39.765		0	0	0	0	0	0	0	0
SGDGVTHTVPIYEGYALPHAILR	Unmodified	2465.27	P60709;E7EVS6;A0A2R8Y793;A0A6Q8PFE4;A0A2R8YEA7;P63261;A0A804GS07;I3L4N8;I3L3I0;I3L1U9	ACTB;ACTG1	Actin, cytoplasmic 1;Actin, cytoplasmic 1, N-terminally processed;Actin, cytoplasmic 2;Actin, cytoplasmic 2, N-terminally processed	NaN	8.4756e-06	116.98	54.328		0	0	0	0	0	0	0	0
SGGGFSSGSAGIINYQR	Unmodified	1656.79	CON__P04264;P04264	KRT1	Keratin, type II cytoskeletal 1	NaN	0.019688	140.45	70.284	+	0	0	0	0	0	0	0	0
SGGGGLMEEMNAMLAR	Unmodified	1622.72	P50552;K7EM16	VASP	Vasodilator-stimulated phosphoprotein	NaN	0.02913	120.57	54.303		0	0	0	0	0	0	0	0
SGLIYEETR	Unmodified	1066.53	P62805	HIST1H4A	Histone H4	NaN	0.030548	116.37	43.887		0	0	0	0	0	0	0	0
SGYHQSASEHGLVVIAPDTSPR	Unmodified	2307.12	X6RA14;P10768;H7BZT7;U3KQT1	ESD	S-formylglutathione hydrolase	NaN	0.019192	112.36	62.136		0	0	0	0	0	0	0	0
SHEKMHEGDEGPGHHHKPGLGEGTP	Oxidation (M)	2672.18	P06702	S100A9	Protein S100-A9	NaN	0.012818	88.684	52.004		0	0	0	0	0	0	36332000	0
SHFEQWGTLTDCV	Unmodified	1578.68	F8W6I7;A0A7I2V3R8;P09651-3;P09651-2;P09651;F8W646;F8VZ49;A0A7I2V2L6;A0A7I2V3W0;Q32P51;A0A7I2YQ85;F8VTQ5	HNRNPA1;HNRNPA1L2	Heterogeneous nuclear ribonucleoprotein A1;Heterogeneous nuclear ribonucleoprotein A1, N-terminally processed;Heterogeneous nuclear ribonucleoprotein A1-like 2	NaN	0.041812	132.32	77.779		0	0	0	0	0	0	0	0
SHFEQWGTLTDCVVMR	Unmodified	1964.89	F8W6I7;A0A7I2V3R8;P09651-3;P09651-2;P09651;F8W646;F8VZ49;A0A7I2V2L6;A0A7I2V3W0;Q32P51	HNRNPA1;HNRNPA1L2	Heterogeneous nuclear ribonucleoprotein A1;Heterogeneous nuclear ribonucleoprotein A1, N-terminally processed;Heterogeneous nuclear ribonucleoprotein A1-like 2	NaN	0.014921	106.6	43.908		0	0	0	0	0	0	0	0
SHTEEDCTEELFDFLHAR	Unmodified	2234.95	P07919	UQCRH	Cytochrome b-c1 complex subunit 6, mitochondrial	NaN	0.0015834	152.94	84.523		0	0	0	0	0	0	0	0
SIGISFMGNYMDR	Unmodified	1489.67	O75594	PGLYRP1	Peptidoglycan recognition protein 1	NaN	0.005064	143.4	59.529		0	0	0	0	0	0	0	0
SIQEIQELDKDDESLR	Unmodified	1916.93	J3KRE2;P52565;J3KS60;J3KTF8;J3QQX2;J3KRY1;P52565-2	ARHGDIA	Rho GDP-dissociation inhibitor 1	NaN	0.012426	142.38	77.204		0	0	0	0	0	0	0	0
SITAQSTFNDLQDLR	Unmodified	1707.84	F5H823;B7ZB78;F5GZG1;P61224-4;P61224-3;P62834;P61224;A6NIZ1;F5GX62;E7ESV4;F5H7Y6;F5H0B7;F5H500;F5H6R7;F5H004;A0A075B6Q0;F5GYB5	RAP1B;RAP1A	Ras-related protein Rap-1b;Ras-related protein Rap-1A;Ras-related protein Rap-1b-like protein	NaN	3.7218e-31	255.3	138.21		0	0	0	0	0	0	0	0
SIVEEIEDLVAR	Unmodified	1371.72	F2Z3K5;Q5JYR4;Q5JYR7;P04844-2;P04844	RPN2	Dolichyl-diphosphooligosaccharide--protein glycosyltransferase subunit 2	NaN	7.9125e-06	185.29	55.829		0	0	0	0	0	0	0	0
SLCHGKGFLECGICR	Unmodified	1792.82	A0A494C0X7;P05107;D3DSM0	ITGB2	Integrin beta-2;Integrin beta	NaN	0.012842	165.51	102.19		0	0	0	0	0	0	0	0
SLEDALSSDTSGHFR	Unmodified	1620.74	E5RK69;E7EMC6;P08133-2;P08133	ANXA6	Annexin;Annexin A6	NaN	0.0014864	191.29	96.98		0	0	0	0	0	0	0	0
SLETENSALQLQV	Unmodified	1430.73	E9PBF6;P20700;A0A0D9SFE5;A0A0D9SFY5	LMNB1	Lamin-B1	NaN	0.023941	122.28	37.666		0	0	0	0	0	0	0	0
SLETENSALQLQVTER	Unmodified	1816.92	E9PBF6;P20700;A0A0D9SFE5;A0A0D9SFY5	LMNB1	Lamin-B1	NaN	0.0094655	188.15	102.47		0	0	0	0	0	0	0	0
SLFWENSHLLVNSFADNTR	Unmodified	2249.09	A6NC48;Q10588-2;Q10588;H0Y984	BST1	ADP-ribosyl cyclase/cyclic ADP-ribose hydrolase 2	NaN	0.028615	100.39	50.681		0	0	0	0	0	0	0	0
SLGDDISSETSGDFR	Unmodified	1584.69	P12429;D6RA82;D6RFG5	ANXA3	Annexin A3;Annexin	NaN	1.2045e-217	284.73	183.27		0	0	0	0	0	0	0	0
SLGLAHSSDPGALMYPNYAFR	Unmodified	2266.08	P22894;H7C1M3	MMP8	Neutrophil collagenase	NaN	0.0022077	107.63	57.634		0	0	0	0	0	0	0	0
SLGLPENHIVFPVPIDQCIDG	Unmodified	2319.16	X6R8F3;P80188	LCN2	Neutrophil gelatinase-associated lipocalin	NaN	5.1749e-05	116	59.703		0	0	0	0	0	0	0	0
SLGLPENHIVFPVPIDQCIDG	Deamidation (NQ)	2320.14	X6R8F3;P80188	LCN2	Neutrophil gelatinase-associated lipocalin	NaN	0.019017	94.339	36.809		0	0	0	0	0	0	0	0
SLGQNPTEAELQDMINEV	Unmodified	1986.92	P0DP25;P0DP24;P0DP23;Q96HY3;E7EMB3;M0QZ52;G3V361;A0A590UJI2;A0A590UJC0;G3V226;F8WBR5;G3V479	CALM2;CALM3;CALM1		NaN	6.8497e-147	313.36	208.16		0	0	0	0	0	0	0	0
SLLEGEGSSGGGGR	Unmodified	1261.59	CON__P13645;A0A1B0GVI3;P13645	KRT10	Keratin, type I cytoskeletal 10	NaN	0.0038907	149.23	53.49	+	0	0	0	0	0	0	0	0
SLMFMQWGQLLDHDLDFTPEPA	Unmodified	2590.19	P05164-2;P05164;P05164-3	MPO	Myeloperoxidase;Myeloperoxidase;89 kDa myeloperoxidase;84 kDa myeloperoxidase;Myeloperoxidase light chain;Myeloperoxidase heavy chain	NaN	0.027064	110.55	55.848		0	0	0	0	0	0	0	0
SLMFMQWGQLLDHDLDFTPEPAAR	2 Oxidation (M)	2849.32	P05164-2;P05164;P05164-3	MPO	Myeloperoxidase;Myeloperoxidase;89 kDa myeloperoxidase;84 kDa myeloperoxidase;Myeloperoxidase light chain;Myeloperoxidase heavy chain	NaN	0.007713	92.336	46.967		0	0	0	0	0	0	0	0
SLMFMQWGQLLDHDLDFTPEPAAR	Oxidation (M);Deamidation (NQ)	2834.3	P05164-2;P05164;P05164-3	MPO	Myeloperoxidase;Myeloperoxidase;89 kDa myeloperoxidase;84 kDa myeloperoxidase;Myeloperoxidase light chain;Myeloperoxidase heavy chain	NaN	0.016934	99.238	63.474		0	0	0	0	0	0	0	0
SLPISLVFLVPVR	Unmodified	1438.89	P11215;P11215-2	ITGAM	Integrin alpha-M	NaN	4.3303e-17	197.79	129.42		0	0	0	0	0	0	0	0
SLQEQADAAEER	Unmodified	1345.61	F5H7S3;H7BYY1;H0YKJ4;H0YK48;A0A494BZZ2;B7Z596;P09493-5;H0YN06	TPM1	Tropomyosin alpha-1 chain	NaN	0.0016719	164.64	62.745		0	0	0	0	0	0	0	0
SLQTFSQAWFTCR	Unmodified	1630.76	P13727	PRG2	Bone marrow proteoglycan;Eosinophil granule major basic protein	NaN	6.1341e-53	284.47	176.69		0	0	0	0	0	0	0	0
SLRPESLHQVSFLFSDR	Unmodified	2017.04	P04040	CAT	Catalase	NaN	1.3298e-15	160.84	89.759		0	0	0	0	0	0	0	0
SLVSPASYENVR	Unmodified	1320.67	P15153;B1AH77;B1AH78;B1AH80	RAC2	Ras-related C3 botulinum toxin substrate 2	NaN	0.028244	121.5	31.394		0	0	0	0	0	0	0	0
SMEAEMIQLQEELAAAER	Unmodified	2047.96	P35579;P35579-2	MYH9	Myosin-9	NaN	0	379.37	242.67		0	0	0	0	0	0	0	0
SMLEVNYPMENGIVR	Oxidation (M);Deamidation (NQ)	1767.82	P61160;P61160-2;F5H6T1	ACTR2	Actin-related protein 2	NaN	0.030315	134.3	69.125		0	0	0	0	0	0	0	0
SMLEVNYPMENGIVR	Deamidation (NQ)	1751.82	P61160;P61160-2;F5H6T1	ACTR2	Actin-related protein 2	NaN	6.9643e-106	250.26	118.01		0	0	0	0	0	0	0	0
SMLEVNYPMENGIVR	Unmodified	1750.84	P61160;P61160-2;F5H6T1	ACTR2	Actin-related protein 2	NaN	0.01942	137.4	73.293		0	0	0	0	0	0	0	0
SMSENGYDPQQNLNDLMLLQLDR	Deamidation (NQ)	2694.23	P20160;A0A087WXP0	AZU1	Azurocidin	NaN	1.2507e-13	168.45	120.74		0	0	0	0	0	0	0	0
SMSENGYDPQQNLNDLMLLQLDR	Oxidation (M);Deamidation (NQ)	2710.22	P20160;A0A087WXP0	AZU1	Azurocidin	NaN	3.1316e-05	109.79	70.108		0	0	0	0	0	0	0	0
SNEFDYPSVGQLAH	Unmodified	1562.7	A0A494C0X7;P05107;D3DSM0;J3KNI6	ITGB2	Integrin beta-2;Integrin beta	NaN	4.6147e-73	238.01	155.37		0	0	0	0	0	0	0	0
SNLCALCIGDEQGENKCVPNS	Unmodified	2364.01	E7EQB2;E7ER44;P02788;P02788-2	LTF	Lactotransferrin;Lactoferricin-H;Kaliocin-1;Lactoferroxin-A;Lactoferroxin-B;Lactoferroxin-C	NaN	6.1811e-05	175.26	116.99		0	0	0	2861000	0	0	0	0
SNQIVRFPNERLTSDRGR	3 Deamidation (NQ)	2147.07	P11678	EPX	Eosinophil peroxidase;Eosinophil peroxidase light chain;Eosinophil peroxidase heavy chain	NaN	0.020552	111.79	27.04		0	0	0	0	0	0	0	0
SNTSPEELGPLANQLTSDYGR	Deamidation (NQ)	2249.04	Q9Y490	TLN1	Talin-1	NaN	0.014963	116.86	63.726		0	0	0	0	0	0	0	0
SPDFTNENPLETR	Unmodified	1518.7	P05023-2;P05023-3;P05023-4;P05023	ATP1A1	Sodium/potassium-transporting ATPase subunit alpha-1	NaN	0.00016818	152.64	51.952		0	0	0	0	0	0	0	0
SPEGEQEDRPGLH	Unmodified	1449.65	P33241;E7EMG9;P33241-3;E9PBD8;P33241-2;C9JU59;C9JKF7;C9JNQ1	LSP1	Lymphocyte-specific protein 1	NaN	2.7533e-17	181.68	115.06		0	0	0	0	0	0	0	0
SPEGEQEDRPGLHAYEKEDSDEVH	Unmodified	2752.18	P33241;E7EMG9;P33241-3;E9PBD8;P33241-2;C9JU59;C9JKF7	LSP1	Lymphocyte-specific protein 1	NaN	2.1876e-24	197.41	159.41		0	0	0	0	0	0	0	0
SPIPVVISQSEIGDASR	Unmodified	1753.92	Q60FE5;P21333-2;P21333;H0Y5C6	FLNA	Filamin-A	NaN	0.011982	126.95	66.43		0	0	0	0	0	0	0	0
SPLGEVAIR	Unmodified	940.534	O75131	CPNE3	Copine-3	NaN	0.0254	133.23	43.939		0	0	0	0	0	0	0	0
SPPVMVAGGR	Unmodified	969.507	O75955-2;O75955;A2AB13;A2AB11;A0A0G2JJQ6;A2AB12;A2AB10	FLOT1	Flotillin-1	NaN	0.02805	122.18	51.908		0	0	0	0	0	0	0	0
SPTLGASNR	Unmodified	901.462	P05164-2;P05164;P05164-3	MPO	Myeloperoxidase;Myeloperoxidase;89 kDa myeloperoxidase;84 kDa myeloperoxidase;Myeloperoxidase light chain;Myeloperoxidase heavy chain	NaN	0.015383	139.97	37.197		0	0	0	0	0	0	0	0
SPYLYPLYGLGELPQGFAR	Unmodified	2140.1	P31150;P50395;Q5SX91;Q5SX87;P50395-2	GDI1;GDI2	Rab GDP dissociation inhibitor alpha;Rab GDP dissociation inhibitor beta	NaN	0.0050504	132.64	80.873		0	0	0	0	0	0	0	0
SPYTVTVGQACNPSACR	Unmodified	1866.84	Q60FE5;P21333-2;P21333;A0A7P0NMY4;F8WE98;A0A669KBC6	FLNA	Filamin-A	NaN	2.45e-10	219.43	122.61		0	0	0	0	0	0	0	0
SQGAVPNTR	2 Deamidation (NQ);Acetyl (N-term)	972.451	A0A087WXI9;Q9NYA3;P0CG33;A6NDN3;A6NDK9	GOLGA6D;GOLGA6A;GOLGA6B;GOLGA6C	Golgin subfamily A member 6A;Putative golgin subfamily A member 6D;Putative golgin subfamily A member 6B;Putative golgin subfamily A member 6C	NaN	0.0097042	143.89	15.402		0	0	0	0	0	0	0	0
SQGDSNPAAIPHAAEDIQGDDR	Acetyl (N-term)	2305.02	P68402-3;P68402-2;P68402-4;P68402	PAFAH1B2	Platelet-activating factor acetylhydrolase IB subunit beta	NaN	1.4568e-94	222.96	143.97		0	0	0	0	0	0	0	0
SQGSPEDSAPQASPGPSKQQER	Unmodified	2267.04	Q9P107-2;Q9P107	GMIP	GEM-interacting protein	NaN	0.00014821	118.19	72.818		0	5318600	0	0	0	0	0	0
SQNPGVSTVVLGAYDLR	Unmodified	1774.92	P20160;A0A087WXP0	AZU1	Azurocidin	NaN	0.027955	114.74	59.29		0	0	0	0	0	0	0	0
SQQSSDPDPNCVDR	Unmodified	1603.65	E7EQB2;E7ER44;P02788;P02788-2	LTF	Lactotransferrin;Lactoferricin-H;Kaliocin-1;Lactoferroxin-A;Lactoferroxin-B;Lactoferroxin-C	NaN	0.0024723	166.11	85.889		0	0	0	0	0	0	0	0
SQSAAVTPSSTTSSTR	Unmodified	1566.75	A0A087WX59;Q16186	ADRM1	Proteasomal ubiquitin receptor ADRM1	NaN	0.0011436	159.44	94.604		0	0	0	0	0	0	0	0
SQVVDINLAAEPKVNR	2 Deamidation (NQ);Acetyl (N-term)	1795.93	A0A0G2JPF8;P0DMR1;O60812;B7ZW38	HNRNPCL4;HNRNPCL1;HNRNPCL3	Heterogeneous nuclear ribonucleoprotein C-like 4;Heterogeneous nuclear ribonucleoprotein C-like 1;Heterogeneous nuclear ribonucleoprotein C-like 3	NaN	0.0096106	142.12	26.418		81480000	0	0	0	0	0	0	0
SQYEQLAEQNR	Unmodified	1364.63	CON__P13645;A0A1B0GVI3;P13645	KRT10	Keratin, type I cytoskeletal 10	NaN	1.8869e-11	192.64	55.65	+	0	0	0	0	0	0	0	0
SRDHGLPGYNAWR	Unmodified	1527.73	P11678;P05164-2;P05164;P05164-3	EPX;MPO	Eosinophil peroxidase;Eosinophil peroxidase light chain;Eosinophil peroxidase heavy chain;Myeloperoxidase;Myeloperoxidase;89 kDa myeloperoxidase;84 kDa myeloperoxidase;Myeloperoxidase light chain;Myeloperoxidase heavy chain	NaN	3.3861e-23	194.17	55.947		0	0	0	0	0	0	0	0
SRDHGLPGYNAWR	Deamidation (NQ)	1528.72	P11678;P05164-2;P05164;P05164-3	EPX;MPO	Eosinophil peroxidase;Eosinophil peroxidase light chain;Eosinophil peroxidase heavy chain;Myeloperoxidase;Myeloperoxidase;89 kDa myeloperoxidase;84 kDa myeloperoxidase;Myeloperoxidase light chain;Myeloperoxidase heavy chain	NaN	0.02126	141.71	76.87		0	0	0	0	0	0	0	0
SRPSQVLDSPFPTGSAFGFSLR	Unmodified	2352.19	P08514-3;P08514-2;P08514;A0A3B3IU79	ITGA2B	Integrin alpha-IIb;Integrin alpha-IIb heavy chain;Integrin alpha-IIb light chain, form 1;Integrin alpha-IIb light chain, form 2	NaN	0.0085581	118.16	55.989		0	0	0	0	0	0	0	0
SRPYMAYLQIQSPAGQSR	Oxidation (M)	2068.02	P08311	CTSG	Cathepsin G	NaN	1.4842e-12	193.8	70.4		0	0	0	0	0	0	0	0
SRPYMAYLQIQSPAGQSR	Unmodified	2052.02	P08311	CTSG	Cathepsin G	NaN	4.2247e-10	169.37	88.623		0	0	0	0	0	0	0	0
SSDANLYR	Unmodified	924.43	J3KNB4;P49913	CAMP	Cathelicidin antimicrobial peptide;Antibacterial protein FALL-39;Antibacterial protein LL-37	NaN	0.0026272	168.45	38.412		0	0	0	0	0	0	0	0
SSDPDPNCVDRPVEGYLAVAVVR	Unmodified	2514.22	E7EQB2;E7ER44;P02788;P02788-2	LTF	Lactotransferrin;Lactoferricin-H;Kaliocin-1;Lactoferroxin-A;Lactoferroxin-B;Lactoferroxin-C	NaN	9.2667e-05	121.82	61.053		0	0	0	0	0	0	0	0
SSEMPELTSMHT	Unmodified	1348.56	P05164-2;P05164;P05164-3	MPO	Myeloperoxidase;Myeloperoxidase;89 kDa myeloperoxidase;84 kDa myeloperoxidase;Myeloperoxidase light chain;Myeloperoxidase heavy chain	NaN	8.5769e-08	205.36	55.706		0	0	0	0	0	0	0	0
SSEMPELTSMHTLLLR	Oxidation (M)	1859.91	P05164-2;P05164;P05164-3	MPO	Myeloperoxidase;Myeloperoxidase;89 kDa myeloperoxidase;84 kDa myeloperoxidase;Myeloperoxidase light chain;Myeloperoxidase heavy chain	NaN	0.025103	127.03	25.637		0	0	0	0	0	0	0	0
SSIGTGYDLSASTFSPDGR	Acetyl (N-term)	1958.89	G3V3W4;G3V5N4;P25788-2;P25788	PSMA3	Proteasome subunit alpha type-3	NaN	0.0019467	137.46	79.284		0	0	0	0	0	0	0	0
SSLSSAQADFNQLAELDR	Unmodified	1950.93	A0A0D9SF54;A0A0D9SGF6;Q13813-3;Q13813;Q13813-2	SPTAN1	Spectrin alpha chain, non-erythrocytic 1	NaN	0.0088197	151.3	76.603		0	0	0	0	0	0	0	0
STDYGIFQI	Unmodified	1042.5	P61626;F8VV32;A0A0B4J259	LYZ	Lysozyme C;Lysozyme	NaN	0.02326	134.66	64.138		0	0	0	0	0	0	0	0
STDYGIFQIN	Unmodified	1156.54	P61626;F8VV32;A0A0B4J259	LYZ	Lysozyme C;Lysozyme	NaN	5.5356e-21	211.39	103.96		0	0	0	0	0	0	0	0
STDYGIFQINS	Unmodified	1243.57	P61626;F8VV32;A0A0B4J259	LYZ	Lysozyme C;Lysozyme	NaN	0.023436	144.65	68.912		0	0	0	0	0	0	0	0
STDYGIFQINSR	Unmodified	1399.67	P61626;F8VV32;A0A0B4J259	LYZ	Lysozyme C;Lysozyme	NaN	1.0061e-108	260.98	165.63		0	0	0	0	0	0	0	0
STDYGIFQINSR	Deamidation (NQ)	1400.66	P61626;F8VV32;A0A0B4J259	LYZ	Lysozyme C;Lysozyme	NaN	5.5735e-46	228.98	135.82		0	0	0	0	0	0	0	0
STITSREIQTAVR	Unmodified	1460.79	U3KQK0;Q99880;Q99879;Q99877;Q93079;Q5QNW6;Q16778;P62807;P58876;P57053;P33778;P23527;P06899;O60814;Q5QNW6-2	HIST1H2BN;HIST1H2BL;HIST1H2BM;HIST1H2BH;HIST2H2BF;HIST2H2BE;HIST1H2BC;HIST1H2BD;H2BFS;HIST1H2BB;HIST1H2BO;HIST1H2BJ;HIST1H2BK	Histone H2B;Histone H2B type 1-L;Histone H2B type 1-M;Histone H2B type 1-N;Histone H2B type 1-H;Histone H2B type 2-F;Histone H2B type 2-E;Histone H2B type 1-C/E/F/G/I;Histone H2B type 1-D;Histone H2B type F-S;Histone H2B type 1-B;Histone H2B type 1-O;Histone H2B type 1-J;Histone H2B type 1-K	NaN	0.022745	145.29	63.617		0	0	0	0	0	0	0	0
STSPLLEACEFLR	Unmodified	1521.75	E7EQB2;E7ER44;P02788;P02788-2	LTF	Lactotransferrin;Lactoferricin-H;Kaliocin-1;Lactoferroxin-A;Lactoferroxin-B;Lactoferroxin-C	NaN	0.00077066	164.66	86.566		0	0	0	0	0	0	0	0
STTANYDTDDR	Unmodified	1257.51	P14780	MMP9	Matrix metalloproteinase-9;67 kDa matrix metalloproteinase-9;82 kDa matrix metalloproteinase-9	NaN	0.030961	123.75	41.777		0	0	0	0	0	0	0	0
SVNSVLLFT	Unmodified	978.539	B4DVF8;M0QYL7;M0R1W6;M0QXS5;A0A3B3ITJ4;P14866-2;P14866	HNRNPL	Heterogeneous nuclear ribonucleoprotein L	NaN	0.0040887	157.34	59.21		0	0	0	0	0	0	0	0
SVPAFIDISEEDQAAELR	Acetyl (N-term)	2030.98	E9PRI2;E7ESM3;Q7L2H7	EIF3M	Eukaryotic translation initiation factor 3 subunit M	NaN	0.0080454	140.31	77.148		0	0	0	0	0	0	0	0
SVSALNQGQVWIGGR	Unmodified	1570.82	P13727;P13727-2	PRG2	Bone marrow proteoglycan;Eosinophil granule major basic protein	NaN	1.071e-105	247.96	127.33		0	0	0	0	0	0	0	0
SVSDFNQNFEVPNR	Unmodified	1651.76	P41218	MNDA	Myeloid cell nuclear differentiation antigen	NaN	1.1768e-05	164.04	93.096		0	0	0	0	0	0	0	0
SVTEQGAELSNEER	Unmodified	1547.71	E7EX29;P63104;E5RGE1;E5RIR4;E9PD24;E7EVZ2;E7ESK7	YWHAZ	14-3-3 protein zeta/delta	NaN	1.6403e-05	162.68	66.513		0	0	0	0	0	0	0	0
SWEQEEEEEEVR	Unmodified	1577.65	A0A4V7I447;Q0VD83-3;Q0VD83	APOBR	Apolipoprotein B receptor	NaN	0.0050478	145.46	40.261		0	0	0	0	0	0	0	0
SWGPYITCIQGLCANNNDR	Unmodified	2237.99	P20061	TCN1	Transcobalamin-1	NaN	0.00071485	175.6	97.281		0	0	0	0	0	0	0	0
SWTAADTAAQITQR	Unmodified	1518.74	A0A1W2PRZ0;A0A1W2PR11;A0A140T937;Q5QT33;O78179;O19617;A0A140T962;A0A140T921;A2AEA2;A0A140T9J9;A0A140T9H5;A0A140T912;A0A140T9U8;A0A140T9B3;A0A140T930;P10321;A0A140TA05;A0A140T9S9;A0A140T951;A0A1W2PRX1;A0A1W2PP77;A0A140T9M5;A0A140T9L3;A0A140T9E1;A0A140T942;A0A140T9W2;Q53YP1;A0A140T9U0;A0A140T9M0;A0A140T9G0;A0A1W2PNZ7;A0A140T9T1;Q2L6G2;D5H3J5;A0A140TA14;A0A140TA11;A0A140T9Y5;A0A140T997;D9J307;A0A140…	HLA-C;HLA-B	HLA class I histocompatibility antigen, Cw-7 alpha chain;HLA class I histocompatibility antigen, B-7 alpha chain	NaN	1.8785e-05	161.99	57.767		0	0	0	0	0	0	0	0
SYDYWLGLSPEEDSTR	Unmodified	1916.84	Q5QGZ9-5;Q5QGZ9-4;Q5QGZ9;Q5QGZ9-1	CLEC12A	C-type lectin domain family 12 member A	NaN	0.0068391	148.13	92.871		0	0	0	0	0	0	0	0
SYELPDGQVI	Unmodified	1119.54	Q562R1	ACTBL2	Beta-actin-like protein 2	NaN	0.0056082	152.63	38.091		0	0	0	0	0	0	0	0
SYELPDGQVITIGNER	Unmodified	1789.88	A5A3E0;P60709;E7EVS6;A0A2R8Y793;A0A6Q8PFE4;A0A2R8YEA7;A6NL76;P63267;P68133;P68032;P62736;Q6S8J3;P63267-2;A0A804HKV3;Q9BYX7;P63261;A0A804GS07;I3L4N8;Q562R1	POTEF;ACTB;ACTA1;ACTG2;ACTC1;ACTA2;POTEE;POTEKP;ACTG1;ACTBL2	POTE ankyrin domain family member F;Actin, cytoplasmic 1;Actin, cytoplasmic 1, N-terminally processed;Actin, gamma-enteric smooth muscle;Actin, alpha skeletal muscle;Actin, alpha cardiac muscle 1;Actin, aortic smooth muscle;POTE ankyrin domain family member E;Putative beta-actin-like protein 3;Putative beta-actin-like protein 3, N-terminally processed;Actin, cytoplasmic 2;Actin, cytoplasmic 2, N-…	NaN	5.0079e-98	243.4	110.18		0	0	0	0	0	0	0	0
SYELPDGQVITIGNER	Deamidation (NQ)	1790.87	A5A3E0;P60709;E7EVS6;A0A2R8Y793;A0A6Q8PFE4;A0A2R8YEA7;A6NL76;P63267;P68133;P68032;P62736;Q6S8J3;P63267-2;A0A804HKV3;Q9BYX7;P63261;A0A804GS07;I3L4N8;Q562R1	POTEF;ACTB;ACTA1;ACTG2;ACTC1;ACTA2;POTEE;POTEKP;ACTG1;ACTBL2	POTE ankyrin domain family member F;Actin, cytoplasmic 1;Actin, cytoplasmic 1, N-terminally processed;Actin, gamma-enteric smooth muscle;Actin, alpha skeletal muscle;Actin, alpha cardiac muscle 1;Actin, aortic smooth muscle;POTE ankyrin domain family member E;Putative beta-actin-like protein 3;Putative beta-actin-like protein 3, N-terminally processed;Actin, cytoplasmic 2;Actin, cytoplasmic 2, N-…	NaN	0.032929	117.7	47.647		0	0	0	0	0	0	0	0
SYGGGSGGGFSASSLGGGFGGGSR	Unmodified	2021.88	CON__P35527;P35527	KRT9	Keratin, type I cytoskeletal 9	NaN	3.5755e-06	120.24	78.558	+	0	0	0	0	0	0	0	0
SYPGLTSYLVR	Unmodified	1254.66	X6R8F3;P80188;P80188-2	LCN2	Neutrophil gelatinase-associated lipocalin	NaN	0.019857	160.82	70.221		0	0	0	0	0	0	0	0
SYSACTTDGR	Unmodified	1116.45	P14780	MMP9	Matrix metalloproteinase-9;67 kDa matrix metalloproteinase-9;82 kDa matrix metalloproteinase-9	NaN	0.0023028	185.72	94.942		0	0	0	0	0	0	0	0
SYSNAPQHIWSENTIWPQGVLVR	3 Deamidation (NQ)	2684.29	Q9NV64	TMEM39A	Transmembrane protein 39A	NaN	0.00026951	108.23	27.862		0	0	0	0	0	0	0	0
TAASCFQSQNPGVSTVVLGAYDLR	Unmodified	2540.23	P20160;A0A087WXP0	AZU1	Azurocidin	NaN	5.1856e-54	265.77	182.63		0	0	0	0	0	0	0	0
TAGWNVPIGTLR	Unmodified	1283.7	E7EQB2;E7ER44;P02788;P02788-2;C9JCF5	LTF	Lactotransferrin;Lactoferricin-H;Kaliocin-1;Lactoferroxin-A;Lactoferroxin-B;Lactoferroxin-C	NaN	8.6259e-35	219.5	102.78		0	0	0	0	0	0	0	0
TATESFASDPILYR	Unmodified	1569.77	P14618;P14618-2;H3BTN5;P14618-3;A0A804F6T5;A0A804F729;H3BQ34;H3BT25;H3BUW1;H3BTJ2	PKM	Pyruvate kinase PKM;Pyruvate kinase	NaN	0.0017227	155.26	98.114		0	0	0	0	0	0	0	0
TATESFASDPILYRPV	Unmodified	1765.89	P14618;P14618-2;H3BTN5;P14618-3;A0A804F6T5;A0A804F729;H3BQ34;H3BT25;H3BUW1;H3BTJ2	PKM	Pyruvate kinase PKM;Pyruvate kinase	NaN	6.8507e-230	290.28	185.07		0	0	0	0	0	0	0	0
TATESFASDPILYRPVAV	Unmodified	1935.99	P14618;P14618-2;H3BTN5;P14618-3;A0A804F6T5;A0A804F729;H3BQ34;H3BT25;H3BUW1;H3BTJ2	PKM	Pyruvate kinase PKM;Pyruvate kinase	NaN	1.2857e-57	267.43	176.64		0	0	0	0	0	0	0	0
TDDYLDQPCLETVNR	Unmodified	1837.82	P31150	GDI1	Rab GDP dissociation inhibitor alpha	NaN	1.8464e-05	187.42	117.6		0	0	0	0	0	0	0	0
TDDYLDQPCYETINR	Unmodified	1901.81	P50395;Q5SX91;Q5SX87;P50395-2	GDI2	Rab GDP dissociation inhibitor beta	NaN	1.4783e-191	279.53	114.62		0	0	0	0	0	0	0	0
TDYNASVSVPDSSGPER	Unmodified	1779.79	P61978-3;P61978;P61978-2;Q5T6W2	HNRNPK	Heterogeneous nuclear ribonucleoprotein K	NaN	1.8905e-41	252.37	156.89		0	0	0	0	0	0	0	0
TEKAPEPHVEEDDDDELDSK	Acetyl (N-term)	2338.99	F5H3P3;P52566;F5H2R5;F5H6Q0	ARHGDIB	Rho GDP-dissociation inhibitor 2	NaN	0.0033714	130.09	86.709		0	0	0	0	3987700	0	0	0
TELEDTLDSTAAQQELR	Unmodified	1918.91	P35579	MYH9	Myosin-9	NaN	2.0441e-242	288.61	146.72		0	0	0	0	0	0	0	0
TFHFNTVEEVHSR	Unmodified	1601.76	P30740	SERPINB1	Leukocyte elastase inhibitor	NaN	0.0013615	155.43	84.996		0	0	0	0	0	0	0	0
TFVPGCQPGEFT	Unmodified	1338.59	X6R8F3;P80188;P80188-2	LCN2	Neutrophil gelatinase-associated lipocalin	NaN	0.035952	112.71	53.896		0	0	0	0	0	0	0	0
TFVPGCQPGEFTLGN	Unmodified	1622.74	X6R8F3;P80188;P80188-2	LCN2	Neutrophil gelatinase-associated lipocalin	NaN	0.0076388	150.09	64.739		0	0	0	0	0	0	0	0
TGASFQQAQEEFSQGIFSSR	Unmodified	2204.01	O15127	SCAMP2	Secretory carrier-associated membrane protein 2	NaN	0.0060681	129.38	71.058		0	0	0	0	0	0	0	0
TGDTGMLPANYVEAI	Unmodified	1550.73	Q14847-3;Q14847	LASP1	LIM and SH3 domain protein 1	NaN	0.031765	133.89	61.692		0	0	0	0	0	0	0	0
TGEAIVDAALSALR	Unmodified	1385.75	Q15084-3;Q15084;Q15084-4;Q15084-5;Q15084-2	PDIA6	Protein disulfide-isomerase A6	NaN	0.024823	140.14	63.315		0	0	0	0	0	0	0	0
TGSMEVSAESNR	Unmodified	1266.55	H0Y738;A0A2R8YDF1;P17213	BPI	Bactericidal permeability-increasing protein	NaN	8.2634e-06	152.04	69.615		0	0	0	0	0	0	0	0
TGTLAFER	Unmodified	893.461	A0A087WW23;P20292	ALOX5AP	Arachidonate 5-lipoxygenase-activating protein	NaN	0.0087162	183.74	23.714		0	0	0	0	0	0	0	0
THGFDGLDLAWLYPGR	Unmodified	1816.89	P36222	CHI3L1	Chitinase-3-like protein 1	NaN	0.016125	147.7	79.85		0	0	0	0	0	0	0	0
THNLEPYFESFINNLR	Unmodified	1992.97	CON__P04264;P04264	KRT1	Keratin, type II cytoskeletal 1	NaN	1.2892e-05	163.02	108.07	+	0	0	0	0	0	0	0	0
THTVPIYEGYALPHAILR	Unmodified	2050.1	P60709;E7EVS6;A0A2R8Y793;A0A6Q8PFE4;A0A2R8YEA7;P63261;A0A804GS07;I3L4N8;I3L3I0;I3L1U9	ACTB;ACTG1	Actin, cytoplasmic 1;Actin, cytoplasmic 1, N-terminally processed;Actin, cytoplasmic 2;Actin, cytoplasmic 2, N-terminally processed	NaN	4.9808e-10	168.41	113.64		0	0	0	0	0	0	0	0
TINEVENQILTR	Unmodified	1428.76	H7C144;F5GXS2;O43707;O43707-2;O43707-3;P12814;A0A804HJU8;A0A804HII9;A0A804HKE2;P12814-3;A0A804HIN7;A0A804HK61;A0A7I2V4Y4;A0A804HLD0;P12814-2;P12814-4;A0A804HLF4;A0A804HL31;H9KV75;H7C5W8;H0YJ11;H0YJW3	ACTN4;ACTN1	Alpha-actinin-4;Alpha-actinin-1	NaN	2.9594e-06	178.46	82.959		0	0	0	0	0	0	0	0
TIQNDIMLLQL	Unmodified	1300.71	P08311	CTSG	Cathepsin G	NaN	1.9648e-05	206.78	110.75		0	0	0	0	0	0	0	0
TIQNDIMLLQLSR	Oxidation (M)	1559.83	P08311	CTSG	Cathepsin G	NaN	4.9721e-10	179.94	105.76		0	0	0	0	0	0	0	0
TIQNDIMLLQLSR	Unmodified	1543.84	P08311	CTSG	Cathepsin G	NaN	2.0355e-206	284.73	171.02		0	0	0	0	0	0	0	0
TITGMCNNR	Unmodified	1065.47	P05164-2;P05164;P05164-3	MPO	Myeloperoxidase;Myeloperoxidase;89 kDa myeloperoxidase;84 kDa myeloperoxidase;Myeloperoxidase light chain;Myeloperoxidase heavy chain	NaN	0.031311	117.4	27.029		0	0	0	0	0	0	0	0
TLDLGENQLETLPPDLLR	Unmodified	2036.08	P02750	LRG1	Leucine-rich alpha-2-glycoprotein	NaN	0.002404	151.74	82.383		0	0	0	0	0	0	0	0
TLDNDIMLIKLSSPATLNSR	Oxidation (M)	2217.17	CON__P00761			NaN	0.0013913	140.56	66.96	+	0	0	0	0	14975000	0	0	0
TLGPSQEETGGVFLCPWR	Unmodified	2032.97	P08514-3;P08514-2;P08514	ITGA2B	Integrin alpha-IIb;Integrin alpha-IIb heavy chain;Integrin alpha-IIb light chain, form 1;Integrin alpha-IIb light chain, form 2	NaN	0.008323	139.78	83.641		0	0	0	0	0	0	0	0
TLGWCDVGYNFLIGEDGLVYEGR	Unmodified	2632.23	O75594	PGLYRP1	Peptidoglycan recognition protein 1	NaN	0.00097942	130.29	89.743		0	0	0	0	0	0	0	0
TLMNLGGLAVAR	Unmodified	1214.68	X6RJP6;P37802;P37802-2	TAGLN2	Transgelin-2	NaN	0.005473	150.35	78.971		0	0	0	0	0	0	0	0
TLNQLGTPQDSPELR	Unmodified	1667.85	O15400-2;O15400	STX7	Syntaxin-7	NaN	5.2922e-17	212.9	68.25		0	0	0	0	0	0	0	0
TLSPGNQLYHLIQNWPHYR	Unmodified	2336.18	O75594	PGLYRP1	Peptidoglycan recognition protein 1	NaN	0.0020683	116.78	74.554		0	0	0	0	0	0	0	0
TLTGTVIDSGDGVTHVIPV	Unmodified	1879.99	B4DXW1;P61158	ACTR3	Actin-related protein 3	NaN	0.0066992	125.72	48.597		0	0	0	0	0	0	0	0
TLTLLSVTR	Unmodified	1002.61	P31997;A0A087WYX0;A0A024R0K5;P06731-2;P06731;P13688-3;P13688-4;P13688-11;P13688-9;P13688-2;P13688-6;P13688-5;P13688-8;P13688-10;P13688	CEACAM8;CEACAM5;CEACAM1	Carcinoembryonic antigen-related cell adhesion molecule 8;Carcinoembryonic antigen-related cell adhesion molecule 5;Carcinoembryonic antigen-related cell adhesion molecule 1	NaN	0.0067603	146.81	46.89		0	0	0	0	0	0	0	0
TLTSAPEEDFFSIHIR	Unmodified	1861.92	P04839;H0Y581;A6NGA6;Q9Y5S8-3;Q9Y5S8	CYBB;NOX1	Cytochrome b-245 heavy chain;NADPH oxidase 1	NaN	0.015418	136.14	87.785		0	0	0	0	0	0	0	0
TMLELLNQLDGFDSR	Unmodified	1750.86	P62191-2;P62191	PSMC1	26S protease regulatory subunit 4	NaN	2.7689e-10	174.23	86.658		0	0	0	0	0	0	0	0
TNAMQVINNYQR	Unmodified	1450.7	P10153	RNASE2	Non-secretory ribonuclease	NaN	9.6101e-198	286.53	182.34		0	0	0	0	0	0	0	0
TNYLGLLAINQR	Unmodified	1374.76	P11678	EPX	Eosinophil peroxidase;Eosinophil peroxidase light chain;Eosinophil peroxidase heavy chain	NaN	1.1632e-25	261.6	176.44		0	0	0	0	0	0	0	0
TPAQFDADELR	Unmodified	1261.59	P04083;Q5T3N1	ANXA1	Annexin A1;Annexin	NaN	0.024792	141.1	64.995		0	0	0	0	0	0	0	0
TPAVEGLTEAEEEELR	Unmodified	1771.85	A0A087WZ51;A0A087WYR3;O43399-6;O43399-2;O43399-4;O43399;O43399-3;O43399-5;O43399-7	TPD52L2	Tumor protein D54	NaN	2.3276e-47	216.83	120.66		0	0	0	0	0	0	0	0
TPKTFAEAQNVCSR	Unmodified	1607.77	Q9Y2Y8	PRG3	Proteoglycan 3	NaN	0.025849	165.51	95.856		0	0	0	0	0	0	0	0
TPSALAILENANVLAR	Unmodified	1651.93	K7EKH5;J3KSV6;J3QKP5;A8MVZ9;P09972	ALDOC	Fructose-bisphosphate aldolase;Fructose-bisphosphate aldolase C	NaN	1.9277e-38	205.12	81.502		0	0	0	0	0	0	0	0
TPSSSDYSDLQR	Unmodified	1354.6	P50552;K7EM16	VASP	Vasodilator-stimulated phosphoprotein	NaN	0.023778	129.88	61.861		0	0	0	0	0	0	0	0
TQEPTQQHF	Unmodified	1114.5	P24158;U3KPS2	PRTN3	Myeloblastin	NaN	0.025578	133.12	45.794		0	0	0	0	0	0	0	0
TQEPTQQHFSVAQV	Unmodified	1598.77	P24158;U3KPS2	PRTN3	Myeloblastin	NaN	6.2838e-09	169.21	73.587		0	0	0	0	0	0	0	0
TQEPTQQHFSVAQVF	Unmodified	1745.84	P24158;U3KPS2	PRTN3	Myeloblastin	NaN	0.0044723	153.49	77.841		0	0	0	0	0	0	0	0
TQEQLALEMAELTAR	Unmodified	1702.86	P26038	MSN	Moesin	NaN	0.0042646	153.81	76.064		0	0	0	0	0	0	0	0
TQETPSAQMEGFLNR	Unmodified	1707.79	A0A087WUZ3;Q01082	SPTBN1	Spectrin beta chain, non-erythrocytic 1	NaN	6.0917e-06	166.11	99.187		0	0	0	0	0	0	0	0
TQIAICPNNHEV	Unmodified	1394.66	C9JBJ7;F8VXW2;C9JEY1;C9K057;A0A1W2PNV4;O15143;C9JTT6	ARPC1B	Actin-related protein 2/3 complex subunit 1B	NaN	8.836e-07	185.96	112.3		0	0	0	0	0	0	0	0
TQVTFFFPLDLSYR	Unmodified	1732.88	P11215;P11215-2	ITGAM	Integrin alpha-M	NaN	7.4882e-24	235.49	137.53		0	0	0	0	0	0	0	0
TSFVDASMVYGSEEPLAR	Unmodified	1957.91	P05164-2;P05164;P05164-3	MPO	Myeloperoxidase;Myeloperoxidase;89 kDa myeloperoxidase;84 kDa myeloperoxidase;Myeloperoxidase light chain;Myeloperoxidase heavy chain	NaN	0.0009856	155.66	94.244		0	0	0	0	0	0	0	0
TSIDAYDNFDNISLAQR	Unmodified	1941.91	A0A087WVQ6;Q00610-2;Q00610;J3KS13;K7EJJ5	CLTC	Clathrin heavy chain;Clathrin heavy chain 1	NaN	0.0068382	185.2	93.897		0	0	0	0	0	0	0	0
TSLTVVLLR	Unmodified	1000.63	K7ERN2;P32942	ICAM3	Intercellular adhesion molecule 3	NaN	0.0027079	161.9	95.099		0	0	0	0	0	0	0	0
TTFANVVNVCGN	Unmodified	1294.6	P12724	RNASE3	Eosinophil cationic protein	NaN	8.2394e-92	254.5	152.86		0	0	0	0	0	0	0	0
TTFANVVNVCGNQSIR	Unmodified	1778.87	P12724	RNASE3	Eosinophil cationic protein	NaN	0	309	185.14		0	0	0	0	0	0	0	0
TTFANVVNVCGNQSIR	Deamidation (NQ)	1779.86	P12724	RNASE3	Eosinophil cationic protein	NaN	0.0016254	157.5	60.741		0	0	0	0	0	0	0	0
TTGIVMDSGDGVTHTVPI	Unmodified	1798.88	A5A3E0;P60709;E7EVS6;A0A2R8Y793;A0A6Q8PFE4;A0A2R8YEA7;A0A2R8YGF8;Q6S8J3;P0CG38;P0CG39;P63261;A0A804GS07;I3L4N8;I3L3I0;I3L1U9	POTEF;ACTB;POTEE;POTEI;POTEJ;ACTG1	POTE ankyrin domain family member F;Actin, cytoplasmic 1;Actin, cytoplasmic 1, N-terminally processed;POTE ankyrin domain family member E;POTE ankyrin domain family member I;POTE ankyrin domain family member J;Actin, cytoplasmic 2;Actin, cytoplasmic 2, N-terminally processed	NaN	0.010771	141.1	53.527		0	0	0	0	0	0	0	0
TTGIVMDSGDGVTHTVPIYEG	Unmodified	2148	A5A3E0;P60709;E7EVS6;A0A2R8Y793;A0A6Q8PFE4;A0A2R8YEA7;Q6S8J3;P63261;A0A804GS07;I3L4N8;I3L3I0;I3L1U9	POTEF;ACTB;POTEE;ACTG1	POTE ankyrin domain family member F;Actin, cytoplasmic 1;Actin, cytoplasmic 1, N-terminally processed;POTE ankyrin domain family member E;Actin, cytoplasmic 2;Actin, cytoplasmic 2, N-terminally processed	NaN	0.00095923	122.46	64.892		0	0	0	0	0	0	0	0
TTGIVMDSGDGVTHTVPIYEGY	Unmodified	2311.07	P60709;E7EVS6;A0A2R8Y793;A0A6Q8PFE4;A0A2R8YEA7;P63261;A0A804GS07;I3L4N8;I3L3I0;I3L1U9	ACTB;ACTG1	Actin, cytoplasmic 1;Actin, cytoplasmic 1, N-terminally processed;Actin, cytoplasmic 2;Actin, cytoplasmic 2, N-terminally processed	NaN	3.0227e-19	224.25	157.69		0	0	0	0	0	0	0	0
TTGIVMDSGDGVTHTVPIYEGY	Oxidation (M)	2327.06	P60709;E7EVS6;A0A2R8Y793;A0A6Q8PFE4;A0A2R8YEA7;P63261;A0A804GS07;I3L4N8;I3L3I0;I3L1U9	ACTB;ACTG1	Actin, cytoplasmic 1;Actin, cytoplasmic 1, N-terminally processed;Actin, cytoplasmic 2;Actin, cytoplasmic 2, N-terminally processed	NaN	0.00026581	173.19	115.75		0	0	0	0	0	0	0	0
TTGWGILEIR	Unmodified	1144.62	Q6P4A8;F5H053	PLBD1	Phospholipase B-like 1;Phospholipase B-like 1 chain A;Phospholipase B-like 1 chain B;Phospholipase B-like 1 chain C	NaN	0.014911	120.31	48.428		0	0	0	0	0	0	0	0
TTPSYVAFTDTER	Unmodified	1486.69	A0A0G2JIW1;P0DMV8-2;P0DMV9;P0DMV8;Q53FA3;P34931;E9PI65;E9PN25;E9PPY6;E9PQQ4;E9PQK7;E9PK54;E9PLF4;P17066;P48741;E9PKE3;P11142-2;P11142;E9PNE6;P54652	HSPA1A;HSPA1B;HSPA1L;HSPA8;HSPA6;HSPA7;HSPA2	Heat shock 70 kDa protein 1A;Heat shock 70 kDa protein 1B;Heat shock 70 kDa protein 1-like;Heat shock 70 kDa protein 6;Putative heat shock 70 kDa protein 7;Heat shock cognate 71 kDa protein;Heat shock-related 70 kDa protein 2	NaN	0.025758	120.77	45.261		0	0	0	0	0	0	0	0
TVFEDLSDEAERDEYELLCPDNTR	Unmodified	2915.28	E7EQB2;E7ER44;P02788;P02788-2	LTF	Lactotransferrin;Lactoferricin-H;Kaliocin-1;Lactoferroxin-A;Lactoferroxin-B;Lactoferroxin-C	NaN	2.1241e-23	178.07	134.9		0	0	0	0	0	0	0	0
TVNLNLWDTAGQEEYDR	Unmodified	2022.93	P84095	RHOG	Rho-related GTP-binding protein RhoG	NaN	1.4342e-41	244.58	159.92		0	0	0	0	0	0	0	0
TVPFCSTFAAFFTR	Unmodified	1650.79	P29401;P29401-2;A0A0B4J1R6	TKT	Transketolase	NaN	0.028367	125.72	67.474		0	0	0	0	0	0	0	0
TVPIYEGYALPHAILR	Unmodified	1811.99	P60709;E7EVS6;A0A2R8Y793;A0A6Q8PFE4;A0A2R8YEA7;P63261;A0A804GS07;I3L4N8;I3L3I0;I3L1U9	ACTB;ACTG1	Actin, cytoplasmic 1;Actin, cytoplasmic 1, N-terminally processed;Actin, cytoplasmic 2;Actin, cytoplasmic 2, N-terminally processed	NaN	0.03085	132.31	66.414		0	0	0	0	0	0	0	0
TVQLPQQDQPVPHGTQCLAMGWGR	Unmodified	2703.3	P24158;U3KPS2	PRTN3	Myeloblastin	NaN	0.019889	86.761	44.589		0	0	0	0	0	0	0	0
TWWNQFSVTALQLLQANR	Unmodified	2175.12	Q99536;K7ESA3;Q99536-2;Q99536-3	VAT1	Synaptic vesicle membrane protein VAT-1 homolog	NaN	1.4446e-68	224.64	178.3		0	0	0	0	0	0	0	0
TYFSAVAGQDGEVDAEELQR	Unmodified	2184	H7BXD5;P28676;C9JIZ3;C9JV47;C9JWQ8	GCA	Grancalcin	NaN	0.034236	112.5	70.96		0	0	0	0	0	0	0	0
TYGADLASVDFQHASEDAR	Unmodified	2051.92	P30740	SERPINB1	Leukocyte elastase inhibitor	NaN	2.5307e-117	285.58	200.97		0	0	0	0	0	0	0	0
TYWELLSGGEPLSQGAGSYVVR	Unmodified	2368.17	P20061	TCN1	Transcobalamin-1	NaN	4.2892e-05	178.14	101.27		0	0	0	0	0	0	0	0
VALTGLTVAEYFR	Unmodified	1438.78	F8W0P7;H0YH81;P06576	ATP5B	ATP synthase subunit beta;ATP synthase subunit beta, mitochondrial	NaN	0.0049438	143.5	54.422		0	0	0	0	0	0	0	0
VALYVDWIR	Unmodified	1133.62	P24158;U3KPS2	PRTN3	Myeloblastin	NaN	0.0019088	163.67	96.637		0	0	0	0	0	0	0	0
VANPSGNLTETYV	Unmodified	1363.66	Q60FE5;P21333-2;P21333	FLNA	Filamin-A	NaN	1.1111e-06	171.67	82.637		0	0	0	0	0	0	0	0
VANPSGNLTETYVQDR	Unmodified	1762.85	Q60FE5;P21333-2;P21333	FLNA	Filamin-A	NaN	5.1774e-57	220.53	119.14		0	0	0	0	0	0	0	0
VANVFTLAFR	Unmodified	1136.63	P11678	EPX	Eosinophil peroxidase;Eosinophil peroxidase light chain;Eosinophil peroxidase heavy chain	NaN	0.013828	146.81	66.581		0	0	0	0	0	0	0	0
VATEAEFSPEDSPSVR	Unmodified	1719.8	Q6ZUJ8-2;Q6ZUJ8	PIK3AP1	Phosphoinositide 3-kinase adapter protein 1	NaN	0.0090368	173.72	91.95		0	0	0	0	0	0	0	0
VCSTLLGLEEHLNALDR	Unmodified	1938.98	I3L252;H0YCY6;Q3LXA3-2;Q3LXA3	TKFC;DAK	Bifunctional ATP-dependent dihydroxyacetone kinase/FAD-AMP lyase (cyclizing);ATP-dependent dihydroxyacetone kinase;FAD-AMP lyase (cyclizing)	NaN	0.0060067	137.19	81.861		0	0	0	0	0	0	0	0
VDHEEWEMVPR	Unmodified	1425.63	O95210	STBD1	Starch-binding domain-containing protein 1	NaN	0.012043	128.81	64.171		0	0	0	0	0	0	0	0
VDHQTGPIVWGEPGTNGQHA	Deamidation (NQ)	2099.97	A0A2U3TZU2;P06744;P06744-2;K7EQ48;K7ESF4	GPI	Glucose-6-phosphate isomerase	NaN	4.8595e-29	209.56	138.93		0	0	0	0	0	0	0	0
VDHQTGPIVWGEPGTNGQHAF	Deamidation (NQ)	2247.03	A0A2U3TZU2;P06744;P06744-2;K7EQ48;K7ESF4	GPI	Glucose-6-phosphate isomerase	NaN	0.026758	91.889	41.896		0	0	0	0	0	0	0	0
VDHQTGPIVWGEPGTNGQHAFY	Unmodified	2409.11	A0A2U3TZU2;P06744;P06744-2;K7EQ48;K7ESF4	GPI	Glucose-6-phosphate isomerase	NaN	0.0075543	98.727	46.362		0	0	0	0	0	0	0	0
VDHQTGPIVWGEPGTNGQHAFY	Deamidation (NQ)	2410.1	A0A2U3TZU2;P06744;P06744-2;K7EQ48;K7ESF4	GPI	Glucose-6-phosphate isomerase	NaN	5.4952e-05	114.53	71.317		0	0	0	0	0	0	0	0
VDINTEDLEDGTCR	Unmodified	1635.7	Q60FE5;P21333-2;P21333;H0Y5C6	FLNA	Filamin-A	NaN	0.0043704	144.7	41.744		0	0	0	0	0	0	0	0
VDQLTAQLADLAAR	Unmodified	1483.8	P18206-2;P18206	VCL	Vinculin	NaN	4.6268e-19	193.22	94.203		0	0	0	0	0	0	0	0
VDSDMNDAYLGYAAAIILR	Unmodified	2070.01	P11215;P11215-2	ITGAM	Integrin alpha-M	NaN	2.2691e-58	253.97	128.61		0	0	0	0	0	0	0	0
VEILANDQGNR	Unmodified	1227.62	P17066;P48741	HSPA6;HSPA7	Heat shock 70 kDa protein 6;Putative heat shock 70 kDa protein 7	NaN	0.0022967	145.72	0		0	0	0	0	0	0	0	0
VELQELNDR	Unmodified	1114.56	P08670;B0YJC4;A0A1B0GTT5;P17661	VIM;DES	Vimentin;Desmin	NaN	0.0047862	154.12	9.7432		0	0	0	0	0	0	0	0
VENQENVSNLVIEDTELKQVAY	Unmodified	2533.25	Q01518-2;Q01518	CAP1	Adenylyl cyclase-associated protein 1	NaN	0.0023114	157.8	78.337		0	0	0	0	0	0	0	0
VEQIAAIAQELNELDYYDSPSVNAR	Unmodified	2807.36	P12814;A0A804HJU8;A0A804HII9;A0A804HKE2;P12814-3;A0A804HIN7;A0A804HK61;A0A7I2V4Y4;A0A804HLD0;P12814-2;P12814-4;A0A804HLF4;A0A804HL31;H9KV75;H7C5W8	ACTN1	Alpha-actinin-1	NaN	1.6434e-17	172.98	99.529		0	0	0	0	0	0	0	0
VESVDLLAFPAYLLGIDSGR	Unmodified	2134.13	O00160	MYO1F	Unconventional myosin-If	NaN	1.9338e-69	258.09	176.39		0	0	0	0	0	0	0	0
VFEDLSDEAERDEYELLCPDNTR	Unmodified	2814.23	E7EQB2;E7ER44;P02788;P02788-2	LTF	Lactotransferrin;Lactoferricin-H;Kaliocin-1;Lactoferroxin-A;Lactoferroxin-B;Lactoferroxin-C	NaN	2.4582e-05	111.45	57.296		0	0	0	0	0	0	0	0
VFIMDNCEELIPEYLNFIR	Unmodified	2414.16	P07900;P07900-2	HSP90AA1	Heat shock protein HSP 90-alpha	NaN	2.0598e-16	176.25	119.15		0	0	0	0	0	0	0	0
VFLDPNILSDDGTVALR	Unmodified	1843.97	A0A499FJL1;P48147	PREP	Prolyl endopeptidase	NaN	0.009811	142.57	64.933		0	0	0	0	0	0	0	0
VFVGEEDPEAESVTLR	Unmodified	1775.86	Q86UX7-2;Q86UX7;F5H1C6	FERMT3	Fermitin family homolog 3	NaN	0.0089755	148.13	58.773		0	0	0	0	0	0	0	0
VGAHAGEYGAEALER	Unmodified	1528.73	A0A2R8Y7C0;P69905	HBA1	Hemoglobin subunit alpha	NaN	1.6208e-24	173.33	44.163		0	0	0	0	0	0	0	0
VGIGAFPTEQDNEIGELLQTR	Unmodified	2286.15	P30520	ADSS	Adenylosuccinate synthetase isozyme 2	NaN	1.4982e-05	156.96	88.789		0	0	0	0	0	0	0	0
VGNCLIGGVSFTY	Unmodified	1385.66	P12838	DEFA4	Neutrophil defensin 4	NaN	2.5218e-23	207.83	136.45		0	0	0	0	0	0	0	0
VGPLLACIIGTQFR	Unmodified	1543.85	P05164-2;P05164;P05164-3	MPO	Myeloperoxidase;Myeloperoxidase;89 kDa myeloperoxidase;84 kDa myeloperoxidase;Myeloperoxidase light chain;Myeloperoxidase heavy chain	NaN	3.8626e-61	198.97	121.91		0	0	0	0	0	0	0	0
VGPLLACLFENQFR	Unmodified	1662.86	P11678	EPX	Eosinophil peroxidase;Eosinophil peroxidase light chain;Eosinophil peroxidase heavy chain	NaN	1.8146e-17	188.99	112.7		0	0	0	0	0	0	0	0
VGWEQLLTTIAR	Unmodified	1385.77	H7C144;F5GXS2;O43707;O43707-2;O43707-3;P12814;A0A804HJU8;A0A804HII9;A0A804HKE2;P12814-3;A0A804HIN7;A0A804HK61;A0A7I2V4Y4;A0A804HLD0;P12814-2;P12814-4;A0A804HLF4;A0A804HL31;H9KV75;H7C5W8;H0YJ11;H0YJW3	ACTN4;ACTN1	Alpha-actinin-4;Alpha-actinin-1	NaN	2.3534e-12	196.88	85.425		0	0	0	0	0	0	0	0
VHAILQDLGLSPGASDV	Unmodified	1690.89	P52790	HK3	Hexokinase-3	NaN	0.032236	113.69	46.353		0	0	0	0	0	0	0	0
VHCCPHGAFCDLVHTR	Unmodified	1964.86	P28799-2;P28799;K7EMR1;K7EPL0	GRN	Granulins;Acrogranin;Paragranulin;Granulin-1;Granulin-2;Granulin-3;Granulin-4;Granulin-5;Granulin-6;Granulin-7	NaN	0.0021909	155.88	114.83		0	0	0	0	0	0	0	0
VHVGDEDFVHLR	Unmodified	1421.71	P04080;A0A1W2PQG6	CSTB	Cystatin-B	NaN	0.02429	125.97	66.401		0	0	0	0	0	0	0	0
VIGSGCNLDSAR	Unmodified	1247.59	P00338;P00338-3;P00338-5;P00338-2;P00338-4;F5H5G7;F5H155;A8MW50;A0A087WUM2;G3XAP5;A0A3B3IS95;F5H245;A0A5F9ZHM4;Q6ZMR3;P07864;P07195	LDHA;LDHC;LDHB;LDHAL6A	L-lactate dehydrogenase A chain;L-lactate dehydrogenase;L-lactate dehydrogenase A-like 6A;L-lactate dehydrogenase C chain;L-lactate dehydrogenase B chain	NaN	0.021368	132.78	45.14		0	0	0	0	0	0	0	0
VIISAPSADAPMFV	Unmodified	1416.73	P04406-2;P04406;E7EUT5	GAPDH	Glyceraldehyde-3-phosphate dehydrogenase	NaN	0.030369	131.06	69.383		0	0	0	0	0	0	0	0
VISGVLQLGNIVF	Unmodified	1357.8	P35579;P35579-2	MYH9	Myosin-9	NaN	0.03061	106.18	45.701		0	0	0	0	0	0	0	0
VISNQQITPGPAYSNR	Unmodified	1743.89	P31997	CEACAM8	Carcinoembryonic antigen-related cell adhesion molecule 8	NaN	2.4857e-15	198.32	96.938		0	0	0	0	0	0	0	0
VLEQHKLNKDQWEER	Unmodified	1950.99	P26038	MSN	Moesin	NaN	0.0022395	157.2	74.838		0	0	0	0	0	0	0	0
VLEYLTAEILELAGNAAR	Unmodified	1945.05	Q93077;Q7L7L0;P04908;A0A3B3IS11;A0A0U1RR32;A0A0U1RRH7;Q99878;Q96KK5;Q9BTM1;Q16777;Q8IUE6;Q6FI13;P20671;P0C0S8;P16104;Q9BTM1-2;H0YFX9;D6RCF2;O75367-2;O75367-3;O75367	HIST1H2AC;HIST3H2A;HIST1H2AB;HIST1H2AJ;HIST1H2AH;H2AFJ;HIST2H2AC;HIST2H2AB;HIST2H2AA3;HIST1H2AD;HIST1H2AG;H2AFX;H2AFY	Histone H2A type 1-C;Histone H2A type 3;Histone H2A type 1-B/E;Histone H2A type 1-J;Histone H2A type 1-H;Histone H2A.J;Histone H2A type 2-C;Histone H2A type 2-B;Histone H2A type 2-A;Histone H2A type 1-D;Histone H2A type 1;Histone H2AX;Histone H2A;Core histone macro-H2A.1	NaN	5.0783e-16	176.99	97.173		0	0	0	0	0	0	0	0
VMEETLSYLLGR	Unmodified	1409.72	A0A5F9ZGN6;P05089;P05089-2;A0A5F9ZH78	ARG1	Arginase-1	NaN	3.8691e-05	157.66	56.121		0	0	0	0	0	0	0	0
VMNHWQEDLMFGYQFLNGCNPVLIR	Unmodified	3080.45	P09917-3;P09917;P09917-5;P09917-4;P09917-2	ALOX5	Arachidonate 5-lipoxygenase	NaN	8.7226e-08	145.13	103.23		0	0	0	0	0	0	0	0
VNAFSNFFSGPIVV	Unmodified	1496.77	P08575-4;P08575-9;P08575-10;P08575-8;P08575-7;P08575-5;P08575-6;P08575	PTPRC	Receptor-type tyrosine-protein phosphatase C	NaN	0.015774	136.96	80.915		0	0	0	0	0	0	0	0
VNDDIIVNWVNETLR	Unmodified	1798.92	P13796;P13796-2	LCP1	Plastin-2	NaN	1.6415e-30	203.87	114.7		0	0	0	0	0	0	0	0
VNKLMEPER	Acetyl (N-term)	1156.59	Q5SVZ6	ZMYM1	Zinc finger MYM-type protein 1	NaN	0.0058583	123.98	18.848		0	0	0	0	0	0	0	0
VNPTVFFDIAVDGEPLGR	Acetyl (N-term)	1987.01	P62937;F8WE65;C9J5S7;A0A7I2V5J5;E5RIZ5;A0A7P0S768	PPIA	Peptidyl-prolyl cis-trans isomerase A;Peptidyl-prolyl cis-trans isomerase A, N-terminally processed;Peptidyl-prolyl cis-trans isomerase	NaN	0.0047454	172.58	89.53		0	0	0	0	0	0	0	0
VNQLVQTLIVQPDR	Unmodified	1621.92	E9PCM6;E7EQN5;P98171;P98171-2;H7C2Z8	ARHGAP4	Rho GTPase-activating protein 4	NaN	6.7122e-09	168.83	107.24		0	0	0	0	0	0	0	0
VNVDEVGGEALGR	Unmodified	1313.66	A0A2R8Y7R2;P68871;F8W6P5	HBB	Hemoglobin subunit beta;LVV-hemorphin-7;Spinorphin	NaN	1.3645e-40	221.6	74.904	+	0	0	0	0	0	0	0	0
VNVVLGAHNVR	Unmodified	1176.67	P24158;U3KPS2	PRTN3	Myeloblastin	NaN	0.030439	85.862	7.0916		0	0	0	0	0	0	0	0
VNWIDSIIQR	Unmodified	1242.67	P08246	ELANE	Neutrophil elastase	NaN	7.1829e-05	190.62	100.02		0	0	0	0	0	0	0	0
VPADTEVVCAPPTAYIDFAR	Unmodified	2191.06	P60174;P60174-3	TPI1	Triosephosphate isomerase	NaN	0.0010804	163.33	113.85		0	0	0	0	0	0	0	0
VQDDEVGDGTTSVTVLAAELLR	Unmodified	2287.15	F8VQ14;F5GWF6;P78371-2;P78371	CCT2	T-complex protein 1 subunit beta	NaN	8.6618e-79	253.1	140.6		0	0	0	0	0	0	0	0
VQNATLAVANITNADSATR	Unmodified	1928.99	P27105;F8VSL7	STOM	Erythrocyte band 7 integral membrane protein	NaN	2.3826e-92	272.09	180.62		0	0	0	0	0	0	0	0
VQSLVLGAPR	Unmodified	1038.62	P11215;P11215-2;H3BN02;P20702	ITGAM;ITGAX	Integrin alpha-M;Integrin alpha-X	NaN	0.0039236	158.07	53.328		0	0	0	0	0	0	0	0
VQVAQLPAQGR	Unmodified	1165.66	P08246	ELANE	Neutrophil elastase	NaN	0.032954	133.58	46.106		0	0	0	0	0	0	0	0
VSGQGLHEGHTFEPAEFI	Unmodified	1953.92	Q60FE5;P21333-2;P21333;H0Y5C6	FLNA	Filamin-A	NaN	0.025295	97.69	52.092		0	0	0	0	0	0	0	0
VSGQGLHEGHTFEPAEFIIDT	Unmodified	2283.08	Q60FE5;P21333-2;P21333;H0Y5C6	FLNA	Filamin-A	NaN	0.01932	92.269	44.663		0	0	0	0	0	0	0	0
VSSFLPWIR	Unmodified	1103.61	P08311	CTSG	Cathepsin G	NaN	1.063e-19	217.64	112.9		0	0	0	0	0	0	0	0
VSVINTVDTSHEDMIHDA	Acetyl (N-term)	2023.92	P55735	SEC13	Protein SEC13 homolog	NaN	0.0080617	138.2	85.861		0	0	0	0	0	0	0	0
VTIAQGGVLPNI	Unmodified	1180.68	Q93077;Q7L7L0;P04908	HIST1H2AC;HIST3H2A;HIST1H2AB	Histone H2A type 1-C;Histone H2A type 3;Histone H2A type 1-B/E	NaN	0.030523	115.7	35.533		0	0	0	0	0	0	0	0
VTIAQGGVLPNIQAV	Unmodified	1478.85	Q93077;Q7L7L0;P04908	HIST1H2AC;HIST3H2A;HIST1H2AB	Histone H2A type 1-C;Histone H2A type 3;Histone H2A type 1-B/E	NaN	9.2158e-49	222.18	159.64		0	0	0	0	0	0	0	0
VTIAQGGVLPNIQAVLLPK	Unmodified	1930.16	Q93077;Q7L7L0;P04908	HIST1H2AC;HIST3H2A;HIST1H2AB	Histone H2A type 1-C;Histone H2A type 3;Histone H2A type 1-B/E	NaN	0.01451	160.56	63.397		0	0	0	0	0	0	0	0
VTWDSSFCAVNPR	Unmodified	1537.7	Q9ULV4;Q9ULV4-2;Q9ULV4-3;F8W1H8;F8VUX3;F8VSA4;F8VRE9;F8VTT6;F8VVB7	CORO1C	Coronin-1C;Coronin	NaN	0.0021937	148.56	79.71		0	0	0	0	0	0	0	0
VVLEGGIDPILR	Unmodified	1279.75	P05164-2;P05164;P05164-3;J3QSF7	MPO	Myeloperoxidase;Myeloperoxidase;89 kDa myeloperoxidase;84 kDa myeloperoxidase;Myeloperoxidase light chain;Myeloperoxidase heavy chain	NaN	0.023365	145.25	66.732		0	0	0	0	0	0	0	0
VVLGAHNLSR	Unmodified	1064.61	P08246	ELANE	Neutrophil elastase	NaN	0.031816	140.83	56.267		0	0	0	0	0	0	0	0
VVPLADIITPNQFEAELLSGR	Unmodified	2281.23	F2Z2Y4;O00764-3;O00764;O00764-2	PDXK	Pyridoxal kinase	NaN	0.0054037	108.36	39.005		0	0	0	0	0	0	0	0
VVTEDQLLMLEAVVMHLGIR	Unmodified	2265.22	Q5TEJ8;Q5TEK2;H7C124;Q5TEJ8-2;Q5TEJ8-6;Q5TEJ8-3;Q5TEJ8-5	THEMIS2	Protein THEMIS2	NaN	0.027862	97.095	52.497		0	0	0	0	0	0	0	0
VVVVDDLLATGGTMNAACELLGR	Unmodified	2373.2	H3BQZ9;P07741	APRT	Adenine phosphoribosyltransferase	NaN	7.0004e-06	152.09	69.725		0	0	0	0	0	0	0	0
VVWCAVGEQELR	Unmodified	1444.71	E7EQB2;E7ER44;P02788;P02788-2	LTF	Lactotransferrin;Lactoferricin-H;Kaliocin-1;Lactoferroxin-A;Lactoferroxin-B;Lactoferroxin-C	NaN	3.9388e-09	194.94	105.05		0	0	0	0	0	0	0	0
VYGSFLVNPESGYNV	Unmodified	1643.78	O15144	ARPC2	Actin-related protein 2/3 complex subunit 2	NaN	0.0051403	152.64	66.294		0	0	0	0	0	0	0	0
WCAVGEQELR	Unmodified	1246.58	E7EQB2;E7ER44;P02788;P02788-2	LTF	Lactotransferrin;Lactoferricin-H;Kaliocin-1;Lactoferroxin-A;Lactoferroxin-B;Lactoferroxin-C	NaN	3.4715e-05	151.44	23.32		0	0	0	0	0	0	0	0
WETGEVQAQSAAKTPS	Unmodified	1688.8	P33241;E7EMG9;P33241-3;E9PBD8;P33241-2	LSP1	Lymphocyte-specific protein 1	NaN	0.021289	135.94	74.594		0	6048800	0	0	0	0	0	0
WETGEVQAQSAAKTPSC	Unmodified	1848.83	P33241;E7EMG9;P33241-3;E9PBD8;P33241-2	LSP1	Lymphocyte-specific protein 1	NaN	0.0018787	157.5	81.758		0	0	0	0	0	0	0	0
WGQLLDHDLDFTPEPAAR	Unmodified	2080	P05164-2;P05164;P05164-3	MPO	Myeloperoxidase;Myeloperoxidase;89 kDa myeloperoxidase;84 kDa myeloperoxidase;Myeloperoxidase light chain;Myeloperoxidase heavy chain	NaN	0.0080486	130.64	69.703		0	0	0	0	0	0	0	0
WLPAEYEDGLSLPFGWTPSR	Unmodified	2320.12	P11678	EPX	Eosinophil peroxidase;Eosinophil peroxidase light chain;Eosinophil peroxidase heavy chain	NaN	9.0742e-05	206.45	122.28		0	0	0	0	0	0	0	0
WMEACLGEDLPPTTELEEGLR	Unmodified	2445.12	P46940;A0A0J9YXZ5	IQGAP1	Ras GTPase-activating-like protein IQGAP1	NaN	3.2509e-05	153.14	96.182		0	0	0	0	0	0	0	0
WNFAYWAAHQPW	Unmodified	1575.7	P13727;P13727-2	PRG2	Bone marrow proteoglycan;Eosinophil granule major basic protein	NaN	7.4922e-23	204.62	129.25		0	0	0	0	0	0	0	0
WNFAYWAAHQPWSR	Unmodified	1818.84	P13727;P13727-2	PRG2	Bone marrow proteoglycan;Eosinophil granule major basic protein	NaN	0.027307	132.79	72.815		0	0	0	0	0	0	0	0
WQCDAVLYGEQGQPWGR	Unmodified	2048.92	P11215;P11215-2	ITGAM	Integrin alpha-M	NaN	0.00013531	159.66	99.293		0	0	0	0	0	0	0	0
WYVVGLAGNAILR	Unmodified	1430.8	X6R8F3;P80188;P80188-2	LCN2	Neutrophil gelatinase-associated lipocalin	NaN	0.022789	126.07	81.75		0	0	0	0	0	0	0	0
YAQTPANMFYIVACDNR	Oxidation (M)	2048.91	P10153	RNASE2	Non-secretory ribonuclease	NaN	8.3308e-10	168.55	117.32		0	0	0	0	0	0	0	0
YAQTPANMFYIVACDNR	Unmodified	2032.91	P10153	RNASE2	Non-secretory ribonuclease	NaN	7.8076e-49	208.85	138.91		0	0	0	0	0	0	0	0
YCVQLSQIQAQISALEEQLQQIR	Unmodified	2745.41	CON__P13645;A0A1B0GVI3;P13645	KRT10	Keratin, type I cytoskeletal 10	NaN	3.2248e-05	146.06	99.086	+	0	0	0	0	0	0	0	0
YDDMAAAMKAVTEQGHELSNEER	Unmodified	2594.14	P31946-2;P31946;Q4VY20;Q4VY19;A0A0J9YWE8	YWHAB	14-3-3 protein beta/alpha;14-3-3 protein beta/alpha, N-terminally processed	NaN	0.01667	110.9	66.114		0	0	0	0	0	0	0	0
YEELQITAGR	Unmodified	1178.59	CON__P04264;P04264;P04259	KRT1;KRT6B	Keratin, type II cytoskeletal 1;Keratin, type II cytoskeletal 6B	NaN	0.0064124	152.06	3.3706	+	0	0	0	0	0	0	0	0
YFEITSEAPFLHYL	Unmodified	1728.84	P31146;H3BRY3	CORO1A	Coronin-1A;Coronin	NaN	0.01936	134.91	84.618		0	0	0	0	0	0	0	0
YGHTLIQPF	Unmodified	1074.55	P05164-2;P05164;P05164-3	MPO	Myeloperoxidase;Myeloperoxidase;89 kDa myeloperoxidase;84 kDa myeloperoxidase;Myeloperoxidase light chain;Myeloperoxidase heavy chain	NaN	0.032076	114.54	42.847		0	0	0	0	0	0	0	0
YGHTLIQPFMFR	Unmodified	1508.76	P05164-2;P05164;P05164-3	MPO	Myeloperoxidase;Myeloperoxidase;89 kDa myeloperoxidase;84 kDa myeloperoxidase;Myeloperoxidase light chain;Myeloperoxidase heavy chain	NaN	0.021395	100.82	29.666		0	0	0	0	0	0	0	0
YGTCIYQGR	Unmodified	1116.5	P59666;P59665	DEFA3;DEFA1	Neutrophil defensin 3;HP 3-56;Neutrophil defensin 2;Neutrophil defensin 1;HP 1-56;Neutrophil defensin 2	NaN	2.5867e-07	201.49	140.7		0	0	0	0	0	0	0	0
YGTCIYQGR	Deamidation (NQ)	1117.49	P59666;P59665	DEFA3;DEFA1	Neutrophil defensin 3;HP 3-56;Neutrophil defensin 2;Neutrophil defensin 1;HP 1-56;Neutrophil defensin 2	NaN	0.0048711	153.73	100.17		0	0	0	0	0	0	0	0
YGTCIYQGR	Acetyl (N-term)	1158.51	P59666;P59665	DEFA3;DEFA1	Neutrophil defensin 3;HP 3-56;Neutrophil defensin 2;Neutrophil defensin 1;HP 1-56;Neutrophil defensin 2	NaN	0.017043	138.83	58.596		0	0	0	0	0	0	0	0
YGTCIYQGRLWAFCC	Unmodified	1953.83	P59666;P59665	DEFA3;DEFA1	Neutrophil defensin 3;HP 3-56;Neutrophil defensin 2;Neutrophil defensin 1;HP 1-56;Neutrophil defensin 2	NaN	3.5961e-20	194.17	152.07		0	0	0	0	0	0	0	0
YHLEVEAGNTLVR	Unmodified	1499.77	P08575-4;P08575-9;P08575-10;P08575-8;P08575-7;P08575-5;P08575-6;P08575;A0A140TA77;A0A140TA68;A0A0G2JNW2;E9PKH0;M3ZCP1;A0A075B788	PTPRC	Receptor-type tyrosine-protein phosphatase C	NaN	0.022914	98.368	22.457		0	0	0	0	0	0	0	0
YHTSQSGDEMTSLSEYVSR	Unmodified	2175.94	P08238	HSP90AB1	Heat shock protein HSP 90-beta	NaN	0.0016379	123.42	65.899		0	0	0	0	0	0	0	0
YIETDPANR	Unmodified	1077.51	A0A0A0MS51;A0A0A0MT01;P06396-2;P06396-4;P06396-3;P06396;CON__Q3SX14	GSN	Gelsolin	NaN	0.0050204	153.04	57.684	+	0	0	0	0	0	0	0	0
YLGSGYFTAIQNLR	Unmodified	1601.82	E7EQB2;E7ER44;P02788;P02788-2	LTF	Lactotransferrin;Lactoferricin-H;Kaliocin-1;Lactoferroxin-A;Lactoferroxin-B;Lactoferroxin-C	NaN	0.030439	129.89	61.232		0	0	0	0	0	0	0	0
YLIYVDESR	Unmodified	1156.58	A0A494C0X7;P05107;D3DSM0	ITGB2	Integrin beta-2;Integrin beta	NaN	0.0308	117.04	30.242		0	0	0	0	0	0	0	0
YLMKILTER	Unmodified	1165.65	P60709;E7EVS6;A0A2R8Y793;A0A6Q8PFE4;A0A2R8YEA7;A6NL76;P63267;P68133;P68032;P62736;Q6S8J3;P63267-2;A0A804HKV3;P0CG38;Q9BYX7;P0CG39;P63261;A0A804GS07;I3L4N8;I3L3I0;I3L1U9;Q562R1	ACTB;ACTA1;ACTG2;ACTC1;ACTA2;POTEE;POTEI;POTEKP;POTEJ;ACTG1;ACTBL2	Actin, cytoplasmic 1;Actin, cytoplasmic 1, N-terminally processed;Actin, gamma-enteric smooth muscle;Actin, alpha skeletal muscle;Actin, alpha cardiac muscle 1;Actin, aortic smooth muscle;POTE ankyrin domain family member E;POTE ankyrin domain family member I;Putative beta-actin-like protein 3;Putative beta-actin-like protein 3, N-terminally processed;POTE ankyrin domain family member J;Actin, cy…	NaN	5.8139e-28	206.78	89.901		0	0	0	0	0	0	0	0
YLSYTLNPDLIR	Unmodified	1466.78	P15144	ANPEP	Aminopeptidase N	NaN	0.0044708	155.06	65.978		0	0	0	0	0	0	0	0
YLTVAAVFR	Unmodified	1038.59	Q5JP53;P07437;Q5ST81;P68371;P04350	TUBB;TUBB4B;TUBB4A	Tubulin beta chain;Tubulin beta-4B chain;Tubulin beta-4A chain	NaN	0.030585	116.88	21.091		0	0	0	0	0	0	0	0
YNGQVCGGPGR	Unmodified	1163.51	A0A494C0X7;P05107;D3DSM0	ITGB2	Integrin beta-2;Integrin beta	NaN	0.032524	122.19	71.383		0	0	0	0	0	0	0	0
YNGQVCGGPGR	Deamidation (NQ)	1164.5	A0A494C0X7;P05107;D3DSM0	ITGB2	Integrin beta-2;Integrin beta	NaN	0.033844	120.87	69.533		0	0	0	0	0	0	0	0
YQAEFPMSPVTSAHAGTYR	Unmodified	2111.97	A0A075B7A5;A0A0G2JMJ0;H7C0C3;A0A0G2JPW2;A0A0G2JN36;A0A0G2JMX0;A0A0G2JLX6;A0A0G2JNG2;A0A0G2JPG2;B5ME96;U5XJZ2;A0A0G2JQ26;A0A0G2JPY1;A0A0G2JN43;A0A0G2JPK5;A0A0G2JN08;A0A0G2JMY9;A0A0G2JNE7;A0A0G2JPA2;A0A0G2JMN6;A0A0G2JNH0;A0A0G2JQ24;A0A0G2JNT8;A0A0G2JNQ7;A0A0G2JN35;A0A0G2JPH5;A0A0G2JLT7;A0A0G2JQ25;A0A0G2JPW1;A0A0G2JNB3;A0A0G2JM46;F8W6G6;A0A0G2JPR9;A0A0G2JN67;A0A0G2JMM1;A0A0G2JMZ3;Q8N6C8-2;P59901-2;Q…	LILRA4;LILRB2;LILRA6;LILRB3;LILRA3	Leukocyte immunoglobulin-like receptor subfamily A member 3;Leukocyte immunoglobulin-like receptor subfamily A member 4;Leukocyte immunoglobulin-like receptor subfamily A member 6;Leukocyte immunoglobulin-like receptor subfamily B member 2;Leukocyte immunoglobulin-like receptor subfamily B member 3	NaN	0.0035673	122.01	85.416		0	0	0	0	0	0	0	0
YQPMEPNPR	Unmodified	1130.52	P05164-2;P05164;P05164-3;J3QSF7	MPO	Myeloperoxidase;Myeloperoxidase;89 kDa myeloperoxidase;84 kDa myeloperoxidase;Myeloperoxidase light chain;Myeloperoxidase heavy chain	NaN	0.017043	138.83	84.214		0	0	0	0	0	0	0	0
YSDESGNMDFDNFISCLVR	Unmodified	2267.95	K7EMQ1;K7EKD8;K7ELJ7;A0A0C4DGQ5;P04632	CAPNS1	Calpain small subunit 1	NaN	0.0057421	130.24	84.956		0	0	0	0	0	0	0	0
YSLLPFWYTLLYQAHR	Unmodified	2070.07	Q14697;F5H6X6;Q14697-2;E9PKU7	GANAB	Neutral alpha-glucosidase AB	NaN	1.9678e-05	151.07	97.579		0	0	0	0	0	0	0	0
YVNWIQQTIAAN	Unmodified	1419.71	CON__P00761			NaN	1.4932e-06	183.65	120.08	+	0	0	0	0	0	0	0	0
YVVVSHTAGSSCNTPASCQQQAR	Unmodified	2507.13	O75594	PGLYRP1	Peptidoglycan recognition protein 1	NaN	8.57e-123	201.48	141.98		0	0	0	0	0	0	0	0
YWCNDGKTPGAVN	Unmodified	1480.64	P61626;F8VV32;A0A0B4J259	LYZ	Lysozyme C;Lysozyme	NaN	0.040849	138.25	85.126		0	0	0	0	0	0	0	0
YYAFDLIAQR	Unmodified	1258.63	P22894	MMP8	Neutrophil collagenase	NaN	0.0024088	185.55	103.77		0	0	0	0	0	0	0	0
YYGYTGAFR	Unmodified	1096.5	E7EQB2;E7ER44;P02788;P02788-2;H7C5E8;CON__Q29443;CON__Q0IIK2;P02787	LTF;TF	Lactotransferrin;Lactoferricin-H;Kaliocin-1;Lactoferroxin-A;Lactoferroxin-B;Lactoferroxin-C;Serotransferrin	NaN	7.7336e-07	196.98	143.51		0	0	0	0	0	0	0	0
YYGYTGAFRCLAENA	Unmodified	1754.77	E7EQB2;E7ER44;P02788;P02788-2	LTF	Lactotransferrin;Lactoferricin-H;Kaliocin-1;Lactoferroxin-A;Lactoferroxin-B;Lactoferroxin-C	NaN	0.0059678	148.18	96.897		0	0	0	0	0	0	0	0
YYYVCQYCPAGNWANR	Unmodified	2083.87	J3KPA1;P54108;P54108-2;P54108-3	CRISP3	Cysteine-rich secretory protein 3	NaN	0.0015382	157.75	101.77		0	0	0	0	0	0	0	0

## Sheet: Table 2
Supplementary Table 2 | N-terminomics TAILS peptides from neutrophils with buffer or RgpB.
Peptide sequences were identified from the the human UniProt protein database with appended standard laboratory and common contamination protein entries and reverse decoy sequences (in total 177,324 entries) using the Andromeda algorithm as implemented in the MaxQuant software package v1.6.0.1, using an peptide FDR of 0.01. Search parameters included a mass tolerance of 1 ppm for the parent ion a…
Sequence	Modifications	Mass	Proteins	Gene Names	Protein Names	Ratio buffer (H) vs RgpB (L)	PEP	Andromeda Score	Delta score	Potential Contaminant	Intensity 1 RgpB	Intensity 1 Buffer	Intensity 2 RgpB	Intensity 2 Buffer	Intensity 3 RgpB	Intensity 3 Buffer	Intensity 4 RgpB	Intensity 4 Buffer
LEEEMR	Unmodified	805.364	P31146;H3BRY3;E5RHD6;E5RHG0;E5RFJ4;E5RHL9;E5RJC5;E5RHP3;E5RGE4;E5RIL2;D6RJA6;A0A0C4DG89;Q9UFF9-3;Q9UFF9;Q7L014	CORO1A;CNOT8;DDX46	Coronin-1A;Coronin;CCR4-NOT transcription complex subunit 8;Probable ATP-dependent RNA helicase DDX46	0.011191	0.00016002	149.06	4.765		63503000	1543000	0	0	0	0	0	0
AVSNQIVR	Deamidation (NQ)	886.487	P11678	EPX	Eosinophil peroxidase;Eosinophil peroxidase light chain;Eosinophil peroxidase heavy chain	0.012955	0.0077185	148.04	8.0725		23521000	480550	0	0	0	0	0	0
IPCFLAGDTR	Unmodified	1148.56	P05164-2;P05164;P05164-3;P11678	MPO;EPX	Myeloperoxidase;Myeloperoxidase;89 kDa myeloperoxidase;84 kDa myeloperoxidase;Myeloperoxidase light chain;Myeloperoxidase heavy chain;Eosinophil peroxidase;Eosinophil peroxidase light chain;Eosinophil peroxidase heavy chain	0.0259	0.12593	102.62	36.351		57826000	1516000	0	0	0	0	0	0
NVNPVALPR	Unmodified	978.561	P08311	CTSG	Cathepsin G	0.027236	0.1589	101.64	42.726		49810000	1646700	0	0	0	0	0	0
TLEQQDGMDR	Unmodified	1191.52	A0A494C0X7;P05107;D3DSM0	ITGB2	Integrin beta-2;Integrin beta	0.027675	0.13411	99.688	36.269		4939800	258210	0	0	0	0	0	0
SDDFHMDFDSAVAPR	Oxidation (M)	1724.71	P11388;P11388-2;P11388-3;P11388-4	TOP2A	DNA topoisomerase 2-alpha	0.028182	0.013085	132.88	24.405		0	0	51078000	1132300	0	0	0	0
TKLGDYANLKQFYR	Acetyl (N-term)	1757.91	P02549-2;P02549	SPTA1	Spectrin alpha chain, erythrocytic 1	0.029439	0.15591	84.297	18.402		0	0	0	0	2191100	17220	0	0
DPPQYPVVPVHLDR	Unmodified	1630.85	P10153	RNASE2	Non-secretory ribonuclease	0.031983	0.12409	122.63	64.589		21795000	692920	0	0	0	0	0	0
GVVDSEDLPLNISR	Unmodified	1512.78	P07900;P07900-2;Q58FF7;P08238	HSP90AA1;HSP90AB3P;HSP90AB1	Heat shock protein HSP 90-alpha;Putative heat shock protein HSP 90-beta-3;Heat shock protein HSP 90-beta	0.034332	0	251.81	0		5750600	159150	0	0	0	0	0	0
RLQSIGTENTEENR	Unmodified	1645.8	P04075;P04075-2;H3BQN4;J3KPS3;H3BPS8;H3BUH7;H3BR04;H3BMQ8	ALDOA	Fructose-bisphosphate aldolase A;Fructose-bisphosphate aldolase	0.039071	0.073631	95.067	21.19		67880000	2590500	0	0	0	0	0	0
AVFPSIVGR	Unmodified	944.544	P60709;P63261;I3L4N8;A0A804GS07;A0A2R8Y793;E7EVS6;I3L3I0;I3L1U9;P63267;A6NL76;Q6S8J3;G5E9R0;A0A6Q8PH58;A0A2R8YGF8;I3L3R2;J3KT65;P63267-2;A5A3E0;C9JFL5;F6UVQ4;F6QUT6;P0CG38;C9JUM1;C9JZR7;K7EM38;C9JTX5;F8WB63;B8ZZJ2;F8WCH0;P68032;P68133;Q9BYX7	ACTB;ACTG1;ACTG2;ACTA1;POTEE;POTEF;ACTA2;POTEI;ACTC1;POTEKP	Actin, cytoplasmic 1;Actin, cytoplasmic 1, N-terminally processed;Actin, cytoplasmic 2;Actin, cytoplasmic 2, N-terminally processed;Actin, gamma-enteric smooth muscle;POTE ankyrin domain family member E;POTE ankyrin domain family member F;POTE ankyrin domain family member I;Actin, alpha cardiac muscle 1;Actin, alpha skeletal muscle;Putative beta-actin-like protein 3;Putative beta-actin-like prote…	0.039094	5.2669e-74	214.25	127.73		592180000	9983300	466470000	28186000	475310000	36631000	252970000	85402000
DAGVIAGLNVLR	Unmodified	1196.69	A0A0G2JIW1;P0DMV9;P0DMV8;P0DMV8-2;Q53FA3;P34931	HSPA1B;HSPA1A;HSPA1L	Heat shock 70 kDa protein 1B;Heat shock 70 kDa protein 1A;Heat shock 70 kDa protein 1-like	0.040303	0.16177	109.29	42.856		998070	33089	0	0	0	0	0	0
DPVQEAWAEDVDLR	Unmodified	1641.76	P14618;B4DNK4;A0A804F6T5;A0A804F729;P14618-2;H3BR70;P14618-3	PKM	Pyruvate kinase PKM;Pyruvate kinase	0.042258	0.15505	84.365	35.367		165790	4232.7	0	0	0	0	0	0
TLDNDIMLIKLSSPATLNSR	Unmodified	2201.17	CON__P00761			0.04259	0.015821	90.872	51.983	+	0	0	9997900	184080	11332000	0	0	0
SEIDLLNIR	Deamidation (NQ)	1072.58	P08133-2;P08133;E7EMC6;H0YC77;E5RFF0;E5RK69	ANXA6	Annexin A6;Annexin	0.044136	1.912e-63	190.73	15.215		14154000	177980	0	0	10735000	667430	0	0
SPTLGASNR	Unmodified	901.462	P05164-2;P05164;P05164-3	MPO	Myeloperoxidase;Myeloperoxidase;89 kDa myeloperoxidase;84 kDa myeloperoxidase;Myeloperoxidase light chain;Myeloperoxidase heavy chain	0.045751	0.023439	128.12	67.763		193700000	3513200	0	0	148570000	12101000	0	0
AIDGINQR	Deamidation (NQ)	886.451	J3KNB4;P49913	CAMP	Cathelicidin antimicrobial peptide;Antibacterial protein FALL-39;Antibacterial protein LL-37	0.046204	0.13882	114.78	25.11		0	0	0	0	4082300	239820	0	0
QNQIAVDEIR	Deamidation (NQ)	1185.6	P05164-2;P05164;P05164-3;J3QSF7	MPO	Myeloperoxidase;Myeloperoxidase;89 kDa myeloperoxidase;84 kDa myeloperoxidase;Myeloperoxidase light chain;Myeloperoxidase heavy chain	0.046368	0.1281	102.06	19.311		3254500	150580	0	0	0	0	0	0
ALASECAQHLSLPLR	Unmodified	1664.87	O75594	PGLYRP1	Peptidoglycan recognition protein 1	0.046475	0.10471	111.07	59.981		3446000	258160	0	0	0	0	0	0
QDAMLVDELR	Unmodified	1188.58	P11678	EPX	Eosinophil peroxidase;Eosinophil peroxidase light chain;Eosinophil peroxidase heavy chain	0.047659	7.3496e-11	175.33	82.182		17585000	576980	0	0	0	0	26110000	8959300
EEGGENLDQAR	Unmodified	1216.53	P08133-2;P08133;E7EMC6;E5RK69	ANXA6	Annexin A6;Annexin	0.047909	1.4658e-71	192.5	78.095		27297000	1120400	57570000	3202000	0	0	21067000	7091300
LGDLYEEEMR	Unmodified	1253.56	P08670;B0YJC4	VIM	Vimentin	0.050964	5.2496e-38	160.82	76.079		54932000	1134000	118670000	5961500	0	0	62851000	17272000
LQALVNSLCAGQSP	Unmodified	1456.73	Q6XQN6;Q6XQN6-2;Q6XQN6-3	NAPRT	Nicotinate phosphoribosyltransferase	0.05236	0.1046	88.338	32.788		0	0	1593500	65961	0	0	0	0
LEESYTLNSDLAR	Unmodified	1509.73	P30740;P30740-2	SERPINB1	Leukocyte elastase inhibitor	0.05295	8.6326e-21	160.91	49.852		3520300	273130	0	0	0	0	0	0
EGGQTAPASTR	Unmodified	1073.51	A0A0A0MS51;A0A0A0MT01;P06396-2;P06396-4;P06396-3;P06396;CON__Q3SX14;Q5T0H8	GSN	Gelsolin	0.05299	1.301e-32	172.21	81.845	+	365440000	4405700	0	0	116320000	6785200	0	0
TEAEEEFERR	Unmodified	1294.58	A0A3B3ISX0;H7C175;Q6ZMQ8-3;Q6ZMQ8	AATK	Serine/threonine-protein kinase LMTK1	0.053745	2.1482e-14	161.9	49.487		3423200	293190	51336000	1727200	1349700	312020	0	0
TINEVENQILTR	Unmodified	1428.76	P12814;A0A804HJU8;A0A804HIN7;A0A804HK61;A0A7I2V4Y4;A0A804HLD0;A0A804HII9;A0A804HKE2;P12814-2;P12814-3;P12814-4;A0A804HLF4;A0A804HL31;H9KV75;H7C5W8;H0YJ11;H0YJW3;H7C144;F5GXS2;O43707;O43707-2;O43707-3	ACTN1;ACTN4	Alpha-actinin-1;Alpha-actinin-4	0.054426	0.024513	133.42	60.777		11853000	419660	16851000	1595500	0	0	0	0
FTDEEVDELYR	Unmodified	1414.63	J3QRS3;P19105;O14950	MYL12A;MYL12B	Myosin regulatory light chain 12A;Myosin regulatory light chain 12B	0.056468	4.1877e-125	208.63	111.06		45204000	1150800	51734000	2726700	16982000	2036400	23948000	6986400
DGWQVEEADDWLR	Unmodified	1617.71	E9PK47;P06737-2;P06737	PYGL	Alpha-1,4 glucan phosphorylase;Glycogen phosphorylase, liver form	0.05711	0.00022197	124.1	20.762		1613600	90931	4176300	225100	0	0	0	0
LASIQNQGR	Unmodified	985.53	P20160	AZU1	Azurocidin	0.061272	2.798e-07	158.07	69.432		173560000	3206100	0	0	117000000	9626500	0	0
DIVQFVPFR	Unmodified	1119.61	O75131;E7ENV7;Q86YQ8-2;Q9HCH3-2;Q96FN4-2;Q96FN4;Q8IYJ1;Q96A23;O95741;Q9UBL6-2;Q86YQ8;Q96A23-2;Q9HCH3;O95741-2;Q9UBL6	CPNE3;CPNE8;CPNE5;CPNE2;CPNE9;CPNE4;CPNE6;CPNE7	Copine-3;Copine-8;Copine-5;Copine-2;Copine-9;Copine-4;Copine-6;Copine-7	0.062243	0.049567	117.04	56.075		1435800	55234	3027400	170050	0	0	1996800	562040
VIGSGCNLDSAR	Unmodified	1247.59	P00338;P00338-3;P00338-4;P00338-5;P00338-2;A0A3B3IS95;A0A5F9ZHM4;P07195;F5H5G7;F5H155;A0A087WUM2;G3XAP5;F5H245;Q6ZMR3;P07864	LDHA;LDHB;LDHC;LDHAL6A	L-lactate dehydrogenase A chain;L-lactate dehydrogenase B chain;L-lactate dehydrogenase;L-lactate dehydrogenase A-like 6A;L-lactate dehydrogenase C chain	0.062366	5.5116e-06	147.62	73.958		21666000	686060	0	0	14373000	1298800	0	0
DNLAEDIMR	Unmodified	1075.5	P08670;B0YJC4	VIM	Vimentin	0.063478	0.013717	123.21	59.643		44677000	504820	90391000	2988500	30539000	1807400	45535000	16972000
SLEPQYLLRAPSR	Deamidation (NQ)	1529.82	A0A0A0MSD7;E7EM83;Q92932-2;Q92932-4;Q92932;Q92932-3	PTPRN2	Protein-tyrosine-phosphatase;Receptor-type tyrosine-protein phosphatase N2	0.064243	0.00031218	123.11	18.688		0	0	7760600	346380	0	0	0	0
AVIDDAFAR	Unmodified	976.498	P14780	MMP9	Matrix metalloproteinase-9;67 kDa matrix metalloproteinase-9;82 kDa matrix metalloproteinase-9	0.065857	8.4116e-38	179.21	80.911		46196000	597380	57280000	3264800	40173000	2461600	30407000	9071800
ESLQQMAEVTR	Unmodified	1290.62	K7ELL7;P14314-2;P14314;K7EKX1;K7EJ70;K7EPW7;A0A7I2V2T6	PRKCSH	Glucosidase 2 subunit beta	0.065996	0.039143	110.08	40.405		1459900	85949	0	0	0	0	0	0
IQYQLVDISQDNALR	Unmodified	1774.92	Q9H299;Q5T123	SH3BGRL3	SH3 domain-binding glutamic acid-rich-like protein 3	0.067127	0.011819	148.96	90.282		2669800	120100	0	0	0	0	0	0
SELDMLDIR	Unmodified	1090.53	P08133-2;P08133	ANXA6	Annexin A6	0.067505	0.053316	130.56	48.283		2092400	102690	5908000	958490	0	0	0	0
GDPCNTICCR	Unmodified	1251.48	Q6P4A8	PLBD1	Phospholipase B-like 1;Phospholipase B-like 1 chain A;Phospholipase B-like 1 chain B;Phospholipase B-like 1 chain C	0.070382	0.0036944	145.72	93.241		6903700	271480	0	0	3222700	277500	0	0
FEELNADLFR	Unmodified	1252.61	P11142-2;P11142;E9PKE3;E9PN89;E9PNE6;A8K7Q2	HSPA8	Heat shock cognate 71 kDa protein	0.070626	0.032577	117.53	39.262		3905900	119040	7782000	618200	0	0	5068800	1434000
VVLEGGIDPILR	Unmodified	1279.75	P05164-2;P05164;P05164-3;J3QSF7	MPO	Myeloperoxidase;Myeloperoxidase;89 kDa myeloperoxidase;84 kDa myeloperoxidase;Myeloperoxidase light chain;Myeloperoxidase heavy chain	0.07164	0.00047489	169.76	91.648		75679000	1211200	61340000	3424400	0	0	69074000	33617000
EQAEAEVASLNR	Unmodified	1315.64	D6R904;A0A087WWU8;P06753-4;P06753-3;P06753-6;P06753-5;P06753-2;A0A494C0G0	TPM3	Tropomyosin alpha-3 chain	0.072177	2.7245e-92	199.82	16.794		26617000	791470	50017000	3019800	16430000	1411800	23144000	6872700
DSPIQCIQAIAENR	Unmodified	1613.78	E7EQB2;E7ER44;P02788;P02788-2;C9JCF5	LTF	Lactotransferrin;Lactoferricin-H;Kaliocin-1;Lactoferroxin-A;Lactoferroxin-B;Lactoferroxin-C	0.072754	4.01e-211	232.78	146.64		109830000	2120900	428590000	16512000	99390000	7665100	112330000	30698000
EEAENTLQSFR	Unmodified	1322.61	P08670;B0YJC4;B0YJC5	VIM	Vimentin	0.072901	0	294.15	161.04		119500000	1174500	210180000	7430800	85787000	5480500	100460000	25145000
GTNESLER	Unmodified	904.425	P08670;B0YJC4;B0YJC5;A0A1W2PRT3;A0A1X7SBR3;A0A1W2PR46;P14136-3;P14136;P14136-2	VIM;GFAP	Vimentin;Glial fibrillary acidic protein	0.073484	0.064656	146.81	35.802		47709000	2598300	0	0	0	0	0	0
ESTVFEDLSDEAER	Unmodified	1625.71	E7EQB2;E7ER44;P02788;P02788-2	LTF	Lactotransferrin;Lactoferricin-H;Kaliocin-1;Lactoferroxin-A;Lactoferroxin-B;Lactoferroxin-C	0.073886	1.0464e-137	212.09	141.68		13128000	325190	13047000	584940	3789300	435630	0	0
DTDSEEEIR	Unmodified	1092.46	Q96HY3;P0DP25;P0DP24;P0DP23;E7EMB3;G3V361;A0A590UJI2;A0A590UJC0;G3V226	CALM2;CALM1		0.073928	0.15058	95.909	11.412		5464600	444310	0	0	0	0	0	0
LLQVDDER	Unmodified	986.503	P35579;P35579-2	MYH9	Myosin-9	0.076191	0.12484	112.41	13.027		281380000	19062000	0	0	0	0	0	0
IGLDLPALNMQR	Oxidation (M)	1355.72	P05164-2;P05164;P05164-3	MPO	Myeloperoxidase;Myeloperoxidase;89 kDa myeloperoxidase;84 kDa myeloperoxidase;Myeloperoxidase light chain;Myeloperoxidase heavy chain	0.076728	0.016869	111.61	40.106		15808000	470650	3700200	457750	11146000	927320	4127300	1772700
DEYELLCPDNTR	Unmodified	1523.66	E7EQB2;E7ER44;P02788;P02788-2	LTF	Lactotransferrin;Lactoferricin-H;Kaliocin-1;Lactoferroxin-A;Lactoferroxin-B;Lactoferroxin-C	0.078368	3.0991e-47	181.53	87.864		21772000	352380	33676000	1328100	13804000	680230	5814800	1600800
VIETDMQIMVR	Oxidation (M)	1349.67	D6REA1;Q9H173	SIL1	Nucleotide exchange factor SIL1	0.082628	0.0055812	141.39	41.587		0	0	18294000	1072900	0	0	1790600	464690
SQQSSDPDPNCVDR	Unmodified	1603.65	E7EQB2;E7ER44;P02788;P02788-2	LTF	Lactotransferrin;Lactoferricin-H;Kaliocin-1;Lactoferroxin-A;Lactoferroxin-B;Lactoferroxin-C	0.083505	0.013312	113.61	53.211		1325400	106720	0	0	0	0	0	0
QLQLNIGVEQIR	Deamidation (NQ)	1410.78	A0A1W2PRX4;A0A1W2PNW7;A0A1W2PS27;A0A1W2PRB8;Q9NVC6	MED17	Mediator of RNA polymerase II transcription subunit 17	0.083735	0.0070751	120.45	14.254		16265000	658630	21950000	1724300	9937400	1475200	0	0
SSPATLNSR	Unmodified	931.472	CON__P00761			0.084138	0.15144	96.668	43.882	+	10485000	1070800	0	0	0	0	0	0
DAQELYAAGENR	Unmodified	1335.61	P50995-2;P50995	ANXA11	Annexin A11	0.087056	2.0786e-36	177.04	88.862		5635000	369880	0	0	2744600	410130	4070900	1234600
DHGLPGYNAWR	Deamidation (NQ)	1285.58	P05164-2;P05164;P05164-3;P11678	MPO;EPX	Myeloperoxidase;Myeloperoxidase;89 kDa myeloperoxidase;84 kDa myeloperoxidase;Myeloperoxidase light chain;Myeloperoxidase heavy chain;Eosinophil peroxidase;Eosinophil peroxidase light chain;Eosinophil peroxidase heavy chain	0.087593	0.065961	105.98	55.368		2339600	198180	0	0	0	0	0	0
TDDYLDQPCLETVNR	Unmodified	1837.82	P31150	GDI1	Rab GDP dissociation inhibitor alpha	0.08909	9.1337e-24	160.15	92.401		1010900	46633	1113800	0	0	0	0	0
DEFLIQASPR	Unmodified	1174.6	A0A6Q8PGE6;A0A6Q8PG52;A0A6Q8PH84;P51149;C9J592;C9IZZ0	RAB7A	Ras-related protein Rab-7a	0.089702	1.2923e-14	163.38	76.201		9072100	288040	21660000	1604600	6381900	616200	5940600	1725300
SFLEDIR	Unmodified	878.45	P52209-2;P52209;K7ELN9	PGD	6-phosphogluconate dehydrogenase, decarboxylating	0.091115	0.165	107.59	8.2098		3932200	613700	0	0	0	0	0	0
DHINLPGFSGQNPLR	Unmodified	1663.84	P00491;G3V5M2	PNP	Purine nucleoside phosphorylase	0.091163	3.2125e-10	150.05	78.071		6749300	313720	6886000	715730	3530700	547240	0	0
TTEGCLNPR	Unmodified	1046.48	A0A494C0X7;P05107;D3DSM0	ITGB2	Integrin beta-2;Integrin beta	0.091452	0.018447	125.81	85.241		25994000	989650	42365000	3224500	20450000	1684300	19324000	9257200
DDGLLVWEAIR	Unmodified	1285.67	P09917-3;P09917;P09917-5;P09917-2	ALOX5	Arachidonate 5-lipoxygenase	0.091536	0.025328	114.4	48.211		730330	56980	2283100	0	0	0	0	0
ENTQQHITAR	Unmodified	1196.59	P08311	CTSG	Cathepsin G	0.093487	6.0031e-67	191.4	60.178		295970000	4070500	130060000	0	228340000	0	112000000	31189000
AIQQLQQR	3 Deamidation (NQ)	986.503	P22309-2;P22309	UGT1A1	UDP-glucuronosyltransferase 1-1	0.094472	0.022693	110.61	16.309		0	0	141410000	10362000	54485000	3818000	0	0
GIGTDEFTLNR	Unmodified	1221.6	P12429;D6RA82	ANXA3	Annexin A3;Annexin	0.094951	6.1079e-24	170.5	104.15		8993600	416120	0	0	6203600	671660	0	0
QISNLQQSISDAEQR	Unmodified	1715.84	CON__P04264;P04264	KRT1	Keratin, type II cytoskeletal 1	0.096006	0.0090391	127.79	53.892	+	3505800	436980	0	0	0	0	0	0
SITAQSTFNDLQDLR	Unmodified	1707.84	F5GX62;E7ESV4;F5H7Y6;P61224;A6NIZ1;F5H004;P62834;A0A075B6Q0;P61224-3;F5H0B7;F5H500;F5GZG1;F5H6R7;F5GYB5;F5H823;B7ZB78;P61224-4	RAP1B;RAP1A	Ras-related protein Rap-1b;Ras-related protein Rap-1b-like protein;Ras-related protein Rap-1A	0.096352	0.082474	89.44	27.142		1334900	64851	0	0	0	0	0	0
GGVEEGPTVLR	Unmodified	1112.58	A0A5F9ZH78;P05089;P05089-2;P05089-3	ARG1	Arginase-1	0.096747	0.022819	122.33	42.11		9572300	538700	22806000	2757900	7359000	1028200	0	0
SSEMPELTSMHTLLLR	Oxidation (M)	1859.91	P05164-2;P05164;P05164-3	MPO	Myeloperoxidase;Myeloperoxidase;89 kDa myeloperoxidase;84 kDa myeloperoxidase;Myeloperoxidase light chain;Myeloperoxidase heavy chain	0.097372	0.022242	133.48	68.833		9054900	399220	0	0	0	0	0	0
STMQELNSR	Unmodified	1064.49	CON__P35527;P35527	KRT9	Keratin, type I cytoskeletal 9	0.10236	0.15835	101.46	50.267	+	4257000	457870	0	0	0	0	0	0
RALELEQER	Unmodified	1142.6	P26038	MSN	Moesin	0.10252	0.051772	114.89	23.629		9017100	1932900	0	0	0	0	0	0
SCHLAMAPNHAVVSR	Unmodified	1648.79	E7EQB2;E7ER44;P02788;P02788-2	LTF	Lactotransferrin;Lactoferricin-H;Kaliocin-1;Lactoferroxin-A;Lactoferroxin-B;Lactoferroxin-C	0.10366	2.1817e-10	171.21	122.55		62185000	4163400	96574000	13767000	14647000	2148600	0	0
ETEDEEAEADR	Unmodified	1292.5	A0A4V7I447;Q0VD83-3;Q0VD83;Q0VD83-2	APOBR	Apolipoprotein B receptor	0.10367	0.1039	102.06	38.528		2026900	127730	7915300	0	0	0	0	0
EDAIWNLLR	Unmodified	1128.59	E7EQB2;E7ER44;P02788;P02788-2	LTF	Lactotransferrin;Lactoferricin-H;Kaliocin-1;Lactoferroxin-A;Lactoferroxin-B;Lactoferroxin-C	0.10392	0.13114	78.334	25.168		2280600	86930	0	0	0	0	1660800	488400
AGLQFPVGR	Unmodified	943.524	Q93077;Q7L7L0;P04908;A0A3B3IS11;A0A0U1RR32;A0A0U1RRH7;Q99878;Q96KK5;Q9BTM1;Q16777;Q8IUE6;Q6FI13;P20671;P0C0S8;P16104;Q9BTM1-2;C9J0D1;A0A494C189;Q71UI9-5;Q71UI9-2;Q71UI9;P0C0S5;Q96QV6	HIST1H2AC;HIST3H2A;HIST1H2AB;HIST1H2AJ;HIST1H2AH;H2AFJ;HIST2H2AC;HIST2H2AB;HIST2H2AA3;HIST1H2AD;HIST1H2AG;H2AFX;H2AFV;H2AFZ;HIST1H2AA	Histone H2A type 1-C;Histone H2A type 3;Histone H2A type 1-B/E;Histone H2A type 1-J;Histone H2A type 1-H;Histone H2A.J;Histone H2A type 2-C;Histone H2A type 2-B;Histone H2A type 2-A;Histone H2A type 1-D;Histone H2A type 1;Histone H2AX;Histone H2A;Histone H2A.V;Histone H2A.Z;Histone H2A type 1-A	0.10492	7.5273e-28	175.75	93.449		520090000	9359900	807780000	51164000	448300000	37403000	450120000	142490000
DYLPLVLGPTAMR	Oxidation (M)	1460.77	P05164-2;P05164;P05164-3	MPO	Myeloperoxidase;Myeloperoxidase;89 kDa myeloperoxidase;84 kDa myeloperoxidase;Myeloperoxidase light chain;Myeloperoxidase heavy chain	0.10616	0.0033674	115.57	42.341		12488000	853380	6133600	582360	9529500	1091600	2232300	606810
DETVDDFWR	Unmodified	1181.5	P08575-4;P08575-9;P08575-10;P08575-8;P08575-7;P08575-5;P08575-6;P08575;M3ZCP1;A0A075B788	PTPRC	Receptor-type tyrosine-protein phosphatase C	0.10652	4.3633e-12	162.25	41.384		3954200	171220	8588100	722890	2851600	274420	2993400	915130
HFCGGALIHAR	Unmodified	1237.61	P20160	AZU1	Azurocidin	0.10807	0.015902	117.31	117.31		20474000	989760	71297000	5448800	23049000	3202000	0	0
DNLAEDIMR	Oxidation (M)	1091.49	P08670;B0YJC4	VIM	Vimentin	0.10811	0.15043	95.775	32.627		7787700	1254100	0	0	0	0	0	0
DQGTYEDYVEGLR	Unmodified	1543.68	G8JLA2;P60660-2;F8VZU9;F8W1R7;J3KND3;G3V1V0;F8W180;B7Z6Z4;P60660;G3V1Y7;F8VPF3;H0YI43	MYL6	Myosin light polypeptide 6	0.10857	1.5064e-10	151.26	95.214		3506300	161240	0	0	2650000	320720	0	0
LFAYPDTHR	Unmodified	1118.55	P04040	CAT	Catalase	0.109	0.00027401	129.42	33.647		8334300	539670	0	0	9489500	1408200	0	0
LAPEYEAAATR	Unmodified	1190.59	P30101;H7BZJ3	PDIA3	Protein disulfide-isomerase A3	0.10915	0.071566	105.4	43.289		0	0	17245000	3112700	0	0	0	0
ISGLIYEETR	Unmodified	1179.61	P62805	HIST1H4A	Histone H4	0.10978	1.3627e-100	206.43	107.85		422220000	8348400	838400000	48180000	540420000	37158000	522360000	175350000
SLVSPASYENVR	Unmodified	1320.67	B1AH77;B1AH80;P15153;B1AH78	RAC2	Ras-related C3 botulinum toxin substrate 2	0.11036	0.13515	92.538	18.554		4340800	135120	0	0	0	0	0	0
VVLGAHNLSR	Unmodified	1064.61	P08246	ELANE	Neutrophil elastase	0.1124	0.015183	131.22	44.75		11890000	422010	0	0	12008000	1427400	0	0
DHGLPGYNAWR	Unmodified	1284.6	P05164-2;P05164;P05164-3;P11678	MPO;EPX	Myeloperoxidase;Myeloperoxidase;89 kDa myeloperoxidase;84 kDa myeloperoxidase;Myeloperoxidase light chain;Myeloperoxidase heavy chain;Eosinophil peroxidase;Eosinophil peroxidase light chain;Eosinophil peroxidase heavy chain	0.11252	2.0101e-169	182.46	102.8		104830000	4198200	75876000	6397800	46828000	5643400	76821000	24006000
EGMNIVEAMER	Unmodified	1277.57	P62937;P62937-2	PPIA	Peptidyl-prolyl cis-trans isomerase A;Peptidyl-prolyl cis-trans isomerase A, N-terminally processed	0.11381	0.022483	122.7	39.95		4145800	176460	0	0	3637100	546440	0	0
GPDFFTR	Unmodified	838.397	P20160	AZU1	Azurocidin	0.11434	3.5472e-06	158.36	51.062		195620000	4357800	278570000	18772000	112940000	10300000	209400000	57960000
NNIFMSNSYPR	Oxidation (M)	1357.61	P05164-2;P05164;P05164-3	MPO	Myeloperoxidase;Myeloperoxidase;89 kDa myeloperoxidase;84 kDa myeloperoxidase;Myeloperoxidase light chain;Myeloperoxidase heavy chain	0.11458	0.054332	107.55	61.426		15295000	915370	11189000	1464300	5110100	634460	0	0
AAQGLLACGVAQGALR	Unmodified	1554.83	O75594	PGLYRP1	Peptidoglycan recognition protein 1	0.11468	3.9748e-10	169.58	109.02		7674900	290190	16155000	1927100	3660700	342780	4119200	1435500
CSTSPLLEACEFLR	Unmodified	1681.78	E7EQB2;E7ER44;P02788;P02788-2	LTF	Lactotransferrin;Lactoferricin-H;Kaliocin-1;Lactoferroxin-A;Lactoferroxin-B;Lactoferroxin-C	0.11589	2.4875e-183	221.55	125.53		5361900	254010	13794000	1503100	5847900	592810	0	0
TVQLDDYLNGR	Deamidation (NQ)	1293.62	A0A0A0MS51;A0A0A0MT01;P06396-2;P06396-4;P06396-3;P06396;CON__Q3SX14;A0A0U1RQL8;Q5T0I0	GSN	Gelsolin	0.11604	0.04063	109.83	37.952	+	3277200	131700	0	0	2589100	402820	0	0
VDQLTAQLADLAAR	Unmodified	1483.8	P18206-2;P18206	VCL	Vinculin	0.11655	3.5639e-06	159.5	73.152		2047400	55686	4092300	261020	2471300	214700	3765200	1543300
IQLVEEELDR	Unmodified	1242.65	D6R904;A0A087WWU8;P06753-4;P06753-3;P06753-6;P06753-5;P06753-2;A0A494C0G0;H0YL80;H0YKX5;H0YKP3;A0A2R8YEU4;A0A494C0P6;A0A2R8YH90;A0A2R8YE05;K7ENT6;A0A2R8YHD2;Q5TCU3;CON__Q3SX28;A7XZE4;A0A0S2Z4G6;J3KN67;A0A2R2Y2Q3;Q6ZN40;P09493-2;P07951-3;P67936-2;P09493-9;P09493-8;P09493-7;P09493-6;P09493-4;P09493-3;P09493-10;P09493;P07951-2;P07951;P06753;A0A2R8YGX3;A0A2R8Y5V9;P67936	TPM3;TPM1;TPM4;TPM2;TPM2b	Tropomyosin alpha-3 chain;Tropomyosin alpha-1 chain;Tropomyosin beta chain;Tropomyosin alpha-4 chain	0.1171	0.037074	115.23	24.603		20924000	687300	35889000	3090300	17584000	1189200	26404000	13138000
NGFPVALAR	Deamidation (NQ)	944.508	P05164-2;P05164;P05164-3	MPO	Myeloperoxidase;Myeloperoxidase;89 kDa myeloperoxidase;84 kDa myeloperoxidase;Myeloperoxidase light chain;Myeloperoxidase heavy chain	0.11828	0.05416	119.29	41.55		25145000	324080	0	0	14309000	935830	12762000	3104000
SGGGGGGGLGSGGSIR	Unmodified	1231.59	CON__P35527;P35527	KRT9	Keratin, type I cytoskeletal 9	0.11835	0.053342	96.756	25.94	+	6121000	563550	0	0	0	0	0	0
AECMLQQAER	Unmodified	1234.54	P13796	LCP1	Plastin-2	0.11859	2.4935e-05	151.15	75.769		15964000	805910	25918000	3636700	10945000	1020700	0	0
AMAAEAEASR	Unmodified	1005.45	P27105	STOM	Erythrocyte band 7 integral membrane protein	0.11967	0.084758	87.476	39.873		0	0	44190000	2481500	14826000	1191600	16177000	4972700
GDFLALDLGGTNFR	Unmodified	1494.75	P52790;E9PB90;P19367-4;P19367-2;P52789;P19367;P19367-3	HK3;HK2;HK1	Hexokinase-3;Hexokinase;Hexokinase-1;Hexokinase-2	0.12046	0.044302	102.4	48.257		346690	37323	1888900	79906	0	0	630120	138820
ELEDATETADAMNR	Unmodified	1564.67	P35579;P35579-2	MYH9	Myosin-9	0.12087	0	341.79	238.09		19209000	545780	51974000	3393200	10651000	940010	15803000	5162800
DSTLIMQLLR	Unmodified	1188.65	P31946-2;P31946;K7EM20;P31947-2;P62258-2;P31947;Q04917;P63104;E7EX29;B7Z2E6;H0YB80;B0AZS6;P63104-2;P27348;P61981	YWHAB;YWHAE;SFN;YWHAH;YWHAZ;YWHAQ;YWHAG	14-3-3 protein beta/alpha;14-3-3 protein beta/alpha, N-terminally processed;14-3-3 protein sigma;14-3-3 protein epsilon;14-3-3 protein eta;14-3-3 protein zeta/delta;14-3-3 protein theta;14-3-3 protein gamma;14-3-3 protein gamma, N-terminally processed	0.12105	0.0082269	143.01	64.514		515160	72271	1633900	176670	0	0	0	0
QICVGDR	Unmodified	846.402	P08311	CTSG	Cathepsin G	0.12145	0.10341	133.6	26.839		190330000	4874100	407930000	33451000	220030000	22409000	159570000	52955000
LSQEDPDYGIR	Unmodified	1291.6	P04040	CAT	Catalase	0.12277	6.3462e-06	151.22	52.08		25122000	919210	30038000	2429900	14142000	1904200	11959000	4473000
TITGMCNNR	Oxidation (M);Deamidation (NQ)	1082.45	P05164-2;P05164;P05164-3	MPO	Myeloperoxidase;Myeloperoxidase;89 kDa myeloperoxidase;84 kDa myeloperoxidase;Myeloperoxidase light chain;Myeloperoxidase heavy chain	0.12286	0.16093	107.29	55.508		6965600	537550	0	0	6970600	685780	0	0
IGLDLPALNMQR	Unmodified	1339.73	P05164-2;P05164;P05164-3	MPO	Myeloperoxidase;Myeloperoxidase;89 kDa myeloperoxidase;84 kDa myeloperoxidase;Myeloperoxidase light chain;Myeloperoxidase heavy chain	0.12405	3.7626e-177	223.84	123.39		29759000	546890	65966000	3809000	36574000	2935600	60497000	17155000
DPDQTDGLGLSYLSSHIANVER	Unmodified	2386.14	A0A0A0MS51;A0A0A0MT01;P06396-2;P06396-4;P06396-3;P06396	GSN	Gelsolin	0.12508	1.0878e-40	166.59	116.19	+	1902200	121170	4134600	395650	1792500	275910	0	0
QDAMLVDELR	Oxidation (M)	1204.58	P11678	EPX	Eosinophil peroxidase;Eosinophil peroxidase light chain;Eosinophil peroxidase heavy chain	0.12756	0.032231	119.53	34.914		7565900	1582500	0	0	0	0	0	0
TPAQFDADELR	Unmodified	1261.59	P04083;Q5T3N1	ANXA1	Annexin A1;Annexin	0.1278	0.04345	97.813	63.011		19976000	731340	0	0	0	0	17179000	11343000
QSQNPGVSTVVLGAYDLR	Unmodified	1902.98	P20160;A0A087WXP0	AZU1	Azurocidin	0.12826	9.6438e-07	166.9	104.5		1938100	90325	0	0	1542900	183780	0	0
QFPFLASIQNQGR	Unmodified	1504.78	P20160	AZU1	Azurocidin	0.12848	0	252.16	137.65		38814000	1531100	54216000	5470100	26839000	3152400	42896000	14120000
FPTDQLTPDQER	Unmodified	1445.68	P05164-2;P05164;P05164-3	MPO	Myeloperoxidase;Myeloperoxidase;89 kDa myeloperoxidase;84 kDa myeloperoxidase;Myeloperoxidase light chain;Myeloperoxidase heavy chain	0.13075	1.44e-36	206.36	108.76		311360000	7433800	349550000	21905000	216800000	17804000	222680000	67848000
SLLEGEGSSGGGGR	Unmodified	1261.59	CON__P13645;A0A1B0GVI3;P13645	KRT10	Keratin, type I cytoskeletal 10	0.13132	9.6844e-16	155.48	88.311	+	7455800	263180	0	0	5241300	0	3176500	1482900
DESTNVDMSLAQR	Unmodified	1464.65	P50995-2;P50995	ANXA11	Annexin A11	0.13216	1.7516e-07	169.65	105.55		2782400	542380	0	0	0	0	0	0
FEELCSDLFR	Unmodified	1314.59	A0A0G2JIW1;P0DMV9;P0DMV8;P0DMV8-2;V9GZ37;P17066;P48741	HSPA1B;HSPA1A;HSPA6;HSPA7	Heat shock 70 kDa protein 1B;Heat shock 70 kDa protein 1A;Heat shock 70 kDa protein 6;Putative heat shock 70 kDa protein 7	0.13366	2.9046e-14	160.59	60.772		5394800	268070	11619000	983420	5110800	586750	6691300	3151900
IPACIAGERR	Unmodified	1141.6	P59665;P59666	DEFA1;DEFA3	Neutrophil defensin 1;HP 1-56;Neutrophil defensin 2;Neutrophil defensin 3;HP 3-56;Neutrophil defensin 2	0.13401	0.093779	84.817	62.288		0	0	0	0	14453000	1381400	0	0
ALELDSNLYR	Unmodified	1192.61	P35579;P35579-2	MYH9	Myosin-9	0.13532	0.15666	92.062	10.468		3254400	470450	0	0	0	0	0	0
ALDEETRSHEAQVQEMR	Unmodified	2027.93	P35749;P35749-2;P35749-4;P35749-3	MYH11	Myosin-11	0.13657	0.0062384	100.55	53.252		0	0	0	0	3328400	320560	0	0
GTVTDFPGFDER	Unmodified	1339.6	E9PHT9;P08758;D6RBE9;D6RCN3	ANXA5	Annexin;Annexin A5	0.13726	2.4188e-07	148.56	58.407		5933400	181740	13801000	1347500	7090400	802490	5931200	2274000
NLVTEDVMR	Unmodified	1075.53	A0A2U3TZU2;P06744;P06744-2;K7EQ48;A0A0J9YXM3;K7ENA0;K7EPY4;A0A0J9YXP8;A0A0J9YX90;A0A0J9YYH3;A0A2R8Y6C7;A0A0J9YYI8;K7EIL4;A0A0J9YXH9;K7ERK8;A0A2R8YF08;K7ELR7;K7EP41;K7ERC6	GPI	Glucose-6-phosphate isomerase	0.1375	0.12436	82.426	25.879		6367400	355600	0	0	0	0	5872800	2306000
EAVTEILGIEPDR	Unmodified	1440.75	H7C1D4;E9PGT1;Q15631	TSN	Translin	0.13859	1.0904e-28	168.3	86.015		1217900	34006	2532100	103290	1127900	176790	1169600	573630
SEIDLLNIR	Unmodified	1071.59	P08133-2;P08133;E7EMC6;H0YC77;E5RFF0;E5RK69	ANXA6	Annexin A6;Annexin	0.13931	0.041246	109.48	21.109		3923100	153330	8634300	925620	4603000	556000	4576200	1303400
SFTTTAER	Unmodified	911.435	P60709;P63261;I3L4N8;A0A804GS07;A0A2R8Y793;A0A6Q8PFE4;E7EVS6;I3L3I0;I3L1U9;A0A2R8YEA7	ACTB;ACTG1	Actin, cytoplasmic 1;Actin, cytoplasmic 1, N-terminally processed;Actin, cytoplasmic 2;Actin, cytoplasmic 2, N-terminally processed	0.13949	0.055615	101.33	26.138		12434000	1994700	0	0	0	0	0	0
CQVAGWGSQR	Unmodified	1147.52	P20160;A0A087WXP0	AZU1	Azurocidin	0.14059	1.2512e-21	169.41	110.49		139830000	5308800	213410000	18330000	114840000	12079000	110680000	36516000
STDYGIFQINSR	Unmodified	1399.67	P61626;F8VV32;A0A0B4J259	LYZ	Lysozyme C;Lysozyme	0.14097	0	254.34	162.47		112710000	2492500	135410000	6961900	116620000	8609000	138380000	42288000
FCGLPQPETVGQLGTVLR	Unmodified	1971.02	P05164-2;P05164;P05164-3	MPO	Myeloperoxidase;Myeloperoxidase;89 kDa myeloperoxidase;84 kDa myeloperoxidase;Myeloperoxidase light chain;Myeloperoxidase heavy chain	0.14143	3.2373e-203	212.83	123.64		26630000	1346100	54088000	4381700	29790000	3606000	12104000	4307700
LGDVYVNDAFGTAHR	Unmodified	1633.78	P00558-2;P00558;P07205	PGK1;PGK2	Phosphoglycerate kinase 1;Phosphoglycerate kinase 2	0.14146	0.055231	95.751	40.299		2679500	448940	0	0	0	0	0	0
STSPLLEACEFLR	Unmodified	1521.75	E7EQB2;E7ER44;P02788;P02788-2	LTF	Lactotransferrin;Lactoferricin-H;Kaliocin-1;Lactoferroxin-A;Lactoferroxin-B;Lactoferroxin-C	0.14146	4.6856e-78	189.57	111.84		3014300	142330	7558100	612030	5013600	389520	4825900	1456300
TAGWNVPIGTLR	Unmodified	1283.7	E7EQB2;E7ER44;P02788;P02788-2;C9JCF5	LTF	Lactotransferrin;Lactoferricin-H;Kaliocin-1;Lactoferroxin-A;Lactoferroxin-B;Lactoferroxin-C	0.14195	2.9376e-06	129.89	79.186		18388000	569950	41611000	3060700	40722000	3778500	16428000	8756200
SCHLAMAPNHAVVSR	Deamidation (NQ)	1649.78	E7EQB2;E7ER44;P02788;P02788-2	LTF	Lactotransferrin;Lactoferricin-H;Kaliocin-1;Lactoferroxin-A;Lactoferroxin-B;Lactoferroxin-C	0.14248	0.083582	89.136	43.522		4746500	473450	0	0	0	0	0	0
FDEYFSQSCAPGSDPR	Unmodified	1861.76	E7EQB2;E7ER44;P02788;P02788-2	LTF	Lactotransferrin;Lactoferricin-H;Kaliocin-1;Lactoferroxin-A;Lactoferroxin-B;Lactoferroxin-C	0.1438	1.2036e-191	255.24	152.16		16546000	1058400	15871000	2240400	7796800	1035100	5152800	1926700
AAVPSGASTGIYEALELR	Unmodified	1803.94	A0A2R8Y6G6;P06733;K7EM90;A0A2R8YEM5;F5H0C8;P13929-3;P09104-2;P13929-2;P13929;P09104;A0A2R8Y798;K7ERS8;A0A2R8YEG5;A0A2R8Y879;F5H1C3;E5RI09;E5RG95;K7EPM1;K7EKN2;E5RGZ4	ENO1;ENO2;ENO3	Alpha-enolase;Enolase;Beta-enolase;Gamma-enolase	0.14431	1.3547e-59	177.66	121.06		11178000	292470	32285000	2200700	15916000	1376600	27268000	8246800
LPSHSDFLAELR	Unmodified	1383.71	P11215;P11215-2	ITGAM	Integrin alpha-M	0.14471	0.084203	126.12	60.886		7083100	316700	0	0	4606000	526240	7197500	2311900
QLEEAEEEAQR	Unmodified	1330.6	P35579;P35579-2	MYH9	Myosin-9	0.14511	4.3446e-97	222.18	131.58		36215000	1185200	91381000	8095700	28814000	2702200	41020000	15519000
ATNYNAGDR	Unmodified	980.431	P61626;F8VV32;A0A0B4J259	LYZ	Lysozyme C;Lysozyme	0.14656	9.7254e-64	192.91	92.718		630640000	11396000	405570000	0	712300000	38316000	525580000	156580000
DGAGDVAFIR	Unmodified	1019.5	E7EQB2;E7ER44;P02788;P02788-2	LTF	Lactotransferrin;Lactoferricin-H;Kaliocin-1;Lactoferroxin-A;Lactoferroxin-B;Lactoferroxin-C	0.14721	3.3977e-242	239.66	132.23		324700000	3297500	516730000	13264000	206880000	12355000	140620000	41670000
TNYLGLLAINQR	Unmodified	1374.76	P11678	EPX	Eosinophil peroxidase;Eosinophil peroxidase light chain;Eosinophil peroxidase heavy chain	0.14795	0.00052351	132.32	76.769		2349800	68310	0	0	0	0	10141000	2834000
ILATPPQEDAPSVDIANIR	Unmodified	2019.06	P29401;P29401-2;A0A0B4J1R6;E9PFF2	TKT	Transketolase	0.14889	4.5173e-94	191.41	120.33		15850000	729010	64026000	6793800	26521000	2626500	18953000	6491500
AEPEDHYFLLTEPPLNTPENR	Unmodified	2481.18	F8WDR7;B4DXW1;P61158	ACTR3	Actin-related protein 3	0.14978	4.3245e-23	159.18	99.196		2907800	155410	6243200	629690	5363600	577510	0	0
QPAVEEPAEVTATVLASR	Unmodified	1866.97	K7ERN2;P32942	ICAM3	Intercellular adhesion molecule 3	0.15163	0.079824	86.453	32.963		0	0	3723400	535210	0	0	0	0
TDQLTPDQER	Unmodified	1201.56	P05164-2;P05164;P05164-3	MPO	Myeloperoxidase;Myeloperoxidase;89 kDa myeloperoxidase;84 kDa myeloperoxidase;Myeloperoxidase light chain;Myeloperoxidase heavy chain	0.15233	2.5657e-14	161.17	71.82		3798100	648150	0	0	3865100	476910	0	0
QLAEEYLYR	Unmodified	1183.59	P14780	MMP9	Matrix metalloproteinase-9;67 kDa matrix metalloproteinase-9;82 kDa matrix metalloproteinase-9	0.15247	7.326e-39	182.98	84.527		26075000	1280000	54479000	4513500	42599000	5021200	29045000	12434000
FNTANDDNVTQVR	Unmodified	1492.69	P04040	CAT	Catalase	0.15262	3.6956e-205	273.24	161.78		23414000	1225000	20813000	3519500	11902000	1350200	0	0
TLNPDSHLIENVVTTFAPNR	Deamidation (NQ)	2238.13	A0A7I2V5T9;C9J296;E7EPA6;A0A7I2V2R2;A0A7I2V2J0;A0A7I2V5R0;A0A7I2V682;A0A7I2V2T9;A0A7I2V5X5;A0A7I2V4J9;P07942	LAMB1	Laminin subunit beta-1	0.15643	0.00011673	103.85	23.49		20192000	889870	38192000	2578400	49088000	4785100	0	0
EATTEFSVDAR	Unmodified	1224.56	Q60FE5;P21333-2;P21333	FLNA	Filamin-A	0.15694	0.1039	102.06	45.628		1586100	206830	0	0	0	0	0	0
DEGNYLDDALVR	Unmodified	1378.64	Q6P452;P09525;P09525-2	ANXA4	Annexin;Annexin A4	0.15758	5.8523e-08	152.54	61.633		5699800	276500	11251000	1232100	3122600	424190	3566100	1585400
SNVCTLVR	Unmodified	947.486	P08246	ELANE	Neutrophil elastase	0.15913	0.025074	108.98	40.556		259260000	5159200	0	0	162760000	13125000	139280000	44515000
VEQIAAIAQELNELDYYDSHNVNTR	Unmodified	2904.39	H7C144;F5GXS2;O43707;O43707-2	ACTN4	Alpha-actinin-4	0.16346	1.7088e-08	116.92	71.18		0	0	2232000	168030	0	0	0	0
RYGTCIYQGR	Unmodified	1272.6	P59665;P59666	DEFA1;DEFA3	Neutrophil defensin 1;HP 1-56;Neutrophil defensin 2;Neutrophil defensin 3;HP 3-56;Neutrophil defensin 2	0.16411	7.8393e-06	152.97	65.497		209020000	7688900	954120000	83115000	999220000	93522000	92264000	48619000
FYVVACDNR	Unmodified	1142.52	P12724	RNASE3	Eosinophil cationic protein	0.16537	0.00098464	148.99	82.305		15578000	867000	0	0	0	0	10881000	4018700
SSDANLYR	Unmodified	924.43	J3KNB4;P49913	CAMP	Cathelicidin antimicrobial peptide;Antibacterial protein FALL-39;Antibacterial protein LL-37	0.1664	1.7248e-26	176.41	52.068		133910000	2809700	0	0	123440000	10520000	108090000	34573000
SSEMPELTSMHTLLLR	Unmodified	1843.92	P05164-2;P05164;P05164-3	MPO	Myeloperoxidase;Myeloperoxidase;89 kDa myeloperoxidase;84 kDa myeloperoxidase;Myeloperoxidase light chain;Myeloperoxidase heavy chain	0.16828	1.3552e-144	209.53	148.37		8630800	333900	12013000	825810	5481200	617630	9771800	2997500
SYELPDGQVITIGNER	Unmodified	1789.88	P60709;P63261;I3L4N8;A0A804GS07;A0A2R8Y793;A0A6Q8PFE4;E7EVS6;P63267;A6NL76;Q6S8J3;P63267-2;A5A3E0;A0A2R8YEA7;P68032;P68133;A0A804HKV3;Q562R1;Q9BYX7	ACTB;ACTG1;ACTG2;ACTA1;POTEE;POTEF;ACTC1;ACTBL2;POTEKP	Actin, cytoplasmic 1;Actin, cytoplasmic 1, N-terminally processed;Actin, cytoplasmic 2;Actin, cytoplasmic 2, N-terminally processed;Actin, gamma-enteric smooth muscle;POTE ankyrin domain family member E;POTE ankyrin domain family member F;Actin, alpha cardiac muscle 1;Actin, alpha skeletal muscle;Beta-actin-like protein 2;Putative beta-actin-like protein 3;Putative beta-actin-like protein 3, N-te…	0.17089	2.1935e-245	234.04	153.02		57566000	3745900	116710000	22980000	64254000	6815100	45816000	26131000
LDIDSPPITAR	Unmodified	1196.64	P14618;B4DNK4;A0A804F6T5;A0A804F729;P14618-2;H3BTN5;H3BQ34;H3BT25;H3BUW1;H3BTJ2;H3BU13;H3BN34;H3BQZ3	PKM	Pyruvate kinase PKM;Pyruvate kinase	0.17217	0.02557	126.31	16.003		29640000	1306600	48578000	5936700	16904000	2102200	17525000	8441500
NGFLLPLVR	Deamidation (NQ)	1028.6	P11678	EPX	Eosinophil peroxidase;Eosinophil peroxidase light chain;Eosinophil peroxidase heavy chain	0.17557	0.011844	122.18	91.672		0	0	1956000	200020	0	0	14491000	5843000
YIETDPANR	Unmodified	1077.51	A0A0A0MS51;A0A0A0MT01;P06396-2;P06396-4;P06396-3;P06396;CON__Q3SX14	GSN	Gelsolin	0.17718	1.0894e-95	204.03	112.41	+	36169000	2415800	0	0	0	0	51172000	20783000
YGTCIYQGR	Unmodified	1116.5	P59665;P59666	DEFA1;DEFA3	Neutrophil defensin 1;HP 1-56;Neutrophil defensin 2;Neutrophil defensin 3;HP 3-56;Neutrophil defensin 2	0.1772	5.1459e-50	187.55	141.87		2060100000	63082000	2859300000	206170000	3431200000	314760000	0	0
FSTVAGESGSADTVR	Unmodified	1482.7	P04040	CAT	Catalase	0.17855	1.7214e-244	231.67	134.11		24161000	1342500	23968000	2911700	12380000	1489400	9845100	4020500
SYPGLTSYLVR	Unmodified	1254.66	X6R8F3;P80188;P80188-2	LCN2	Neutrophil gelatinase-associated lipocalin	0.17857	0.025115	113.62	50.057		0	0	6129500	844920	4904400	613380	0	0
VATVSLPR	Unmodified	841.502	CON__P00761			0.17947	0.026841	124.59	53.682	+	0	0	0	0	1598700000	84867000	1744700000	388800000
AVGEQELR	Unmodified	900.466	E7EQB2;E7ER44;P02788;P02788-2	LTF	Lactotransferrin;Lactoferricin-H;Kaliocin-1;Lactoferroxin-A;Lactoferroxin-B;Lactoferroxin-C	0.18035	0.023344	127.02	25.378		98171000	9063900	181930000	43469000	160980000	11267000	123550000	44234000
GTITDAPGFDPLR	Unmodified	1358.68	P50995-2;P50995	ANXA11	Annexin A11	0.18115	8.8956e-21	160.77	84.487		2045000	125770	14399000	2291300	4490300	587000	5314700	2266300
TITGMCNNR	Oxidation (M)	1081.46	P05164-2;P05164;P05164-3	MPO	Myeloperoxidase;Myeloperoxidase;89 kDa myeloperoxidase;84 kDa myeloperoxidase;Myeloperoxidase light chain;Myeloperoxidase heavy chain	0.18215	0.046911	143.89	80.908		0	0	0	0	291830000	26348000	0	0
FADLSEAANR	Unmodified	1092.52	P08670;B0YJC4;B0YJC5	VIM	Vimentin	0.18443	0.019978	140.35	54.683		11147000	1433900	0	0	0	0	10425000	3609300
CSGVEGQDVVQLLR	Unmodified	1558.78	P52790	HK3	Hexokinase-3	0.18505	5.374e-40	171.92	110.27		0	0	7994500	692930	2031500	342130	0	0
LQSIGTENTEENR	Unmodified	1489.7	P04075;P04075-2;H3BQN4;J3KPS3;H3BPS8;H3BUH7;H3BR04;H3BMQ8	ALDOA	Fructose-bisphosphate aldolase A;Fructose-bisphosphate aldolase	0.18527	8.5013e-07	141.71	63.613		8355100	537380	17591000	2225700	8807700	1920000	0	0
QSLEASLAETEGR	Unmodified	1389.67	CON__P13645;A0A1B0GVI3;P13645;CON__P02535-1	KRT10	Keratin, type I cytoskeletal 10	0.18561	0.00069834	118.87	52.596	+	3546700	243750	0	0	2434600	404580	0	0
SDGLPWCSTTANYDTDDR	Unmodified	2072.84	P14780	MMP9	Matrix metalloproteinase-9;67 kDa matrix metalloproteinase-9;82 kDa matrix metalloproteinase-9	0.18627	2.5447e-76	219.35	100.48		7415300	225910	10066000	1113800	5267600	564680	3334900	1138700
NIFMSNSYPR	Oxidation (M)	1243.57	P05164-2;P05164;P05164-3	MPO	Myeloperoxidase;Myeloperoxidase;89 kDa myeloperoxidase;84 kDa myeloperoxidase;Myeloperoxidase light chain;Myeloperoxidase heavy chain	0.18641	0.14887	93.111	23.112		1214700	223590	0	0	0	0	0	0
SYSACTTDGR	Unmodified	1116.45	P14780	MMP9	Matrix metalloproteinase-9;67 kDa matrix metalloproteinase-9;82 kDa matrix metalloproteinase-9	0.18693	7.9674e-10	159.28	95.069		12790000	594050	0	0	15796000	1551500	8423200	3213100
ADPAAGPPPSEGEESTVR	Acetyl (N-term)	1807.82	P05771;P05771-2	PRKCB	Protein kinase C beta type	0.19273	0.033137	111.72	48.309		3251800	553010	0	0	0	0	0	0
TLYGFGG	Unmodified	713.338	P62805	HIST1H4A	Histone H4	0.19285	7.0874e-33	162.44	162.44		0	0	67650000	4678100	37200000	3111900	32567000	11918000
GFGQSVVQLQGSR	Unmodified	1361.71	P11215;P11215-2	ITGAM	Integrin alpha-M	0.19297	1.2081e-05	136.5	73.074		1815900	214880	0	0	0	0	0	0
EQLWLANEGLITR	Unmodified	1541.82	P46940;H0YLE8;A0A0J9YXZ5;A0A087WWP1	IQGAP1	Ras GTPase-activating-like protein IQGAP1	0.19551	0.0055606	113.24	44.583		0	0	2599100	351850	0	0	2078600	498870
AAPEASGTPSSDAVSR	Unmodified	1501.7	P31146	CORO1A	Coronin-1A	0.1964	3.1988e-263	256.95	205.42		72320000	3286000	102760000	16342000	48127000	2239300	2897500	849690
AVLCPQPTR	Unmodified	1040.54	B1AH77;B1AH80;P15153	RAC2	Ras-related C3 botulinum toxin substrate 2	0.19659	0.1509	96.19	39.469		0	0	0	0	6079400	581260	0	0
IGEHTPSALAIMENANVLAR	Unmodified	2106.09	P04075;P04075-2;H3BQN4;J3KPS3;H3BPS8;H3BR04;H3BU78	ALDOA	Fructose-bisphosphate aldolase A;Fructose-bisphosphate aldolase	0.19662	5.3207e-08	142.94	83.96		1069300	67914	4612700	410240	2609300	389240	3115600	836950
SETDLLDIR	Unmodified	1060.54	P50995-2;P50995;H0Y6E1	ANXA11	Annexin A11	0.1982	0.069613	138.4	17.347		0	0	10130000	1203800	0	0	4394500	1155600
AVFPSIVGRPR	Unmodified	1197.7	P60709;P63261;I3L4N8;A0A804GS07;A0A2R8Y793;E7EVS6;I3L3I0;I3L1U9;P63267;A6NL76;Q6S8J3;G5E9R0;A0A6Q8PH58;A0A2R8YGF8;I3L3R2;J3KT65;P63267-2;A5A3E0;C9JFL5;F6UVQ4;F6QUT6;P0CG38;C9JUM1;C9JZR7;K7EM38;C9JTX5;F8WB63;B8ZZJ2;F8WCH0;P68032;P68133;Q9BYX7	ACTB;ACTG1;ACTG2;ACTA1;POTEE;POTEF;ACTA2;POTEI;ACTC1;POTEKP	Actin, cytoplasmic 1;Actin, cytoplasmic 1, N-terminally processed;Actin, cytoplasmic 2;Actin, cytoplasmic 2, N-terminally processed;Actin, gamma-enteric smooth muscle;POTE ankyrin domain family member E;POTE ankyrin domain family member F;POTE ankyrin domain family member I;Actin, alpha cardiac muscle 1;Actin, alpha skeletal muscle;Putative beta-actin-like protein 3;Putative beta-actin-like prote…	0.19821	0.00064591	147.4	122.57		109900000	2531900	281000000	17701000	120240000	9497400	333310000	164590000
CMGTVTLNQAR	Unmodified	1249.59	J3KNB4;P49913	CAMP	Cathelicidin antimicrobial peptide;Antibacterial protein FALL-39;Antibacterial protein LL-37	0.19823	4.1544e-06	152.11	103.51		18416000	1075900	0	0	23241000	1259000	17994000	6756000
NVQDAIADAEQR	Unmodified	1328.63	CON__P35908;P35908	KRT2	Keratin, type II cytoskeletal 2 epidermal	0.20094	0.085883	101.3	49.3	+	1530500	181170	0	0	0	0	0	0
NLLFNDNTECLAR	Unmodified	1578.75	E7EQB2;E7ER44;P02788;P02788-2	LTF	Lactotransferrin;Lactoferricin-H;Kaliocin-1;Lactoferroxin-A;Lactoferroxin-B;Lactoferroxin-C	0.20165	4.6856e-78	189.57	112.51		25777000	1035300	43033000	3795400	28880000	3143900	12244000	4860900
QNQIAVDEIR	Unmodified	1184.61	P05164-2;P05164;P05164-3;J3QSF7	MPO	Myeloperoxidase;Myeloperoxidase;89 kDa myeloperoxidase;84 kDa myeloperoxidase;Myeloperoxidase light chain;Myeloperoxidase heavy chain	0.20189	1.9095e-30	174.86	34.894		350630000	7334800	526270000	28842000	229090000	20752000	247330000	117970000
EAQQYSEALASTR	Unmodified	1452.68	Q5VZR0;Q9H4G4	GLIPR2	Golgi-associated plant pathogenesis-related protein 1	0.20277	9.5636e-95	196.02	97.009		7761700	558870	15755000	2505900	5664900	635610	5151300	1715100
GSLYQCDYSTGSCEPIR	Unmodified	1991.84	P11215;P11215-2	ITGAM	Integrin alpha-M	0.20603	1.1826e-36	163.27	97.007		2539200	259500	0	0	0	0	0	0
GYEEWLLNEIR	Unmodified	1420.7	P12814;A0A804HJU8;A0A804HIN7;A0A804HK61;A0A7I2V4Y4;A0A804HLD0;A0A804HII9;A0A804HKE2;P12814-2;P12814-3;P12814-4;A0A804HLF4;A0A804HL31;H9KV75;A0A494C1A0;A0A804HI95;P35609-2;P35609;A0A494C060;H7C144;F5GXS2;O43707;O43707-2	ACTN1;ACTN2;ACTN4	Alpha-actinin-1;Alpha-actinin-2;Alpha-actinin-4	0.20758	0.025354	114.5	55.516		235500	21538	0	0	0	0	0	0
GGYFDEFGIIR	Unmodified	1272.61	P11413;P11413-3;P11413-2;E7EUI8;E7EM57	G6PD	Glucose-6-phosphate 1-dehydrogenase	0.20839	0.015767	135.71	75.692		1456800	102980	2577700	404400	1783400	322660	2915200	1391200
DWIDGVLNNPGPGPA	Unmodified	1520.73	P20160	AZU1	Azurocidin	0.21145	0.012193	123.63	75.185		1165200	90411	1020400	236310	475340	91268	0	0
EFDDLSPEQQR	Unmodified	1362.61	Q93084-4;Q93084;Q93084-3;Q93084-7;Q93084-1;Q93084-6;Q93084-5	ATP2A3	Sarcoplasmic/endoplasmic reticulum calcium ATPase 3	0.21314	0.1105	101.38	31.569		0	0	0	0	1525400	327460	0	0
NYTPQLSEAEVER	Unmodified	1534.73	H7C1M3;P22894	MMP8	Neutrophil collagenase	0.21442	1.2081e-05	136.5	79.868		10607000	771970	20802000	2922800	15953000	2403100	10601000	4303100
LGNGVQCLAMGWGLLGR	Deamidation (NQ)	1801.9	P08246	ELANE	Neutrophil elastase	0.21461	1.1308e-10	151.56	93.236		0	0	7230800	597660	617800	86375	2044000	695390
TFAEAQNVCSR	Unmodified	1281.58	Q9Y2Y8	PRG3	Proteoglycan 3	0.21857	0.024903	112.85	41.344		5591200	553120	0	0	0	0	7824600	2661900
SRPYMASLQMR	Unmodified	1338.65	P24158	PRTN3	Myeloblastin	0.21912	0.15574	84.169	35.171		0	0	0	0	2492100	484280	0	0
EIEELYNNPQNPER	Unmodified	1743.81	A0A0J9YX77;A0A0J9YVZ3;E7ER45;O43451	MGAM	Maltase-glucoamylase, intestinal;Maltase;Glucoamylase	0.21919	0.00073359	138.2	58.464		1561600	353820	0	0	2317300	0	0	0
QSISNSESGPR	Unmodified	1160.54	P04839	CYBB	Cytochrome b-245 heavy chain	0.2192	0.13335	107.79	23.544		3378800	385550	0	0	0	0	0	0
EVFEMATR	Unmodified	981.459	Q5JR08;P61586;P08134;A0A7I2YQV1	RHOC;RHOA	Transforming protein RhoA;Rho-related GTP-binding protein RhoC	0.22349	7.5363e-06	155	59.203		0	0	0	0	10725000	1234200	0	0
STDYGIFQINSR	Deamidation (NQ)	1400.66	P61626;F8VV32;A0A0B4J259	LYZ	Lysozyme C;Lysozyme	0.22366	7.8504e-111	205.56	118.41		7789100	462290	10529000	810270	11643000	1424300	13343000	4261100
VEQIAAIAQELNELDYYDSPSVNAR	Unmodified	2807.36	P12814;A0A804HJU8;A0A804HIN7;A0A804HK61;A0A7I2V4Y4;A0A804HLD0;A0A804HII9;A0A804HKE2;P12814-2;P12814-3;P12814-4;A0A804HLF4;A0A804HL31;H9KV75;H7C5W8	ACTN1	Alpha-actinin-1	0.22389	1.9119e-08	108.57	66.95		0	0	3397300	175270	518030	59559	0	0
TIQNDIMLLQLSR	Deamidation (NQ)	1544.82	P08311	CTSG	Cathepsin G	0.2239	0.046882	101.71	34.008		0	0	2552000	227670	0	0	1545100	463520
GADLASVDFQHASEDAR	Unmodified	1787.81	P30740	SERPINB1	Leukocyte elastase inhibitor	0.22507	8.3601e-46	172.43	117.14		2973700	319460	0	0	1596200	363700	0	0
ELTPQVVSAAR	Unmodified	1169.64	P18206-2;P18206	VCL	Vinculin	0.22508	0.025007	107.79	25.038		0	0	0	0	5167500	674270	0	0
ILFGDSCYPSNDSR	Unmodified	1629.71	Q9UM07	PADI4	Protein-arginine deiminase type-4	0.22595	0.031151	111.86	56.874		2223300	199280	5693900	943620	0	0	1940600	1040000
SEDFGVNEDLADSDAR	Unmodified	1738.73	P04083	ANXA1	Annexin A1	0.22616	0	406.64	313.08		58142000	1490200	125290000	5769100	49980000	2803300	55832000	15344000
DAGTIAGLNVLR	Unmodified	1198.67	P11142-2;P11142;E9PKE3;E9PN89;E9PI65;E9PQQ4;E9PQK7;E9PK54;E9PLF4	HSPA8	Heat shock cognate 71 kDa protein	0.22668	0.158	88.681	22.246		757620	67773	0	0	518090	67386	0	0
RSNVCTLVR	Unmodified	1103.59	P08246	ELANE	Neutrophil elastase	0.22801	0.081834	85.807	57.943		0	0	113430000	16729000	11892000	1451500	41867000	15633000
IICDNTGITTVSR	Unmodified	1448.73	P11678	EPX	Eosinophil peroxidase;Eosinophil peroxidase light chain;Eosinophil peroxidase heavy chain	0.22907	2.3145e-78	196.16	121.98		21895000	1830700	0	0	0	0	42204000	12681000
GDLATCPR	Unmodified	888.412	Q9HD89	RETN	Resistin	0.23023	0.14022	109.01	41.978		0	0	0	0	20264000	2530800	0	0
SLSTFQQMWISKQEYDEAGPSIVHR	2 Deamidation (NQ)	2938.38	P68032	ACTC1	Actin, alpha cardiac muscle 1	0.23244	0.010704	78.419	40.073		0	0	2679800	283400	0	0	0	0
LLQDFFNGR	Deamidation (NQ)	1109.55	A0A0G2JIW1;P0DMV9;P0DMV8;P0DMV8-2;V9GZ37	HSPA1B;HSPA1A	Heat shock 70 kDa protein 1B;Heat shock 70 kDa protein 1A	0.23546	0.13032	109.11	44.307		0	0	0	0	1607600	293290	0	0
TYGADLASVDFQHASEDAR	Unmodified	2051.92	P30740	SERPINB1	Leukocyte elastase inhibitor	0.23764	1.2785e-36	179.84	119.3		7816900	1063500	12232000	3237600	6224300	1421400	0	0
MINLSVPDTIDER	Unmodified	1501.74	P13796;Q5TBN3;U3KQI3;A0A0A0MSQ0;P13797-3;P13797-2;P13797	LCP1;PLS3	Plastin-2;Plastin-3	0.23796	4.9419e-21	181.68	107.52		0	0	4934200	1111200	1776100	345120	0	0
DNTINLIHTFR	Unmodified	1342.7	H7C3F9;O15144	ARPC2	Actin-related protein 2/3 complex subunit 2	0.23837	0.025705	105.03	36.496		7998600	218110	0	0	6768600	851640	10239000	4337900
EASSVSDFNQNFEVPNR	Unmodified	1938.87	P41218	MNDA	Myeloid cell nuclear differentiation antigen	0.24098	3.7751e-47	166.6	69.858		1086500	245350	0	0	0	0	0	0
SQYEQLAEQNR	Unmodified	1364.63	CON__P13645;A0A1B0GVI3;P13645	KRT10	Keratin, type I cytoskeletal 10	0.24299	5.3773e-88	199.68	100.15	+	8226200	206180	0	0	3362000	523210	4356100	2408500
SELNQVDQVGYVTYDILQCPED	Unmodified	2584.16	P14780	MMP9	Matrix metalloproteinase-9;67 kDa matrix metalloproteinase-9;82 kDa matrix metalloproteinase-9	0.24333	0.00010438	109.65	62.428		249270	23486	2649800	546180	0	0	0	0
QYVQGCGV	Unmodified	909.401	P61626	LYZ	Lysozyme C	0.24335	0.036044	117.56	79.428		25935000	1273700	0	0	33831000	4419000	25205000	8509900
QFPFLASIQNQGR	Deamidation (NQ)	1505.76	P20160	AZU1	Azurocidin	0.24366	0.0075261	97.813	47.619		712620	59564	0	0	0	0	2141700	904620
TIQNDIMLLQLSR	Oxidation (M)	1559.83	P08311	CTSG	Cathepsin G	0.2461	4.0617e-10	140.24	67.011		11963000	508230	6720600	1193700	11540000	1741100	11241000	3936200
DQNTVETLQR	Unmodified	1202.59	A0A087WUZ3;Q01082-3;Q01082-2;Q01082	SPTBN1	Spectrin beta chain, non-erythrocytic 1	0.24839	0.012167	130.41	47.767		2444200	265930	0	0	2353800	188050	0	0
RGDLPFVVPR	Unmodified	1154.66	P35579;P35579-2	MYH9	Myosin-9	0.24986	0.1324	77.379	46.582		6393300	665900	0	0	0	0	8464300	3707200
LLDEEEATDNDLR	Unmodified	1531.7	Q8WUM4;Q8WUM4-2	PDCD6IP	Programmed cell death 6-interacting protein	0.25067	2.6425e-10	149.33	71.219		2415900	382420	7165400	1059500	2179300	572280	0	0
GLGTDDNTLIR	Unmodified	1173.6	Q6P452;P09525;P09525-2	ANXA4	Annexin;Annexin A4	0.25111	0.16101	90.906	15.986		2198600	279880	0	0	0	0	0	0
NQADCIPFFR	Unmodified	1266.58	P05164-2;P05164;P05164-3	MPO	Myeloperoxidase;Myeloperoxidase;89 kDa myeloperoxidase;84 kDa myeloperoxidase;Myeloperoxidase light chain;Myeloperoxidase heavy chain	0.25124	0.04202	114.89	74.893		6858900	921290	0	0	0	0	3868500	1294000
LVNVVLGAHNVR	Unmodified	1289.76	P24158;U3KPS2	PRTN3	Myeloblastin	0.25302	2.0619e-07	149.33	93.611		0	0	43620000	3644900	24414000	2099700	61335000	20629000
TNAMQVINNYQR	Unmodified	1450.7	P10153	RNASE2	Non-secretory ribonuclease	0.25461	7.7277e-18	161.51	99.821		4890900	639710	0	0	0	0	6953500	2795700
LVINGNPITIFQER	Deamidation (NQ)	1613.88	P04406;P04406-2	GAPDH	Glyceraldehyde-3-phosphate dehydrogenase	0.25472	1.9348e-65	186.46	109.79		3248700	123700	10325000	1097600	3703700	395990	4793400	1791000
DGGLICTSCR	Unmodified	1137.49	P31146;H3BRY3;H3BRJ0;H3BTU6	CORO1A	Coronin-1A;Coronin	0.2554	0.13713	94.692	31.212		1800300	172560	0	0	0	0	0	0
IAQLEEELEEEQGNTELINDR	Unmodified	2471.17	P35579;P35579-2	MYH9	Myosin-9	0.25544	6.6772e-212	220.17	166.39		2511800	204200	11121000	1115300	2929400	442380	0	0
ISSPTETER	Unmodified	1018.49	P31949	S100A11	Protein S100-A11;Protein S100-A11, N-terminally processed	0.25799	0.060568	104.44	29.224		31412000	3325600	0	0	0	0	29123000	14317000
SLEDALSSDTSGHFR	Unmodified	1620.74	P08133-2;P08133;E7EMC6;E5RK69	ANXA6	Annexin A6;Annexin	0.25888	0.014214	136.14	80.845		3322600	1175900	0	0	0	0	0	0
NQINALTSFVDASMVYGSEEPLAR	Unmodified	2611.26	P05164-2;P05164;P05164-3	MPO	Myeloperoxidase;Myeloperoxidase;89 kDa myeloperoxidase;84 kDa myeloperoxidase;Myeloperoxidase light chain;Myeloperoxidase heavy chain	0.26355	0.034697	64.013	14.24		0	0	761950	110720	0	0	0	0
EYQLNDSAAYYLNDLER	Unmodified	2075.94	P04899-6;P04899-3;P04899-5;P04899-2;P04899;P04899-4	GNAI2	Guanine nucleotide-binding protein G(i) subunit alpha-2	0.26381	0.019598	144.68	75.462		0	0	1301200	229740	0	0	0	0
AQEGLRPGTLCTVAGWGR	Unmodified	1927.97	P08311	CTSG	Cathepsin G	0.26412	0.047509	119.92	77.926		0	0	6155400	879340	131160000	9349300	0	0
GDGVVLVAPPLR	Unmodified	1191.7	P62310	LSM3	U6 snRNA-associated Sm-like protein LSm3	0.26535	0.012433	117.31	61.595		1156900	0	0	0	924610	104980	0	0
ALYEAGER	Unmodified	907.44	P04083	ANXA1	Annexin A1	0.26537	0.0013412	126.28	36.909		0	0	122950000	18469000	0	0	57279000	21216000
DSLLQDGEFSMDLR	Oxidation (M)	1640.74	P07737;K7EJ44	PFN1	Profilin-1	0.26941	1.0113e-06	146.36	71.394		984900	117030	17287000	2269800	971350	168220	3087900	803620
DFVNCSTLPALNLASWR	Unmodified	1962.96	P05164-2;P05164;P05164-3	MPO	Myeloperoxidase;Myeloperoxidase;89 kDa myeloperoxidase;84 kDa myeloperoxidase;Myeloperoxidase light chain;Myeloperoxidase heavy chain	0.2701	0.020316	121.24	54.972		0	0	4762400	366960	0	0	3503700	1070300
PPPGAPLIWAQFER	Unmodified	1577.84	Q6ZN04	MEX3B	RNA-binding protein MEX3B	0.27113	0.069029	76.073	14.654		0	0	150100000	64899000	0	0	0	0
VVWCAVGEQELR	Unmodified	1444.71	E7EQB2;E7ER44;P02788;P02788-2	LTF	Lactotransferrin;Lactoferricin-H;Kaliocin-1;Lactoferroxin-A;Lactoferroxin-B;Lactoferroxin-C	0.27277	1.0396e-152	216.12	133.67		108320000	3076300	146560000	11967000	138630000	13109000	117930000	37599000
QANTEER	Unmodified	846.383	A0A0A0MS51;A0A0A0MT01;P06396-2;P06396-4;P06396-3;P06396;CON__Q3SX14	GSN	Gelsolin	0.27325	0.078247	108.09	14.081	+	0	0	2932200	419770	0	0	1066600	423330
IGDEQGENKCVPNSNER	Unmodified	1944.86	E7EQB2;E7ER44;P02788;P02788-2	LTF	Lactotransferrin;Lactoferricin-H;Kaliocin-1;Lactoferroxin-A;Lactoferroxin-B;Lactoferroxin-C	0.27511	0.023046	83.758	54.072		0	0	0	0	25832000	2093700	0	0
GSVSDEEMMELR	Unmodified	1381.59	P13796;Q5TBN3;Q5TBN5	LCP1	Plastin-2	0.27537	8.654e-177	266.17	125.39		16867000	601350	53198000	3052200	25404000	3133500	17108000	4900500
ALTDFFR	Unmodified	868.444	H7BXD5;P28676;H7C2Z6	GCA	Grancalcin	0.27574	4.5909e-26	191.91	102.01		0	0	18020000	1442700	11473000	1204700	24613000	8945900
IAQSDYIPTQQDVLR	Unmodified	1745.89	P04899-6;P04899-3;P04899-5;P04899-2;P04899;P04899-4	GNAI2	Guanine nucleotide-binding protein G(i) subunit alpha-2	0.27679	1.4533e-33	210.15	115.79		6268800	274910	13637000	1169400	12509000	1474800	9981300	2810800
DGEEAGAYDGPR	Unmodified	1235.51	P30101;H7BZJ3	PDIA3	Protein disulfide-isomerase A3	0.27707	8.2955e-05	143.5	42.175		4419600	267000	12456000	1505300	4698200	426100	6056700	1978100
SEDPDQQYLILNTAR	Unmodified	1761.85	Q96QK1	VPS35	Vacuolar protein sorting-associated protein 35	0.27731	4.0579e-16	147.73	66.995		0	0	3542500	394270	0	0	0	0
MVSLQLR	Unmodified	845.479	P08246	ELANE	Neutrophil elastase	0.27739	0.068656	113.08	41.063		0	0	53170000	3756000	22697000	2295400	13873000	4642200
LVINGNPITIFQER	Unmodified	1612.89	P04406;P04406-2	GAPDH	Glyceraldehyde-3-phosphate dehydrogenase	0.27892	0.004749	132.76	70.503		2285100	102050	0	0	1896600	201280	1380600	452400
ELESQISELQEDLESER	Unmodified	2032.94	P35579	MYH9	Myosin-9	0.27908	0	224.36	104.59		6503500	319490	22223000	1404500	8722100	994930	15605000	4698300
VGMGQKDSYVGDEAQSKR	Oxidation (M)	1969.92	P60709;P63261;I3L4N8;A0A2R8Y793;A0A6Q8PFE4;E7EVS6;I3L3I0;I3L1U9;P63267;A6NL76;G5E9R0;A0A6Q8PH58;A0A2R8YGF8;I3L3R2;J3KT65;C9JFL5;F6UVQ4;F6QUT6;C9JUM1;C9JZR7;K7EM38;C9JTX5;F8WB63;B8ZZJ2;P68032;P68133;A0A804HKV3	ACTB;ACTG1;ACTG2;ACTA1;ACTA2;ACTC1	Actin, cytoplasmic 1;Actin, cytoplasmic 1, N-terminally processed;Actin, cytoplasmic 2;Actin, cytoplasmic 2, N-terminally processed;Actin, gamma-enteric smooth muscle;Actin, alpha cardiac muscle 1;Actin, alpha skeletal muscle	0.28002	6.7572e-08	117.27	93.405		5835300	2030400	49300000	14588000	0	0	0	0
GQFPNLCR	Unmodified	990.471	E7EQB2;E7ER44;P02788;P02788-2	LTF	Lactotransferrin;Lactoferricin-H;Kaliocin-1;Lactoferroxin-A;Lactoferroxin-B;Lactoferroxin-C	0.28021	0.026841	124.59	61.936		11783000	814420	0	0	12618000	2265900	8742400	4430600
IFGSYDPR	Unmodified	953.461	P08311	CTSG	Cathepsin G	0.28067	0.023845	111.04	72.217		0	0	0	0	190590000	15443000	173700000	57481000
LENEIQTYR	Unmodified	1164.58	CON__P13645;A0A1B0GVI3;P13645;CON__P02535-1	KRT10	Keratin, type I cytoskeletal 10	0.28425	0.13222	78.113	17.431	+	0	0	0	0	0	0	6791000	2038500
QLQAQDEEGGGHVPER	Unmodified	1748.81	P33241;C9JU59;E7EMG9;P33241-3;C9JDV1	LSP1	Lymphocyte-specific protein 1	0.28614	0.071937	95.073	43.462		0	0	15099000	1847100	0	0	0	0
DYLPLVLGPTAMR	Unmodified	1444.77	P05164-2;P05164;P05164-3	MPO	Myeloperoxidase;Myeloperoxidase;89 kDa myeloperoxidase;84 kDa myeloperoxidase;Myeloperoxidase light chain;Myeloperoxidase heavy chain	0.28704	0.00010537	128.51	58.115		0	0	38047000	2869400	15402000	1255900	17768000	6000100
TTFANVVNVCGNQSIR	Unmodified	1778.87	P12724	RNASE3	Eosinophil cationic protein	0.28792	3.6235e-60	227.06	133.96		7148300	304690	5273600	549950	1879200	228780	10048000	3099300
FWWENEGVFSMQQR	Oxidation (M)	1858.81	P05164-2;P05164;P05164-3	MPO	Myeloperoxidase;Myeloperoxidase;89 kDa myeloperoxidase;84 kDa myeloperoxidase;Myeloperoxidase light chain;Myeloperoxidase heavy chain	0.28833	1.9348e-65	186.46	110.24		2199800	154720	9065500	1371000	5954500	909680	13327000	3603400
DPPSEPSPLEAEFQR	Unmodified	1697.79	P08575-4;P08575-9;P08575-10;P08575-8;P08575-7;P08575-5;P08575-6;P08575	PTPRC	Receptor-type tyrosine-protein phosphatase C	0.28865	0.0098006	114.76	58.677		5722600	592720	7315100	1490700	0	0	6623100	2229100
EITENLMATGDLDQDGR	Unmodified	1876.85	P13796;Q5TBN3	LCP1	Plastin-2	0.29562	0	275.82	175.84		5444500	265890	46331000	3199700	17092000	1747600	18859000	6121000
DPSASPGDAGEQAIR	Unmodified	1469.67	P18206-2;P18206	VCL	Vinculin	0.29735	0.0085762	97.779	71.106		6043000	758720	19552000	3420700	5201900	1096700	6009000	2907600
DLASVQALLR	Unmodified	1084.62	A0A0D9SF54;A0A0D9SGF6;Q13813-3;Q13813;Q13813-2	SPTAN1	Spectrin alpha chain, non-erythrocytic 1	0.29826	0.13575	96.668	22.23		0	0	0	0	290420	69603	0	0
FSLVGIGGQDLNEGNR	Unmodified	1674.83	P13796;P13796-2	LCP1	Plastin-2	0.29876	0.025242	136.99	46.879		652130	123220	0	0	0	0	0	0
ELLTTMGDR	Unmodified	1034.51	J3QRS3;P19105;O14950;P24844-2;P24844	MYL12A;MYL12B;MYL9	Myosin regulatory light chain 12A;Myosin regulatory light chain 12B;Myosin regulatory light polypeptide 9	0.29893	0.084847	93.178	23.353		0	0	0	0	15183000	1438800	17888000	6197300
VQSLVLGAPR	Unmodified	1038.62	P11215;P11215-2;H3BN02;P20702	ITGAM;ITGAX	Integrin alpha-M;Integrin alpha-X	0.2998	0.15811	91.867	28.302		0	0	0	0	9420900	1340600	0	0
STELLIR	Unmodified	830.486	Q71DI3;P68431;K7EK07;P84243;Q16695;Q6NXT2;K7EMV3;A0A590UJJ6;B4DEB1;Q5TEC6;K7ES00;K7EP01	HIST2H3A;HIST1H3A;H3F3B;H3F3A;HIST3H3;H3F3C;HIST2H3PS2	Histone H3.2;Histone H3.1;Histone H3;Histone H3.3;Histone H3.1t;Histone H3.3C	0.30007	4.5909e-26	191.91	27.14		0	0	263210000	43646000	141890000	13021000	142120000	48621000
GYSFTTTAER	Unmodified	1131.52	P60709;P63261;I3L4N8;A0A804GS07;A0A2R8Y793;A0A6Q8PFE4;E7EVS6;I3L3I0;I3L1U9;A0A2R8YEA7	ACTB;ACTG1	Actin, cytoplasmic 1;Actin, cytoplasmic 1, N-terminally processed;Actin, cytoplasmic 2;Actin, cytoplasmic 2, N-terminally processed	0.30408	2.6558e-140	215.38	126.79		16942000	2682800	431240000	52005000	260430000	36159000	221050000	112890000
TIQNDIMLLQLSR	Unmodified	1543.84	P08311	CTSG	Cathepsin G	0.30435	1.0906e-179	221.8	112.13		10816000	366620	41697000	2191300	19524000	2111900	39113000	12512000
EMEENFAVEAANYQDTIGR	Unmodified	2185.96	P08670;B0YJC4;B0YJC5	VIM	Vimentin	0.30661	5.2705e-19	186.95	110.64		4153600	221430	6208700	414650	2693500	439280	2344400	1178000
TLTLLSVTR	Unmodified	1002.61	A0A087WYX0;A0A024R0K5;P06731-2;P06731;P13688-3;P13688-4;P13688-11;P13688-9;P13688-2;P13688-6;P13688-5;P13688-8;P13688-10;P13688;P31997	CEACAM5;CEACAM1;CEACAM8	Carcinoembryonic antigen-related cell adhesion molecule 5;Carcinoembryonic antigen-related cell adhesion molecule 1;Carcinoembryonic antigen-related cell adhesion molecule 8	0.30826	0.087333	156.51	83.718		0	0	0	0	12604000	1088300	15345000	4829400
DADIGVAEAER	Unmodified	1144.54	K7EKW9;J3QLD9;E7EMK3;Q14254	FLOT2	Flotillin-2	0.30911	0.026228	117.7	39.364		0	0	9708000	1108500	0	0	3238200	4062400
RSPTLGASNR	Unmodified	1057.56	P05164-2;P05164;P05164-3	MPO	Myeloperoxidase;Myeloperoxidase;89 kDa myeloperoxidase;84 kDa myeloperoxidase;Myeloperoxidase light chain;Myeloperoxidase heavy chain	0.30928	0.035956	109.83	80.68		236810000	0	0	0	212960000	20664000	169160000	59910000
DAEGILEDLQSYR	Unmodified	1507.72	Q9NUQ9;E5RK61;E5RFS4;E5RHU5;E5RGI7;E5RJE1;E5RIR8;E5RJL8;E5RI16	FAM49B	Protein FAM49B	0.31005	0.12543	89.548	35.289		448610	92399	0	0	0	0	0	0
GSTDNLMDDIER	Unmodified	1364.59	P50990-3;P50990-2;P50990	CCT8	T-complex protein 1 subunit theta	0.31182	0.0158	115.57	59.026		918370	86579	2153500	328190	0	0	0	0
MGPSGGEGMEPER	Unmodified	1332.54	Q14847-3;Q14847;C9J9W2;Q14847-2	LASP1	LIM and SH3 domain protein 1	0.31224	0.048413	101.39	55.235		0	0	0	0	5149000	789940	0	0
GLGTDEDTLIEILASR	Unmodified	1701.88	P04083;Q5T3N1	ANXA1	Annexin A1;Annexin	0.31382	7.6973e-85	243.4	195.51		598420	77112	6613600	1206700	772630	103160	2708100	1807800
QVFAVQR	Unmodified	846.471	P08246	ELANE	Neutrophil elastase	0.31423	0.00013105	148.28	86.284		0	0	0	0	481660000	48502000	373360000	129850000
QEYDESGPSIVHR	Unmodified	1515.7	P60709;P63261;I3L4N8;A0A804GS07;A0A6Q8PFE4;Q6S8J3;A5A3E0;P0CG38;P0CG39;A0A2R8YFE2;Q9BYX7	ACTB;ACTG1;POTEE;POTEF;POTEI;POTEJ;POTEKP	Actin, cytoplasmic 1;Actin, cytoplasmic 1, N-terminally processed;Actin, cytoplasmic 2;Actin, cytoplasmic 2, N-terminally processed;POTE ankyrin domain family member E;POTE ankyrin domain family member F;POTE ankyrin domain family member I;POTE ankyrin domain family member J;Putative beta-actin-like protein 3;Putative beta-actin-like protein 3, N-terminally processed	0.31506	0	278.51	129.56		152200000	19388000	267420000	91193000	127690000	17539000	132550000	87977000
VELQELNDR	Unmodified	1114.56	P08670;B0YJC4;A0A1B0GTT5;P17661	VIM;DES	Vimentin;Desmin	0.32194	0.051959	106.68	39.514		17534000	2270700	0	0	0	0	15503000	7587100
GIMNSFVNDIFER	Deamidation (NQ)	1541.72	U3KQK0;Q99880;Q99879;Q99877;Q93079;Q5QNW6;Q16778;P62807;P58876;P57053;P33778;P23527;P06899;O60814;Q5QNW6-2;Q8N257	HIST1H2BN;HIST1H2BL;HIST1H2BM;HIST1H2BH;HIST2H2BF;HIST2H2BE;HIST1H2BC;HIST1H2BD;H2BFS;HIST1H2BB;HIST1H2BO;HIST1H2BJ;HIST1H2BK;HIST3H2BB	Histone H2B;Histone H2B type 1-L;Histone H2B type 1-M;Histone H2B type 1-N;Histone H2B type 1-H;Histone H2B type 2-F;Histone H2B type 2-E;Histone H2B type 1-C/E/F/G/I;Histone H2B type 1-D;Histone H2B type F-S;Histone H2B type 1-B;Histone H2B type 1-O;Histone H2B type 1-J;Histone H2B type 1-K;Histone H2B type 3-B	0.32324	0.062952	99.215	57.789		0	0	0	0	431770	59817	0	0
IIGYVISNQQITPGPAYSNR	Unmodified	2190.14	P31997	CEACAM8	Carcinoembryonic antigen-related cell adhesion molecule 8	0.32849	0.0046236	99.371	42.198		2386400	175380	6577500	1019300	7787000	862720	5722200	2364600
IANVFTNAFR	Unmodified	1151.61	P05164-2;P05164;P05164-3	MPO	Myeloperoxidase;Myeloperoxidase;89 kDa myeloperoxidase;84 kDa myeloperoxidase;Myeloperoxidase light chain;Myeloperoxidase heavy chain	0.3311	0.020057	149.82	91.001		0	0	0	0	70822000	5714900	83612000	45864000
IEADSESQEDIIR	Unmodified	1503.71	P55957;P55957-2	BID	BH3-interacting domain death agonist;BH3-interacting domain death agonist p15;BH3-interacting domain death agonist p13;BH3-interacting domain death agonist p11	0.3312	0.0049113	100.55	56.784		0	0	10834000	1549100	0	0	4430900	1401800
EEVITLIR	Unmodified	971.565	P46940;H0YLE8;A0A0J9YXZ5	IQGAP1	Ras GTPase-activating-like protein IQGAP1	0.33283	0.09766	90.37	29.398		0	0	0	0	0	0	3710800	1341500
MILPVGAANFR	Unmodified	1187.65	A0A2R8Y6G6;P06733;K7EM90;P06733-2	ENO1	Alpha-enolase;Enolase	0.33322	0.049563	87.323	8.2065		0	0	0	0	2220000	391300	1472000	685360
LQQELDDLLVDLDHQR	Unmodified	1948.99	P35579	MYH9	Myosin-9	0.33757	1.7714e-10	173.51	90.583		4960900	239580	24613000	1940800	7803400	826420	12740000	3500700
CAVGEQELR	Unmodified	1060.5	E7EQB2;E7ER44;P02788;P02788-2	LTF	Lactotransferrin;Lactoferricin-H;Kaliocin-1;Lactoferroxin-A;Lactoferroxin-B;Lactoferroxin-C	0.33796	0.090766	111.46	38.207		4576300	1206500	0	0	4241700	1146800	0	0
GLGTDEDTIIDIITHR	Unmodified	1767.9	P08133-2;P08133;E5RK69	ANXA6	Annexin A6;Annexin	0.34019	3.2122e-06	113.4	35.071		0	0	2421300	628020	0	0	0	0
GQLLDHDLDFTPEPAAR	Unmodified	1893.92	P05164-2;P05164;P05164-3	MPO	Myeloperoxidase;Myeloperoxidase;89 kDa myeloperoxidase;84 kDa myeloperoxidase;Myeloperoxidase light chain;Myeloperoxidase heavy chain	0.3433	0.032202	106.35	40.108		2137200	254680	2958700	1036000	1577100	374660	0	0
GVVPLAGTDGETTTQGLDGLSER	Unmodified	2272.12	P09972;K7EKH5;C9J8F3;J3KSV6;J3QKP5;A8MVZ9	ALDOC	Fructose-bisphosphate aldolase C;Fructose-bisphosphate aldolase	0.346	5.1827e-06	90.758	1.002		0	0	2567400	446300	0	0	1536600	544090
SMEAEMIQLQEELAAAER	Unmodified	2047.96	P35579;P35579-2	MYH9	Myosin-9	0.34632	0.015029	108.71	51.299		0	0	2102800	541530	0	0	0	0
LGNGVQCLAMGWGLLGR	Oxidation (M);Deamidation (NQ)	1817.89	P08246	ELANE	Neutrophil elastase	0.34653	0.15673	80.411	42.798		0	0	0	0	412380	77046	0	0
DLDQASLAAVSQQLAPR	Unmodified	1781.93	Q9Y490	TLN1	Talin-1	0.34908	0.0051106	101.3	39.164		0	0	1885800	110130	0	0	737280	230250
RDPPQYPVVPVHLDR	Unmodified	1786.95	P10153	RNASE2	Non-secretory ribonuclease	0.34915	0.027341	111.43	54.285		25098000	1143200	20675000	1966500	10554000	1593700	65830000	25188000
TLQVSPLDNGDLIR	Deamidation (NQ)	1540.81	P29350;P29350-3;P29350-4;P29350-2	PTPN6	Tyrosine-protein phosphatase non-receptor type 6	0.35011	0.0061952	131.43	68.274		0	0	0	0	1325900	217270	1875200	500700
YYGYTGAFR	Unmodified	1096.5	E7EQB2;E7ER44;P02788;P02788-2;CON__Q29443;CON__Q0IIK2;H7C5E8;P02787	LTF;TF	Lactotransferrin;Lactoferricin-H;Kaliocin-1;Lactoferroxin-A;Lactoferroxin-B;Lactoferroxin-C;Serotransferrin	0.35029	0.058012	132.08	85.421		18371000	428730	0	0	61236000	7083900	85268000	34232000
ALENDPDCR	Unmodified	1088.46	P13796;Q5TBN3;U3KQI3;A0A0A0MSQ0;P13797-3;P13797-2;P13797	LCP1;PLS3	Plastin-2;Plastin-3	0.35257	0.0007909	149.94	48.293		0	0	0	0	17162000	1852100	12604000	4899800
DNEFGYSNR	Unmodified	1100.45	P04406;P04406-2;E7EUT5	GAPDH	Glyceraldehyde-3-phosphate dehydrogenase	0.35282	0.1536	98.582	28.954		2542900	921900	0	0	0	0	0	0
SSSSVEKSYELPDGQVITIGNER	Unmodified	2494.22	Q9BYX7	POTEKP	Putative beta-actin-like protein 3;Putative beta-actin-like protein 3, N-terminally processed	0.35356	5.5527e-32	160.25	93.868		847570	355310	17988000	5450700	2056800	511790	4421900	2727900
NTWALCLQPQAGEGR	Acetyl (N-term)	1741.82	A9UJP8	TTC38		0.35446	0.014467	60.691	11.71		29609000	8788400	0	0	0	0	0	0
DGETPDPEDPSR	Unmodified	1313.54	P09960-2;P09960;P09960-3;P09960-4	LTA4H	Leukotriene A-4 hydrolase	0.35657	3.4614e-06	147.73	89.502		16463000	327490	0	0	18528000	1057000	19813000	5517200
TDYNASVSVPDSSGPER	Unmodified	1779.79	Q5T6W2;P61978-3;P61978;P61978-2	HNRNPK	Heterogeneous nuclear ribonucleoprotein K	0.35682	5.1557e-46	184.11	126.61		3251800	553010	9045600	2438100	3358900	741190	4300000	2417700
NWMNSLGVNPR	Unmodified	1286.62	P13796	LCP1	Plastin-2	0.35801	0.04388	109.29	39.034		0	0	0	0	6513600	1013800	7328400	2798100
GLGTDEESILTLLTSR	Unmodified	1703.89	E9PHT9;P08758	ANXA5	Annexin;Annexin A5	0.35959	0.026222	147.96	59.159		0	0	528260	113360	0	0	0	0
CKAGFAGDDAPR	Gln->pyro-Glu	1246.54	P60709;P63261;I3L4N8;A0A804GS07;A0A2R8Y793;E7EVS6;I3L3I0;I3L1U9;P63267;Q6S8J3;G5E9R0;A0A6Q8PH58;A0A2R8YGF8;I3L3R2;J3KT65;P63267-2;A5A3E0;C9JFL5;F6UVQ4;F6QUT6;P0CG38;C9JUM1;C9JZR7;K7EM38;P0CG39;C9JTX5;F8WB63;B8ZZJ2;A0A6Q8PGD7;F8WCH0;A0A7P0TBL1	ACTB;ACTG1;ACTG2;POTEE;POTEF;ACTA2;POTEI;POTEJ	Actin, cytoplasmic 1;Actin, cytoplasmic 1, N-terminally processed;Actin, cytoplasmic 2;Actin, cytoplasmic 2, N-terminally processed;Actin, gamma-enteric smooth muscle;POTE ankyrin domain family member E;POTE ankyrin domain family member F;POTE ankyrin domain family member I;POTE ankyrin domain family member J	0.3598	0.14494	90.827	46.432		0	0	0	0	2700000	108190	0	0
DSLLQDGEFSMDLR	Unmodified	1624.74	P07737;K7EJ44	PFN1	Profilin-1	0.36282	2.0881e-160	218.62	131.05		3442500	93925	39504000	1766200	233550	37651	12763000	4252500
SRPYMASLQMR	Oxidation (M)	1354.65	P24158	PRTN3	Myeloblastin	0.36384	0.10291	78.705	48.682		0	0	0	0	0	0	12911000	4198700
GVVPLAGTNGETTTQGLDGLSER	Unmodified	2271.13	P04075;P04075-2;H3BQN4;J3KPS3;H3BPS8;H3BUH7;H3BR04;H3BMQ8;H3BU78	ALDOA	Fructose-bisphosphate aldolase A;Fructose-bisphosphate aldolase	0.36639	0.0024776	88.768	39.885		701430	99487	0	0	685060	280490	0	0
YQPMEPNPR	Unmodified	1130.52	P05164-2;P05164;P05164-3;J3QSF7	MPO	Myeloperoxidase;Myeloperoxidase;89 kDa myeloperoxidase;84 kDa myeloperoxidase;Myeloperoxidase light chain;Myeloperoxidase heavy chain	0.36745	0.052264	130.22	67.504		0	0	0	0	14986000	1954600	13260000	5572000
AQQELEEQTR	Unmodified	1230.58	P26038	MSN	Moesin	0.36907	0.010024	128.81	46.524		14497000	1709200	37681000	15810000	15140000	2705700	11328000	4681500
EITEIGLQGAQDR	Unmodified	1428.72	P16050-2;P16050	ALOX15	Arachidonate 15-lipoxygenase	0.37075	2.1774e-06	141.1	55.562		1248100	119480	0	0	0	0	2353200	659430
IFQGQSYSACTTDGR	Unmodified	1689.74	P14780	MMP9	Matrix metalloproteinase-9;67 kDa matrix metalloproteinase-9;82 kDa matrix metalloproteinase-9	0.37262	0.044216	103.43	36.51		0	0	0	0	3884700	567940	0	0
VGIGAFPTEQDNEIGELLQTR	Unmodified	2286.15	P30520	ADSS	Adenylosuccinate synthetase isozyme 2	0.37525	6.938e-06	131.37	77.2		403030	76815	1004400	150690	0	0	0	0
AENYDIPSADR	Unmodified	1249.56	P22314-2;P22314;Q5JRR6	UBA1	Ubiquitin-like modifier-activating enzyme 1	0.37692	0.026044	117.02	44.379		3069200	1282200	0	0	0	0	0	0
RFDEILEASDGIMVAR	Unmodified	1820.91	P14618;B4DNK4;A0A804F6T5;A0A804F729;P14618-2;H3BTN5;H3BR70;P14618-3	PKM	Pyruvate kinase PKM;Pyruvate kinase	0.37882	0.023588	122.31	49.284		0	0	1481200	316710	623420	175780	1521400	893300
GAGTNEDALIEILTTR	Unmodified	1672.86	P12429;D6RA82;D6RFG5;D6RCA8	ANXA3	Annexin A3;Annexin	0.38029	1.0563e-69	199.38	150.1		3266500	372950	11372000	3406600	2892700	436300	1937000	1345300
SAPATGGVKKPHR	Unmodified	1304.73	Q71DI3;P68431;Q16695;Q5TEC6	HIST2H3A;HIST1H3A;HIST3H3;HIST2H3PS2	Histone H3.2;Histone H3.1;Histone H3.1t;Histone H3	0.38258	6.9608e-63	183.85	101.61		16790000	6946700	144490000	82369000	234140000	40690000	53566000	10909000
FKLEESYTLNSDLAR	Unmodified	1784.89	P30740;P30740-2	SERPINB1	Leukocyte elastase inhibitor	0.38265	0.015239	132.23	61.968		0	0	0	0	2040000	252190	0	0
TDDEVVQR	Unmodified	960.451	A0A7P0TAY2;A0A087WT78;A0A7P0TAE1;H0YIV0;A0A7P0T823;A0A7P0TAT8;P14625;A0A7P0TAG4;A0A7P0TAC2;A0A7P0T8C8;A0A7P0Z4B4;A0A7P0Z405;A0A7P0T8R3;A0A7P0T885;A0A7P0TBC2	HSP90B1	Endoplasmin	0.38266	0.13243	79.713	13.64		0	0	0	0	0	0	6879900	3448900
LLETECPQYIR	Unmodified	1420.7	P05109	S100A8	Protein S100-A8;Protein S100-A8, N-terminally processed	0.38295	0	279.87	181.41		0	0	1715500000	346800000	600170000	78084000	518160000	312640000
ALNEITESGR	Unmodified	1088.55	A0A494C0X7;P05107;J3KNI6;E7EVZ9	ITGB2	Integrin beta-2;Integrin beta	0.38447	0.018314	128.6	74.634		0	0	0	0	22248000	1948200	22637000	12157000
QQHEGAQGALDSGEPPQCR	Unmodified	2063.91	P33241;C9JU59;E7EMG9;P33241-3;C9J9B9;C9JNQ1;C9JKF7;E9PBD8;P33241-2	LSP1	Lymphocyte-specific protein 1	0.38687	0.0082311	102.39	54.448		4799900	618420	0	0	0	0	0	0
[truncated: 1,805 more rows]

## Sheet: Table 3
Supplementary Table 3 | Dual species RNA-seq: AN vs gLN significant DE genes.
[truncated: 94 more rows]

## Sheet: Table 4
Supplementary Table 4 | Dual species RNA-seq: AN vs gLN significant differentially expressed pathways.
[truncated: 429 more rows]

[truncated: 8 more sheets: Table 5, Table 6, Table 7, Table 8, Table 9, Table 10, Table 11, Table 12]
